# Supplementary material for: Genome-wide association and transcriptional studies reveal novel genes for unsaturated fatty acid synthesis in a panel of soybean accessions
Source: BMC Genomics. 2019 Jan 21;20:68. doi: 10.1186/s12864-019-5449-z (PMC6341525; doi:10.1186/s12864-019-5449-z)
Supplement: Supplementary file 1 — Table S1. Basic genetic parameter statistics for unsaturated FA in the tested soybean population (n = 194). (XLSX 10 kb) [file 12864_2019_5449_MOESM1_ESM.xlsx]

## Sheet: Sheet1
Table S1 Basic genetic parameter statistics for unsaturated FA in the tested soybean population (n =193)
Traits	Environments	Mean ± SE (%）	Range (%)	CV (%)	Skewness	Kurtosis	Genotype	Environment
Oleic acid	2013	21.27±0.22	10.96-29.91	2.95	0.33	0.57	2.35**	162.82**
	2014	21.32±0.20	14.16-31.61	2.68	0.6	0.92
	2015	19.20±0.19	14.86-34.81	2.57	2.08	8.66
Linoleic acid	2013	55.16±0.20	47.08-62.48	2.67	-0.17	0.43	1.42**	81.51**
	2014	54.38±0.15	47.36-59.21	4.12	-0.55	0.57
	2015	56.26±0.15	44.07-60.68	2.06	-1.82	8.1
Linolenic acid	2013	8.04±0.10	4.40-12.91	1.41	0.23	0.73	1.47**	68.00**
	2014	8.14±0.08	4.44-11.46	1.17	0.51	1.11
	2015	9.19±0.08	4.23-13.35	1.1	0.16	2.69
SE standard error, CV coefficient of variation; **, P < 0.01
