# Supplementary material for: Genome-wide association and transcriptional studies reveal novel genes for unsaturated fatty acid synthesis in a panel of soybean accessions
Source: BMC Genomics. 2019 Jan 21;20:68. doi: 10.1186/s12864-019-5449-z (PMC6341525; doi:10.1186/s12864-019-5449-z)
Supplement: Supplementary file 2 — Supplementary Data 1 Genotype data of association panel. (ZIP 1264 kb) [file 12864_2019_5449_MOESM2_ESM.zip]

Archive with 1 entries (1 files):
- SNP.txt
