# Supplementary material for: Genome-wide association and transcriptional studies reveal novel genes for unsaturated fatty acid synthesis in a panel of soybean accessions
Source: BMC Genomics. 2019 Jan 21;20:68. doi: 10.1186/s12864-019-5449-z (PMC6341525; doi:10.1186/s12864-019-5449-z)
Supplement: Supplementary file 2 — Supplementary Data 1 Genotype data of association panel. (ZIP 1264 kb) [file 12864_2019_5449_MOESM2_ESM.zip › SNP.txt]

Locus name	chromosome	position	1	2	3	4	5	6	7	8	9	10	11	12	13	14	15	16	17	18	19	20	21	22	23	24	25	26	27	28	29	30	31	32	33	34	35	36	37	38	39	40	41	42	43	44	45	46	47
rs25953	1	25953	C	M	C	C	C	C	C	C	C	C	C	C	C	C	C	C	C	C	C	C	C	C	C	C	C	C	C	C	C	C	C	C	C	C	C	C	C	C	C	C	A	C	C	C	C	A	C
rs26298	1	26298	G	G	G	G	G	G	T	G	G	G	G	K	G	G	G	G	G	G	G	G	G	G	K	G	G	K	G	G	G	G	G	G	G	G	G	G	G	G	G	G	T	G	G	G	G	T	G
rs32323	1	32323	C	C	C	C	C	C	G	C	C	C	C	C	C	C	G	C	C	C	C	C	C	C	C	C	C	G	C	C	C	C	G	C	C	C	G	C	G	G	C	C	G	C	C	C	C	C	G
rs54502	1	54502	C	C	C	C	C	C	A	C	C	C	C	C	C	C	C	M	M	C	C	C	C	C	C	C	C	C	A	C	C	C	M	C	C	C	M	C	C	C	C	C	C	C	C	C	C	C	C
rs83640	1	83640	G	G	G	G	G	G	T	G	G	G	G	G	G	G	T	G	G	G	G	G	G	G	G	G	G	T	G	G	G	G	T	G	G	G	T	G	T	G	G	G	T	G	G	G	G	G	T
rs111652	1	111652	A	C	C	A	C	C	C	C	A	C	C	C	C	C	C	C	C	C	A	C	C	C	C	C	C	C	C	C	C	C	C	C	A	A	C	C	C	C	C	A	C	C	C	A	C	C	C
rs121891	1	121891	G	G	G	G	G	G	A	G	G	G	G	G	G	G	A	G	G	G	G	R	G	G	G	G	G	A	G	G	G	G	A	G	G	G	A	G	A	G	G	G	A	G	G	G	G	G	A
rs209111	1	209111	C	C	C	C	C	C	C	C	C	C	C	C	C	C	C	C	M	M	C	C	C	M	M	C	C	C	C	C	C	C	C	C	C	C	C	C	C	C	M	C	C	C	C	C	C	M	C
rs235065	1	235065	A	A	A	A	A	A	G	A	A	A	A	A	A	A	G	A	A	A	A	A	A	A	A	A	A	G	A	A	A	A	G	A	A	A	G	A	G	G	A	A	G	A	A	A	G	A	G
rs238102	1	238102	C	C	C	C	C	C	C	C	C	C	C	C	C	C	C	C	C	C	C	C	C	C	C	C	Y	C	C	C	C	C	C	C	C	C	C	C	C	C	C	Y	T	C	Y	C	Y	C	C
rs240458	1	240458	C	C	C	C	C	C	A	C	C	C	C	C	C	C	A	M	A	C	C	C	C	C	C	C	C	C	C	C	C	C	A	A	C	C	C	C	C	C	A	C	C	C	C	C	C	C	A
rs246517	1	246517	G	T	G	T	T	G	G	G	T	T	G	G	G	G	G	G	G	T	T	G	T	G	G	G	G	G	G	G	G	G	G	T	G	G	G	G	G	G	G	T	G	G	T	T	T	G	G
rs260693	1	260693	G	G	G	G	G	G	G	G	A	G	G	G	G	G	A	G	G	G	G	G	G	G	G	G	G	A	G	G	G	G	G	G	G	G	G	G	G	G	G	G	G	G	A	G	A	G	G
rs260705	1	260705	G	G	G	G	G	G	G	G	G	G	K	G	G	G	G	G	K	K	G	G	G	G	G	K	T	G	G	G	G	G	G	G	G	G	G	G	G	G	G	G	G	G	G	G	G	G	G
rs262620	1	262620	C	C	C	C	C	C	C	C	C	C	C	C	C	C	C	C	C	C	C	C	C	C	C	C	C	C	C	C	C	C	C	C	C	C	M	C	C	C	C	C	C	C	A	C	C	C	C
rs270493	1	270493	G	G	G	G	T	G	G	G	G	G	G	T	G	G	G	G	G	G	G	G	G	G	G	G	G	G	G	G	G	G	G	G	G	T	T	G	G	G	G	T	G	G	G	G	G	G	G
rs270497	1	270497	G	G	G	G	G	K	G	G	G	G	G	G	G	G	G	G	G	G	G	G	G	G	G	G	G	G	G	G	G	G	G	G	G	G	G	G	G	G	G	K	G	G	G	G	G	G	G
rs282073	1	282073	T	C	C	C	C	C	C	C	C	C	C	C	C	C	C	C	C	C	C	C	C	C	C	T	C	C	C	C	C	C	C	C	C	C	C	C	C	C	C	C	C	C	C	C	C	C	C
rs293567	1	293567	A	A	G	A	G	G	G	G	G	G	G	G	G	G	G	G	G	G	G	G	G	G	G	A	G	G	G	G	G	G	A	G	G	G	G	G	G	G	G	G	A	G	G	A	G	A	G
rs295814	1	295814	C	C	C	A	A	C	A	C	C	C	C	A	A	A	C	C	C	C	C	C	C	C	C	A	C	A	C	A	C	C	C	C	C	C	A	C	C	C	C	C	C	C	A	C	C	C	M
rs296670	1	296670	A	C	A	A	C	A	A	A	A	C	C	C	C	A	A	C	C	A	A	C	C	C	C	A	C	A	C	A	A	C	A	C	C	A	A	C	A	A	C	A	A	C	A	A	A	A	A
rs342798	1	342798	T	T	T	T	T	A	A	T	A	T	T	T	T	T	T	T	T	T	T	T	T	T	T	T	T	A	T	T	T	T	A	T	T	A	A	T	T	T	T	T	A	T	T	T	A	T	A
rs368645	1	368645	A	A	A	A	A	A	A	A	A	A	A	A	A	A	A	A	A	A	A	A	A	A	A	A	A	A	A	A	A	A	A	A	A	A	A	A	A	A	A	A	A	A	A	A	A	A	A
rs431777	1	431777	G	A	G	G	A	G	G	R	G	A	A	A	A	G	G	G	A	G	G	A	A	A	A	G	A	A	A	G	G	A	G	A	A	G	G	A	A	R	A	G	G	A	G	G	A	G	G
rs432178	1	432178	T	C	T	T	C	T	T	T	T	C	C	C	C	T	T	T	C	T	T	T	C	C	C	T	C	T	C	T	T	C	T	C	C	T	T	C	C	T	C	T	T	C	T	T	C	T	T
rs434862	1	434862	G	G	G	T	G	G	G	G	G	G	T	G	G	K	T	G	K	G	G	G	G	G	K	G	G	G	G	G	G	G	T	G	G	G	G	G	G	G	G	G	G	G	G	T	G	G	G
rs438732	1	438732	G	C	S	G	C	C	C	G	C	C	C	C	C	G	G	C	C	G	G	G	C	C	C	G	C	C	C	G	G	C	G	C	C	C	C	C	C	C	C	G	C	C	G	G	G	G	C
rs477407	1	477407	T	C	T	T	C	T	T	T	T	C	C	C	C	T	T	C	C	T	T	Y	C	C	C	T	C	T	C	T	T	C	T	C	C	T	T	C	C	Y	C	T	T	C	T	T	C	T	T
rs478203	1	478203	G	G	G	G	G	C	C	G	C	G	G	G	S	G	G	G	G	G	G	G	G	G	G	G	G	C	G	G	G	G	G	G	G	C	C	G	G	G	G	G	G	G	G	G	G	G	C
rs513569	1	513569	C	C	C	C	Y	C	T	C	C	C	C	C	C	C	C	C	C	C	C	C	C	Y	Y	Y	C	C	C	C	C	C	C	C	C	C	T	C	Y	C	C	C	C	C	C	C	C	Y	C
rs545993	1	545993	A	A	A	A	A	A	A	A	A	A	A	A	A	A	A	A	A	A	A	A	A	A	A	A	A	A	A	A	A	A	A	A	A	A	A	A	A	A	A	A	A	A	A	A	A	A	T
rs546014	1	546014	G	G	K	G	K	G	G	G	G	K	K	K	G	K	G	G	G	G	K	G	G	G	G	G	G	G	G	G	G	G	G	G	G	G	G	G	G	K	G	G	G	G	G	G	G	G	G
rs565848	1	565848	C	C	C	C	C	C	A	C	C	C	C	C	C	A	C	A	C	C	C	C	C	C	C	C	C	C	C	C	C	C	A	C	C	M	C	C	C	C	C	C	C	A	C	C	C	C	C
rs566206	1	566206	A	A	A	A	A	A	A	A	A	A	A	A	A	A	A	A	A	A	A	A	A	A	A	A	A	A	A	A	A	A	A	A	A	A	A	A	A	A	A	A	A	A	A	A	A	A	A
rs566207	1	566207	C	C	C	C	C	C	C	C	C	C	C	C	C	C	C	C	C	C	C	C	C	C	C	C	C	C	C	C	C	C	C	C	C	C	C	C	C	C	C	C	C	C	C	C	C	C	C
rs597585	1	597585	C	C	C	C	C	C	C	C	C	C	C	A	C	C	C	C	C	C	C	C	C	C	C	C	C	C	C	C	C	C	C	C	C	C	C	C	C	C	C	A	C	C	C	C	C	C	C
rs597912	1	597912	G	G	G	G	G	G	G	G	G	G	G	G	G	G	G	G	G	G	G	G	G	G	G	G	G	A	G	G	G	G	G	G	G	A	G	G	G	G	G	G	G	G	G	G	G	G	A
rs612790	1	612790	A	A	A	A	A	G	G	A	G	A	A	A	A	A	A	R	A	G	A	A	A	A	A	A	A	G	A	A	A	A	A	A	A	G	G	A	A	A	A	A	G	A	A	A	A	A	G
rs645875	1	645875	G	G	G	G	G	A	A	G	A	G	G	G	G	G	G	G	G	G	G	G	G	G	G	G	G	A	G	G	G	G	G	G	G	A	A	G	G	G	G	G	A	G	G	G	G	G	A
rs716842	1	716842	T	T	T	T	T	T	T	A	T	T	W	W	T	A	T	T	T	T	T	T	T	T	T	T	T	T	T	T	T	T	T	T	T	T	T	T	T	T	T	A	T	T	W	T	T	T	T
rs716843	1	716843	A	T	A	A	A	A	A	A	A	A	A	W	A	A	A	A	A	A	A	A	A	A	A	A	A	A	A	A	W	A	A	A	A	A	A	A	A	A	A	A	A	A	A	A	W	A	A
rs741314	1	741314	G	G	G	G	G	G	G	G	G	G	G	G	G	G	G	G	G	G	G	G	G	G	G	G	G	G	G	G	G	G	G	G	G	G	G	G	G	R	G	G	A	G	G	G	G	G	G
rs775285	1	775285	C	C	C	C	C	C	C	C	C	C	C	M	C	C	C	C	C	C	C	C	C	C	C	C	C	C	M	C	C	C	C	C	C	C	M	C	C	C	C	C	C	C	C	C	C	C	C
rs775630	1	775630	G	G	G	G	G	T	T	G	G	G	G	G	G	T	G	G	G	G	T	G	G	G	G	G	G	G	G	G	G	G	G	G	G	G	T	G	G	G	G	G	G	G	G	G	G	G	G
rs827990	1	827990	G	G	G	G	G	G	G	G	G	G	A	G	G	A	G	G	G	G	G	G	G	G	G	G	G	G	G	G	R	R	G	G	G	G	G	G	G	G	G	G	G	R	G	G	G	G	G
rs827999	1	827999	G	G	G	G	G	G	G	G	R	G	G	G	G	G	G	G	G	G	G	G	G	G	G	R	G	G	G	G	G	G	G	G	G	G	G	G	G	G	G	G	R	G	G	R	G	G	G
rs851778	1	851778	C	C	C	A	C	C	C	A	C	C	C	C	C	C	C	C	C	C	C	C	C	C	C	C	C	C	C	C	C	C	C	C	C	C	C	C	C	C	C	A	C	C	C	C	C	C	C
rs852108	1	852108	G	G	G	G	T	G	G	G	G	G	G	G	G	G	G	G	G	G	G	G	T	G	G	G	G	G	G	T	G	G	G	G	G	G	G	G	G	G	G	G	G	G	T	G	G	G	G
rs852117	1	852117	G	G	G	G	G	G	G	G	G	G	G	G	G	G	G	G	G	G	G	G	G	G	G	G	G	K	G	T	G	G	T	G	G	G	G	G	G	G	G	G	G	G	G	G	G	G	G
rs858889	1	858889	C	C	C	C	C	T	T	C	T	C	C	C	C	C	C	C	C	C	C	C	C	C	C	C	C	T	C	C	C	C	C	C	C	T	T	C	T	C	C	C	T	C	C	C	C	C	T
rs858919	1	858919	G	T	G	G	G	G	G	G	G	G	G	K	G	G	G	G	G	G	G	G	G	G	G	G	G	G	G	G	G	G	T	G	G	G	G	G	G	G	G	G	G	G	G	G	G	G	G
rs859316	1	859316	W	A	A	T	A	A	A	A	A	A	A	A	T	A	A	W	A	W	T	A	A	A	A	A	A	A	A	A	A	A	A	A	A	A	A	A	A	A	A	A	A	A	A	A	A	A	A
rs859344	1	859344	T	T	T	T	T	T	A	T	A	T	T	T	T	T	T	T	T	T	T	T	T	T	T	T	T	A	T	T	T	T	T	T	T	A	A	T	A	T	T	T	A	T	T	T	T	T	A
rs919288	1	919288	T	T	Y	C	T	T	C	C	C	T	T	T	T	T	C	T	T	T	T	T	T	T	T	T	T	C	T	T	C	T	C	T	T	C	C	T	C	T	T	T	C	T	C	T	T	C	C
rs920941	1	920941	G	G	G	G	G	G	G	G	G	G	G	R	G	G	G	R	G	G	G	G	G	G	G	G	G	G	G	G	G	G	G	G	R	G	R	G	G	G	G	G	G	G	R	G	G	G	G
rs970293	1	970293	T	T	T	T	T	T	T	T	T	T	T	T	T	W	T	T	T	T	T	T	T	W	T	T	T	W	T	T	T	W	T	W	W	T	W	T	T	T	T	T	T	T	T	T	T	T	T
rs981247	1	981247	G	G	G	G	G	G	T	G	G	G	G	T	G	G	G	G	G	G	G	G	T	G	G	G	G	G	G	G	G	G	G	G	G	G	T	G	G	G	G	G	G	G	G	G	G	G	G
rs994612	1	994612	G	G	G	G	G	G	G	A	G	G	G	G	G	A	A	G	G	A	G	R	G	G	G	G	G	G	G	G	A	G	A	G	G	A	G	G	A	A	G	A	A	G	A	A	G	A	A
rs1038981	1	1038981	T	T	T	T	T	T	T	T	T	T	T	T	T	T	T	T	T	T	T	T	T	T	T	T	T	T	T	T	T	T	T	T	T	W	T	T	T	T	T	T	T	T	A	T	T	T	T
rs1084870	1	1084870	T	T	T	T	T	T	T	T	T	T	T	T	T	T	T	T	T	T	T	T	T	T	T	T	T	T	T	T	T	T	T	T	T	T	T	T	T	G	T	T	T	T	T	T	T	T	T
rs1104819	1	1104819	T	T	T	T	T	T	T	T	T	T	T	T	W	T	T	T	T	T	T	T	T	T	T	T	A	T	T	T	T	T	T	T	T	T	T	T	T	T	T	W	T	T	T	T	T	T	T
rs1130674	1	1130674	T	T	T	T	T	T	T	T	T	T	T	T	T	T	T	T	T	T	T	T	T	T	T	T	T	T	T	T	T	T	T	T	T	T	T	T	T	T	T	K	T	G	T	T	T	T	T
rs1318071	1	1318071	A	A	A	A	A	A	A	A	A	A	A	A	A	A	A	A	A	A	A	A	A	A	A	A	A	A	A	A	A	A	A	A	A	A	A	A	A	A	A	A	A	A	A	A	A	A	A
rs1342157	1	1342157	G	C	C	C	C	G	G	C	G	C	C	C	C	G	G	C	C	C	C	C	C	C	C	C	C	C	C	C	C	C	G	C	C	C	G	C	C	G	C	C	G	C	G	G	G	G	G
rs1360919	1	1360919	G	G	G	G	G	K	G	T	G	G	G	K	K	G	G	G	G	T	G	T	G	T	G	G	G	K	G	G	K	G	G	G	G	G	G	G	T	G	G	G	G	G	T	G	T	G	G
rs1380346	1	1380346	T	T	T	T	T	T	T	T	T	T	T	T	T	W	T	W	T	T	T	T	T	T	T	T	W	T	T	T	T	T	T	T	T	T	T	T	T	T	T	T	T	T	T	T	T	T	T
rs1474678	1	1474678	C	C	C	C	C	C	C	A	C	C	A	C	C	A	C	A	C	A	C	A	A	A	C	M	C	C	A	A	C	C	C	C	C	C	C	C	A	C	C	C	C	A	C	C	C	C	C
rs1560110	1	1560110	G	G	G	G	G	K	G	G	G	G	G	G	G	G	G	G	G	G	G	G	G	G	K	G	G	G	G	G	G	G	G	G	G	G	G	G	G	G	G	K	G	G	G	G	G	G	G
rs1599209	1	1599209	A	G	G	G	G	G	G	G	G	G	G	G	G	G	G	G	G	G	G	G	G	G	G	G	G	G	G	G	G	G	G	G	G	G	G	G	A	G	G	G	G	G	A	A	G	G	G
rs1655930	1	1655930	G	T	T	T	T	G	G	G	G	T	T	T	T	G	G	T	T	G	G	G	T	G	T	G	T	T	G	T	G	T	G	T	T	G	G	T	G	G	T	T	T	T	G	G	G	G	G
rs1676281	1	1676281	C	C	C	C	C	T	T	C	T	C	C	C	C	C	C	C	C	C	C	C	C	C	C	C	C	C	C	C	C	C	T	C	C	C	T	C	T	C	C	C	C	C	C	C	T	C	T
rs1676283	1	1676283	A	A	A	A	A	W	T	A	T	A	A	A	A	A	A	A	A	A	A	A	A	A	A	A	A	A	A	A	A	A	T	A	A	A	T	A	A	A	A	A	A	A	A	A	T	A	T
rs1676707	1	1676707	A	A	A	A	A	R	G	A	G	A	A	A	A	A	A	A	A	A	A	A	A	A	A	A	A	A	A	A	A	A	G	A	A	A	G	A	A	A	A	A	A	A	A	A	G	A	G
rs1676726	1	1676726	G	R	G	G	G	R	A	G	A	R	G	G	G	G	G	G	G	G	G	G	G	G	G	G	G	G	G	G	G	G	A	G	G	G	A	G	G	G	G	G	G	G	G	G	A	G	A
rs1691719	1	1691719	T	T	T	T	T	T	T	T	T	T	T	T	T	T	T	T	T	T	C	T	T	T	T	T	T	T	T	T	T	T	T	T	T	T	T	T	T	T	T	T	C	T	T	C	T	T	T
rs1691756	1	1691756	C	C	C	C	Y	C	C	C	C	C	C	C	T	Y	C	C	T	C	C	C	C	C	C	C	C	C	T	C	C	C	C	C	T	Y	Y	Y	C	C	C	C	C	C	C	Y	C	C	C
rs1753291	1	1753291	C	A	A	A	A	A	A	A	A	A	A	A	A	A	A	A	A	A	C	A	A	A	A	A	A	A	A	A	A	A	A	A	A	A	A	A	A	A	A	A	C	A	A	A	A	A	A
rs1784681	1	1784681	A	C	C	C	C	C	A	C	A	C	C	C	C	C	C	C	C	C	A	C	C	C	C	C	C	C	C	C	C	C	A	C	C	A	A	C	A	C	C	C	C	C	A	C	A	C	C
rs1784686	1	1784686	G	A	A	A	A	A	G	A	G	A	A	A	A	A	A	A	A	A	G	A	A	A	A	A	A	G	A	A	A	A	G	A	A	G	G	A	G	A	A	A	A	A	G	A	G	A	G
rs1790314	1	1790314	G	G	G	T	G	G	T	T	G	G	G	G	G	G	G	G	G	G	G	G	T	G	G	G	G	G	G	G	G	T	G	G	G	G	T	G	G	G	G	G	G	G	G	G	G	T	G
rs1790315	1	1790315	G	G	G	G	G	G	G	G	T	G	G	G	G	G	G	G	G	G	G	G	G	G	G	G	G	G	G	G	G	G	G	G	G	G	T	G	G	G	G	G	G	G	G	G	G	G	G
rs1824070	1	1824070	T	A	A	A	A	T	T	A	T	A	A	A	A	A	A	A	A	A	T	A	A	A	A	A	A	A	A	A	A	W	T	A	A	T	T	A	T	A	A	A	A	A	T	A	T	A	T
rs1835040	1	1835040	G	G	G	G	G	G	G	R	G	G	G	G	G	G	G	G	G	G	G	G	G	G	G	G	G	G	G	G	G	G	G	G	G	G	R	G	G	G	R	G	G	G	G	A	G	G	G
rs1847453	1	1847453	A	A	A	A	A	A	G	A	G	A	A	A	A	A	A	A	A	A	A	A	A	A	A	A	A	A	A	A	A	A	G	A	A	A	G	A	A	A	A	A	A	A	A	A	A	A	A
rs1866386	1	1866386	T	T	T	T	T	T	T	T	T	T	T	T	T	T	T	T	T	T	T	T	T	T	T	T	T	T	T	T	T	T	T	T	T	T	T	T	T	T	T	T	T	T	T	G	T	T	T
rs1884255	1	1884255	T	T	T	T	T	T	T	T	T	T	T	T	T	T	T	T	T	T	T	T	T	T	T	T	T	T	T	T	T	T	T	T	T	T	T	T	T	T	T	T	T	T	G	T	T	T	T
rs1967940	1	1967940	C	C	C	A	C	C	C	C	C	C	C	C	C	C	C	C	C	C	C	C	A	C	A	C	C	C	C	C	C	C	C	C	C	M	C	C	C	C	C	C	C	C	C	C	C	C	C
rs1967942	1	1967942	C	C	C	A	C	C	C	C	C	C	C	C	C	C	C	C	C	C	C	C	C	C	C	C	C	C	C	C	C	C	A	C	C	C	C	C	A	C	C	C	C	C	C	C	C	C	C
rs1971271	1	1971271	C	C	C	C	C	C	C	C	C	C	C	C	C	C	C	C	C	C	C	C	C	A	C	C	C	C	C	C	C	C	C	C	C	M	A	C	C	C	C	C	C	C	C	C	C	C	C
rs2010476	1	2010476	C	C	C	C	C	C	C	C	C	C	C	C	C	C	C	M	C	C	M	C	M	C	C	A	A	C	C	C	C	C	C	C	C	C	C	C	C	C	C	C	C	C	C	M	C	C	C
rs2014029	1	2014029	A	C	C	C	C	C	C	C	C	C	C	C	C	C	C	C	C	C	A	C	C	C	C	C	C	C	C	C	C	C	C	C	C	C	C	C	C	C	C	C	A	C	C	C	C	A	C
rs2099578	1	2099578	C	C	C	C	C	C	C	C	C	C	M	C	C	C	C	C	C	M	C	C	C	C	C	C	C	C	C	C	C	C	C	C	C	C	C	C	C	C	C	C	C	C	C	C	C	C	C
rs2162551	1	2162551	T	T	T	T	T	T	T	T	T	T	T	T	T	T	T	T	T	G	T	T	T	T	T	T	T	T	T	T	T	T	G	T	T	T	T	T	G	T	T	T	T	T	T	T	T	T	T
rs2162876	1	2162876	A	A	A	A	A	A	A	A	A	A	A	A	A	A	A	A	A	C	C	A	A	A	A	A	A	A	A	A	A	A	C	A	A	A	A	A	C	A	A	A	A	A	A	A	A	A	A
rs2184816	1	2184816	G	G	G	G	G	G	G	G	G	G	G	G	G	G	G	G	G	C	G	G	G	G	G	G	G	G	G	G	G	G	G	G	G	G	G	G	G	G	G	G	G	G	G	G	G	G	G
rs2191557	1	2191557	G	G	G	G	G	G	G	G	G	G	G	G	G	G	G	G	G	G	G	G	G	G	G	G	G	G	G	G	G	G	T	G	G	G	G	G	G	G	G	G	G	G	G	G	G	T	G
rs2194375	1	2194375	T	T	T	T	T	T	T	T	T	T	T	T	T	T	T	T	T	Y	T	T	T	T	T	T	T	T	T	T	T	T	T	T	T	T	T	T	T	T	T	T	T	T	T	T	T	T	T
rs2230506	1	2230506	T	T	T	T	T	T	T	T	T	T	T	T	T	T	T	T	T	T	T	T	T	T	T	T	T	T	T	T	T	T	T	T	T	T	T	T	A	T	T	T	T	T	T	T	T	T	T
rs2280742	1	2280742	G	G	G	G	G	G	G	G	G	G	G	G	G	G	G	G	G	G	G	G	G	G	G	G	G	G	G	G	G	G	G	G	G	G	G	G	G	G	G	G	G	G	G	G	G	T	G
rs2388251	1	2388251	G	G	G	G	T	G	G	T	G	G	T	G	K	T	G	G	G	G	T	G	G	G	T	G	G	G	T	T	K	G	T	T	G	K	G	T	G	G	G	G	T	G	G	T	G	G	G
rs2388275	1	2388275	G	G	G	G	G	G	K	G	G	G	K	G	G	G	G	G	G	G	G	G	G	G	G	T	G	K	G	G	K	G	G	G	G	G	G	G	G	G	G	G	G	G	G	G	G	G	G
rs2406208	1	2406208	G	G	G	G	G	G	G	G	G	G	G	G	G	G	G	G	G	G	G	G	G	G	G	G	G	G	G	G	G	G	T	G	G	G	G	G	G	G	G	G	T	G	T	G	G	G	T
rs2406218	1	2406218	G	G	G	G	T	T	G	G	G	G	G	G	T	T	G	T	G	G	T	G	G	G	G	G	G	G	G	G	G	G	T	G	G	G	G	G	G	G	G	G	T	G	G	G	G	G	G
rs2441228	1	2441228	T	T	T	T	W	T	T	T	T	T	T	T	W	W	T	T	T	T	T	T	T	T	T	T	T	T	T	T	T	T	W	T	W	W	T	T	T	T	W	T	A	T	T	T	T	T	T
rs2481408	1	2481408	G	G	R	G	G	G	G	G	G	G	G	G	G	G	G	G	G	G	G	A	G	G	G	G	G	G	G	G	G	G	G	G	G	G	G	G	G	G	G	G	G	G	G	G	G	G	G
rs2481423	1	2481423	G	A	G	A	A	A	G	A	A	A	G	A	A	A	A	R	G	A	A	A	A	A	A	A	A	A	A	G	A	A	G	A	A	A	G	G	A	A	A	A	A	A	G	G	A	A	G
rs2526503	1	2526503	C	C	C	C	C	C	T	C	C	C	C	C	C	C	C	C	C	C	C	C	C	C	C	C	C	C	C	C	C	C	C	C	C	C	T	C	C	C	C	C	C	C	T	T	C	C	T
rs2583032	1	2583032	T	W	T	W	T	W	T	T	T	T	T	T	T	T	T	T	T	T	T	T	T	T	W	T	T	T	T	T	T	T	T	W	T	T	W	T	T	T	T	T	T	T	T	T	T	T	T
rs2617045	1	2617045	C	A	C	C	A	C	C	C	C	C	C	A	C	C	C	C	A	A	C	C	C	C	C	C	C	C	C	C	C	C	C	C	C	C	C	C	C	C	C	C	C	C	C	C	C	C	C
rs2750425	1	2750425	A	C	A	C	A	C	C	C	C	M	C	A	C	A	C	C	C	A	C	C	C	C	C	C	C	A	C	C	C	C	A	C	C	C	C	C	C	C	C	C	C	C	C	C	C	C	C
rs2750779	1	2750779	G	A	G	A	A	A	A	A	A	A	G	A	A	A	A	A	G	A	A	A	A	A	A	A	A	A	A	G	A	A	R	A	A	A	A	A	A	A	A	A	A	A	G	A	A	A	A
rs2808196	1	2808196	G	G	G	G	G	G	A	G	G	G	G	G	G	A	G	G	A	G	G	G	G	G	G	G	G	G	G	A	G	G	G	G	G	G	G	G	G	A	G	G	G	G	G	G	G	G	G
rs2808204	1	2808204	G	G	G	T	T	G	G	G	G	G	T	G	T	G	G	G	T	G	G	G	G	G	G	G	G	G	T	T	G	G	T	G	T	G	G	T	T	G	G	G	T	G	G	G	G	G	G
rs2841523	1	2841523	C	C	C	C	C	C	C	C	C	C	C	C	C	A	C	C	C	C	C	C	M	C	C	C	C	C	C	C	C	C	C	C	C	C	C	C	C	C	C	C	C	A	C	C	C	C	C
rs3046416	1	3046416	T	C	T	T	C	C	C	C	C	T	T	T	C	T	T	C	T	T	T	C	C	C	T	C	C	T	T	T	C	C	T	C	C	C	C	T	T	T	C	C	T	T	C	C	C	T	C
rs3046890	1	3046890	G	T	G	G	T	T	T	G	T	G	G	G	T	G	T	T	G	G	G	G	T	T	G	T	G	G	G	G	T	T	G	T	T	T	T	G	T	T	T	T	G	G	T	T	T	T	T
rs3079635	1	3079635	G	G	A	G	G	G	G	G	G	G	A	G	G	G	A	G	A	G	G	G	G	G	G	G	G	G	G	A	G	G	G	G	G	G	G	A	G	G	G	G	G	G	A	G	G	G	G
rs3080010	1	3080010	G	K	G	G	G	G	G	G	G	G	G	G	G	T	G	G	G	G	G	G	T	G	G	G	G	T	G	G	G	G	G	G	G	K	G	G	G	G	G	G	G	G	G	G	G	G	G
rs3080035	1	3080035	G	T	G	G	T	T	T	T	T	T	G	T	T	T	G	T	G	G	G	T	T	T	G	T	T	G	T	G	T	T	G	T	T	T	T	G	G	K	T	T	G	T	G	T	T	K	T
rs3087786	1	3087786	G	G	G	G	G	G	G	G	G	G	G	G	A	G	A	G	G	G	G	G	G	G	A	G	G	G	A	R	G	G	G	G	R	R	G	G	G	G	G	R	G	G	G	G	G	G	G
rs3133135	1	3133135	C	C	C	C	C	C	C	C	C	C	C	C	C	T	C	C	C	C	C	T	C	C	C	C	T	C	C	C	C	C	C	C	C	T	C	C	C	C	T	C	C	T	C	C	C	C	C
rs3138716	1	3138716	T	T	C	T	T	T	T	T	T	T	C	T	T	T	T	T	C	T	T	T	T	T	T	T	T	T	T	C	T	T	T	T	T	T	T	C	T	C	T	T	T	T	C	T	T	C	T
rs3233050	1	3233050	T	T	T	T	T	T	A	T	T	T	T	T	T	T	T	T	T	T	T	T	T	T	T	T	T	T	T	T	T	T	T	T	A	T	T	T	T	T	T	T	T	T	T	T	T	T	T
rs3282523	1	3282523	A	A	A	A	A	A	A	G	A	A	A	G	A	G	A	A	A	G	A	G	A	A	A	A	G	G	A	A	G	A	G	A	A	A	A	A	A	G	A	G	G	G	G	A	A	A	A
rs3388542	1	3388542	T	T	T	T	T	T	T	A	T	T	T	A	T	A	T	T	T	A	A	A	W	T	T	T	A	A	T	T	A	T	A	T	T	T	T	T	A	W	T	A	A	A	A	T	T	T	W
rs3398762	1	3398762	C	C	C	T	C	C	T	T	C	C	T	T	C	T	C	C	C	T	T	T	T	C	C	C	T	T	C	T	T	C	T	C	C	C	C	T	T	T	T	T	T	T	T	C	C	T	C
rs3403339	1	3403339	C	C	C	C	C	C	C	T	C	C	C	C	C	C	C	C	C	T	T	C	T	C	C	C	C	T	C	C	C	C	C	C	C	C	C	C	T	C	C	T	C	C	T	C	C	C	C
rs3403685	1	3403685	T	T	T	T	T	T	T	T	T	T	T	T	T	T	T	T	T	T	T	T	T	T	T	T	T	T	T	T	T	T	T	T	T	T	T	T	T	C	T	T	C	T	T	T	T	C	T
rs3410715	1	3410715	G	G	G	G	G	G	G	G	G	K	G	G	G	G	G	G	G	G	G	G	G	G	G	G	G	T	G	G	G	G	G	G	G	G	G	G	G	G	G	G	G	G	G	T	G	G	G
rs3410718	1	3410718	G	G	G	G	G	G	G	G	G	G	G	T	G	T	G	G	G	G	G	G	G	G	G	G	G	G	G	T	G	G	G	G	G	G	G	G	T	G	T	G	G	G	G	T	G	G	G
rs3436785	1	3436785	A	A	A	A	A	A	A	A	A	A	A	A	A	A	A	A	A	A	A	A	A	A	A	A	A	A	A	A	A	A	A	A	A	A	A	A	A	A	A	A	T	A	A	A	A	A	A
rs3436786	1	3436786	T	T	T	T	T	T	T	T	T	T	T	T	T	T	T	T	T	T	T	T	T	T	T	T	T	T	T	T	T	T	T	T	T	T	T	T	T	T	T	T	A	T	T	T	T	T	T
rs3460164	1	3460164	G	G	G	G	G	G	G	T	G	G	G	G	G	G	G	G	G	G	G	G	G	G	G	G	G	G	G	G	G	T	G	G	G	G	T	G	G	G	G	G	G	G	G	G	G	G	G
rs3481786	1	3481786	W	A	A	A	A	A	W	A	A	A	A	A	A	A	A	A	A	A	A	A	A	A	A	A	A	A	A	A	A	A	A	W	A	A	A	A	A	A	A	A	A	A	A	A	A	A	A
rs3523379	1	3523379	G	G	G	G	G	G	T	T	G	G	G	T	G	G	G	G	G	T	G	G	T	G	G	G	G	T	G	G	T	G	G	G	G	G	G	T	T	T	G	T	G	G	T	G	G	G	G
rs3526866	1	3526866	A	A	A	A	A	A	A	A	A	A	A	A	A	A	A	A	A	C	C	A	A	A	A	A	A	C	A	A	C	A	A	A	A	A	A	A	A	C	A	A	C	A	C	A	A	C	A
rs3535773	1	3535773	T	T	T	T	T	T	T	T	T	T	T	T	T	T	T	T	T	T	T	T	T	T	K	T	T	T	T	T	T	T	T	T	T	T	T	T	T	T	K	T	T	T	T	T	T	T	T
rs3536131	1	3536131	G	G	G	G	G	G	G	G	G	G	G	G	G	K	K	G	G	G	G	G	G	G	G	G	G	G	G	G	G	G	G	K	G	G	G	G	G	G	G	G	G	K	G	G	T	G	G
rs3562631	1	3562631	G	G	G	G	G	G	G	G	G	G	R	R	G	G	G	G	G	G	G	G	R	G	G	G	G	G	G	G	G	G	G	G	G	R	G	G	G	G	G	G	G	G	G	R	G	G	G
rs3564904	1	3564904	T	T	T	T	T	T	T	T	T	T	T	T	T	T	T	T	T	T	T	T	T	T	T	T	T	T	T	T	T	T	T	T	T	T	T	T	T	T	T	T	C	T	T	T	T	T	T
rs3579098	1	3579098	T	T	T	T	T	T	T	Y	T	T	Y	T	T	T	T	T	T	C	C	T	T	T	T	T	T	C	T	T	T	Y	T	T	T	T	T	T	T	T	T	T	T	T	T	T	T	T	T
rs3630282	1	3630282	C	C	C	C	C	C	C	T	C	C	C	C	C	C	C	C	C	C	C	C	C	C	C	C	C	C	C	C	C	C	C	C	C	C	C	C	C	C	C	C	C	C	C	C	C	C	C
rs3630629	1	3630629	G	G	G	G	T	G	G	T	G	G	G	G	G	T	G	G	G	G	G	G	G	G	G	G	G	G	G	T	G	T	G	G	G	G	T	G	G	G	G	G	G	G	G	G	G	G	G
rs3654248	1	3654248	A	W	A	A	A	A	A	A	A	A	A	A	A	A	A	A	A	A	A	A	A	A	A	W	A	W	A	A	A	A	A	T	A	W	A	A	W	A	A	A	A	A	A	A	A	A	A
rs3654552	1	3654552	T	T	T	T	T	T	T	T	T	T	T	T	T	T	T	T	T	C	C	T	T	T	T	T	T	C	T	T	T	T	T	T	T	T	T	T	T	T	T	T	T	T	T	T	T	T	T
rs3766291	1	3766291	G	G	G	G	G	G	G	G	G	G	G	G	G	G	G	G	G	A	A	G	G	G	A	G	G	A	G	G	A	G	G	G	G	G	G	G	G	G	G	G	G	G	A	G	G	G	G
rs3789246	1	3789246	T	T	T	T	T	T	W	T	T	T	W	T	T	T	T	T	T	T	T	T	T	T	T	T	W	T	T	T	T	T	T	T	T	T	T	T	T	T	T	T	T	T	T	T	T	T	T
rs3808781	1	3808781	G	G	R	R	G	A	A	G	G	G	G	R	G	G	G	G	G	G	A	G	G	G	G	G	G	G	G	G	G	G	G	R	G	R	R	G	G	G	G	G	R	G	G	G	G	G	G
rs3808783	1	3808783	C	C	C	C	C	C	C	M	C	C	C	C	C	C	C	M	C	C	C	C	C	C	C	C	C	C	C	C	C	C	M	C	C	M	C	M	C	C	C	C	C	M	M	M	C	C	C
rs3884074	1	3884074	C	C	C	C	C	C	C	A	C	C	C	C	C	C	C	C	M	C	C	C	C	C	C	C	C	C	C	C	C	C	C	C	M	C	M	C	C	C	C	M	C	C	C	C	C	C	C
rs3897124	1	3897124	C	C	C	C	C	C	C	C	C	C	C	C	C	C	C	C	Y	C	C	C	C	C	C	C	C	C	C	Y	Y	C	C	C	Y	C	C	Y	C	C	C	C	C	Y	Y	C	C	C	C
rs3912485	1	3912485	C	C	C	C	C	C	C	C	C	C	C	C	C	C	C	C	C	A	A	C	C	C	C	C	C	A	C	C	C	C	C	C	C	C	C	C	C	C	C	C	C	C	C	C	A	C	C
rs3912810	1	3912810	R	G	G	G	G	G	G	R	G	G	G	G	G	G	G	G	G	G	G	G	R	R	G	G	G	G	G	G	G	G	G	G	G	G	R	G	G	G	R	G	G	G	G	G	G	G	G
rs3917487	1	3917487	G	G	G	G	G	G	G	G	G	G	G	G	G	G	G	G	G	G	K	G	G	G	G	G	G	G	G	G	G	G	G	G	G	G	G	G	G	K	G	G	G	G	T	T	K	K	G
rs3937079	1	3937079	A	A	A	A	A	A	A	A	A	A	A	A	A	W	A	A	A	A	A	A	A	A	A	A	W	W	A	A	A	A	A	A	A	A	T	A	A	A	A	A	A	A	T	A	A	A	A
rs3973520	1	3973520	G	G	G	G	G	G	G	G	G	T	G	T	G	G	G	T	G	G	G	G	G	G	T	G	G	G	G	G	G	G	G	G	G	G	G	G	G	G	G	G	G	G	G	G	G	G	G
rs4026512	1	4026512	A	C	A	C	A	C	C	A	A	A	A	C	C	C	A	A	A	A	A	C	C	A	A	A	C	A	A	A	A	A	C	A	A	A	C	A	C	C	C	A	C	C	A	C	A	A	C
rs4026939	1	4026939	A	C	A	C	A	C	C	A	A	A	A	C	A	C	C	A	A	A	A	C	C	A	A	A	C	A	A	A	A	A	C	A	A	A	C	A	A	C	C	A	C	C	A	C	A	A	C
rs4036329	1	4036329	G	G	G	G	G	G	G	G	G	G	G	G	G	G	G	G	G	G	G	G	G	G	G	G	G	G	G	G	G	G	G	G	G	G	G	G	G	G	G	G	G	G	G	G	R	G	G
rs4036343	1	4036343	G	K	G	K	K	G	G	G	G	G	G	T	G	G	G	G	G	G	T	G	G	G	G	G	G	G	G	K	G	K	G	K	G	G	T	G	G	G	G	G	G	G	G	G	G	G	G
rs4061291	1	4061291	G	T	G	T	G	T	T	G	G	G	G	T	G	T	G	G	G	G	G	T	T	G	G	G	T	G	G	G	G	G	T	G	G	G	T	G	G	G	T	G	T	T	G	T	G	G	T
rs4138481	1	4138481	G	G	G	G	G	G	G	G	G	G	G	G	G	T	G	G	G	G	G	G	G	G	G	G	G	G	G	G	G	G	G	G	G	G	G	G	G	G	T	G	G	G	G	G	G	G	G
rs4148682	1	4148682	T	C	T	C	C	C	C	C	T	C	C	C	C	C	C	C	C	C	C	C	C	C	C	T	C	C	C	T	C	C	C	C	T	C	C	T	C	C	C	C	C	C	C	C	C	C	C
rs4151232	1	4151232	C	C	C	C	C	C	C	C	C	C	Y	C	C	C	C	C	C	T	C	C	C	C	T	T	C	Y	C	C	C	Y	C	C	C	C	C	Y	C	C	C	C	C	C	C	C	C	C	C
rs4151580	1	4151580	C	T	C	T	C	T	T	T	C	T	C	T	T	T	T	C	C	T	T	Y	T	T	C	C	T	T	C	C	C	T	T	T	C	C	T	C	T	T	T	T	T	T	C	T	T	T	T
rs4184547	1	4184547	C	C	C	C	C	C	C	C	C	C	A	C	C	A	C	C	C	C	C	C	C	C	A	C	C	C	C	C	A	C	C	C	C	C	C	C	C	A	C	C	C	C	C	C	C	C	C
rs4184919	1	4184919	G	G	G	G	G	G	G	G	G	G	G	G	R	G	G	G	G	G	G	G	G	G	R	R	G	G	G	G	G	G	G	G	G	G	G	G	G	G	G	G	G	G	G	G	G	A	G
rs4184924	1	4184924	G	G	G	G	G	G	G	G	G	G	G	G	R	G	G	G	A	G	G	G	G	G	G	G	G	G	G	G	G	G	G	G	G	G	G	G	G	G	G	G	G	G	G	G	G	G	G
rs4185479	1	4185479	G	G	G	G	G	G	G	G	G	G	G	G	G	G	G	G	G	K	G	G	G	G	G	G	G	G	K	G	G	G	G	T	G	G	G	G	G	G	G	G	G	G	T	G	G	G	G
rs4188808	1	4188808	A	A	A	A	A	A	A	A	A	A	A	A	A	A	A	A	A	A	A	A	A	A	A	A	A	A	A	A	A	A	A	A	A	A	A	A	G	A	A	A	A	A	A	A	A	A	A
rs4192032	1	4192032	C	C	C	C	C	C	C	C	C	C	C	C	C	C	C	C	C	C	C	C	C	C	C	C	C	C	C	C	C	C	C	C	C	C	C	C	C	T	C	C	C	C	C	C	C	C	C
rs4291838	1	4291838	A	A	A	A	A	A	A	A	A	A	A	A	A	A	A	A	A	A	A	A	A	A	A	A	A	A	A	A	A	A	A	A	R	A	A	A	A	R	G	A	G	A	A	R	A	A	A
rs4308942	1	4308942	A	T	A	T	A	T	T	W	A	T	A	T	T	T	T	W	A	T	T	T	T	T	A	A	T	T	A	A	A	T	T	T	A	A	T	A	A	T	A	T	T	T	A	T	T	T	T
rs4334862	1	4334862	C	C	C	T	C	T	T	T	C	T	C	T	T	T	C	C	C	C	C	T	C	T	C	C	T	C	C	C	C	C	T	C	C	C	C	C	C	T	C	T	T	T	C	T	C	C	T
rs4335255	1	4335255	G	G	G	G	G	G	G	G	G	G	G	G	G	G	G	G	G	G	A	G	G	G	G	G	G	G	G	G	G	A	G	G	G	G	G	G	G	G	G	G	G	G	G	G	A	G	G
rs4335282	1	4335282	C	T	C	T	C	T	T	T	C	T	C	T	T	T	T	C	C	T	T	T	T	T	C	C	T	T	C	C	C	T	T	T	C	Y	T	C	C	T	T	T	T	T	C	T	T	T	T
rs4348840	1	4348840	C	C	T	C	C	C	C	C	C	C	C	C	C	C	C	C	C	C	C	C	C	C	C	C	C	C	C	C	C	C	C	C	C	C	C	C	T	C	T	C	T	C	C	C	C	C	C
rs4375707	1	4375707	C	M	M	C	A	C	M	C	C	C	C	A	C	A	M	C	M	M	C	M	C	C	C	C	C	C	C	C	C	C	C	C	C	C	C	C	C	C	C	C	C	C	C	C	C	C	C
rs4375716	1	4375716	C	C	C	C	A	C	C	A	C	C	C	C	C	C	C	C	C	A	A	C	C	C	C	C	C	C	C	C	M	C	C	C	C	C	C	C	C	C	C	C	C	C	C	C	C	C	C
rs4375720	1	4375720	C	C	C	C	C	C	C	C	C	C	C	C	C	C	C	C	C	C	A	A	C	A	C	C	C	C	C	C	C	C	C	C	C	C	C	C	C	C	C	C	C	C	C	C	C	C	C
rs4398525	1	4398525	G	G	G	G	G	C	G	G	G	G	G	G	G	G	G	G	G	G	G	G	G	G	G	G	G	G	G	G	G	G	C	G	G	G	G	G	G	G	G	G	G	G	G	G	G	G	G
rs4399265	1	4399265	C	C	T	T	C	C	T	C	C	C	C	C	C	C	C	C	C	C	T	C	C	C	C	C	T	C	C	C	C	C	C	C	T	C	T	C	T	C	T	C	T	C	C	C	C	T	T
rs4443848	1	4443848	G	G	G	G	T	G	G	G	G	G	T	G	G	G	G	G	G	G	G	G	G	G	G	G	G	G	G	G	G	G	T	G	G	G	G	G	G	T	G	T	G	G	G	G	G	G	G
rs4477127	1	4477127	G	G	G	G	G	G	G	G	G	G	T	G	K	G	G	T	G	G	G	T	G	G	K	G	G	G	G	G	G	G	G	G	G	G	G	G	G	G	G	G	G	G	G	G	G	T	G
rs4492754	1	4492754	C	C	M	C	C	C	C	M	C	C	M	C	C	C	M	C	C	C	M	C	C	C	C	C	C	C	C	C	C	M	C	C	C	C	C	C	C	C	M	M	C	C	C	C	C	C	C
rs4492764	1	4492764	M	C	M	A	A	C	C	C	C	C	C	C	C	C	C	C	C	A	C	C	C	C	C	C	C	C	C	A	C	C	C	C	C	C	A	C	C	C	C	C	A	C	C	A	C	C	A
rs4590689	1	4590689	T	T	T	G	T	G	G	G	T	G	T	G	G	G	G	T	T	G	G	G	G	G	G	T	G	G	T	T	G	G	G	G	T	T	G	T	T	T	T	G	T	T	T	G	T	T	G
rs4597121	1	4597121	G	G	G	G	G	G	G	G	G	G	G	G	G	G	G	G	G	G	G	G	G	G	G	G	G	G	G	G	G	G	G	G	G	G	G	G	G	G	G	G	A	G	G	G	G	G	G
rs4599059	1	4599059	A	W	A	A	A	A	A	A	A	A	A	A	A	A	A	A	A	A	A	A	A	A	A	A	A	A	A	A	A	T	A	A	A	W	A	A	A	A	A	A	A	W	A	A	A	A	A
rs4599072	1	4599072	G	K	G	G	G	G	G	G	G	G	G	G	K	G	G	G	G	G	K	G	K	G	G	G	G	G	G	G	G	G	K	G	G	G	G	G	G	G	G	G	G	G	G	G	G	K	G
rs4630140	1	4630140	G	G	G	G	G	G	G	G	G	G	G	G	G	G	G	G	G	G	G	G	G	G	G	G	G	G	G	G	G	G	G	G	G	G	G	G	G	A	G	G	G	G	G	G	G	G	G
rs4642100	1	4642100	C	C	C	A	C	A	A	A	C	A	C	A	A	A	A	C	C	A	A	A	A	A	A	C	A	A	C	C	A	A	A	A	C	C	A	C	C	C	C	A	C	C	C	A	C	C	A
rs4646922	1	4646922	G	G	G	K	G	G	G	G	G	G	G	G	G	G	G	G	G	G	G	G	G	G	G	T	G	G	G	K	G	G	G	G	G	G	G	G	T	T	G	G	K	G	G	G	G	G	G
rs4719393	1	4719393	C	C	C	C	Y	C	C	C	C	C	C	C	C	C	Y	C	C	C	C	C	C	C	C	C	C	C	C	C	C	C	C	C	C	C	C	C	C	C	C	C	C	C	C	C	C	C	C
rs4732919	1	4732919	C	C	C	C	C	A	C	A	C	A	C	A	A	A	A	C	C	C	A	A	A	A	C	C	A	A	C	C	C	A	A	A	C	C	C	C	C	C	C	A	C	A	C	A	C	C	C
rs4732939	1	4732939	C	C	C	C	C	C	C	C	C	C	C	C	C	C	C	C	C	C	C	C	C	C	C	C	C	C	C	C	C	C	C	C	C	C	C	C	C	A	C	C	C	C	C	C	C	C	C
rs4741771	1	4741771	A	A	A	A	A	G	A	G	A	G	A	G	G	G	G	A	A	A	G	G	G	G	A	A	G	G	A	A	A	G	G	G	A	A	A	A	A	A	A	G	A	G	A	G	A	A	A
rs4741782	1	4741782	G	G	G	G	G	G	G	G	G	G	G	G	G	G	G	G	G	G	G	G	G	G	G	G	G	G	G	G	G	G	G	G	G	G	G	G	G	G	G	G	G	G	G	G	G	G	G
rs4752590	1	4752590	T	T	T	T	T	A	T	A	T	A	T	A	A	A	A	T	T	T	T	A	A	A	T	T	A	A	T	T	T	A	A	A	T	T	T	T	T	T	T	A	T	A	T	A	T	T	T
rs4752591	1	4752591	G	G	G	G	G	A	G	A	G	A	G	A	A	A	A	G	G	G	G	A	A	A	G	G	A	A	G	G	G	A	A	A	G	G	G	G	G	G	G	A	G	A	G	A	G	G	G
rs4752592	1	4752592	A	A	A	A	A	T	A	T	A	T	A	T	T	T	T	A	A	A	A	T	T	T	A	A	T	T	A	A	A	T	T	T	A	A	A	A	A	A	A	T	A	T	A	T	A	A	A
rs4823945	1	4823945	C	C	C	C	C	C	C	C	C	C	C	C	C	C	C	C	A	C	C	C	C	C	C	C	A	C	C	C	C	C	A	C	C	C	C	C	C	C	C	C	C	C	C	C	C	C	C
rs4867224	1	4867224	G	G	G	G	G	G	G	K	G	G	G	G	G	G	T	G	G	G	G	G	G	G	G	G	G	G	G	K	G	G	G	G	T	G	G	G	G	K	G	G	G	G	G	G	G	G	G
rs4886388	1	4886388	A	A	A	A	T	A	A	W	A	A	A	A	A	A	A	A	A	A	A	A	A	A	A	A	A	A	A	A	A	A	A	A	A	A	A	A	A	A	A	A	A	A	A	A	A	A	A
rs4939564	1	4939564	C	C	C	C	C	C	C	T	C	C	C	C	C	C	T	C	C	C	C	C	T	T	C	C	T	T	C	C	C	T	T	T	C	C	C	C	T	C	C	C	C	C	C	C	C	C	C
rs4963460	1	4963460	C	C	C	C	C	C	C	C	M	C	C	C	C	C	C	C	C	C	C	C	M	C	C	C	C	M	M	C	C	C	C	C	C	C	C	M	C	C	C	C	C	C	C	C	C	C	C
rs4969733	1	4969733	G	G	G	G	G	A	G	A	G	A	G	A	A	A	A	G	G	G	A	A	A	A	G	G	A	A	G	G	G	A	A	A	G	G	G	G	G	G	A	A	A	A	G	A	A	G	G
rs5030943	1	5030943	G	G	G	G	G	G	G	G	G	G	G	G	G	G	A	G	G	G	G	G	G	G	G	G	G	G	G	G	G	G	G	G	G	G	G	G	G	G	G	R	G	A	G	G	G	A	G
rs5030955	1	5030955	G	G	K	G	G	G	G	G	G	K	G	G	G	K	K	G	G	G	G	G	G	G	G	G	G	G	G	G	G	G	G	G	G	G	G	G	G	G	G	T	K	G	G	G	G	G	G
rs5134258	1	5134258	C	C	C	C	T	T	C	T	C	T	C	T	C	C	T	T	C	T	T	T	C	T	T	T	T	C	C	C	C	C	C	C	C	C	C	C	C	T	T	T	T	T	T	T	T	T	C
rs5138020	1	5138020	C	C	C	C	C	C	C	C	C	C	C	C	C	C	A	A	C	C	A	C	A	C	C	C	C	C	C	C	C	C	C	C	C	C	C	C	C	C	C	C	C	C	C	C	C	C	C
rs5138352	1	5138352	G	G	G	G	G	G	G	K	G	G	G	G	G	G	G	G	G	G	G	G	G	G	G	G	K	G	G	G	G	G	G	G	G	G	G	G	K	G	G	G	G	G	G	G	G	G	G
rs5138366	1	5138366	C	C	C	C	C	C	C	C	C	C	C	C	C	C	C	C	C	G	C	C	C	C	G	C	C	C	C	C	G	C	C	C	C	C	C	C	C	C	C	C	C	C	G	C	C	C	C
rs5172329	1	5172329	T	T	T	T	C	C	T	C	T	C	T	C	T	T	T	C	T	T	C	Y	T	C	T	C	C	T	T	T	T	T	T	T	T	T	T	T	T	C	C	C	C	C	T	C	C	C	T
rs5172348	1	5172348	T	T	T	T	C	C	T	C	T	C	T	C	T	T	T	C	T	C	C	Y	T	C	T	C	C	T	T	T	T	T	T	T	T	T	T	T	T	C	C	C	C	C	T	C	C	C	T
rs5172716	1	5172716	G	G	G	G	G	G	G	G	G	G	G	K	G	K	G	G	G	G	G	G	G	G	G	G	G	G	G	T	G	G	G	G	G	G	G	G	G	G	G	G	G	G	G	G	G	G	G
rs5172722	1	5172722	K	G	G	G	G	G	T	G	G	G	G	K	G	G	G	G	G	G	G	K	G	G	G	G	G	G	G	T	G	T	G	G	G	G	G	G	G	G	G	G	G	G	G	G	G	T	G
rs5173263	1	5173263	C	C	Y	Y	C	C	C	C	C	C	C	C	Y	C	C	C	C	T	Y	C	C	C	C	C	C	Y	C	Y	C	C	Y	C	C	C	C	C	C	C	C	C	C	C	C	C	C	C	C
rs5188982	1	5188982	A	A	A	A	T	T	A	T	A	T	A	T	A	A	A	T	A	A	T	A	A	T	A	T	T	A	A	A	A	A	A	A	A	A	A	A	A	T	T	T	T	T	A	T	T	T	A
rs5268379	1	5268379	C	C	C	C	C	C	C	C	C	C	A	C	C	C	A	C	A	C	C	C	A	C	A	C	C	C	C	C	C	C	A	C	C	C	C	C	C	C	C	M	C	C	C	A	C	C	C
rs5268382	1	5268382	C	C	C	C	C	C	C	C	C	C	C	C	C	C	C	C	C	C	C	A	A	C	C	C	C	C	C	C	C	C	C	C	C	C	C	C	C	C	C	C	C	C	C	C	C	C	C
rs5269206	1	5269206	C	C	C	C	A	A	C	A	C	A	C	A	C	C	A	A	C	A	A	A	C	A	A	A	A	C	C	C	C	C	C	C	C	C	C	C	C	A	A	A	A	A	A	A	A	A	C
rs5269208	1	5269208	A	A	A	A	T	T	A	T	A	T	A	T	A	A	T	T	A	T	T	T	A	T	T	T	T	A	A	A	A	A	A	A	A	A	A	A	A	T	T	T	T	T	T	T	T	T	A
rs5324687	1	5324687	C	C	C	C	C	C	C	C	C	C	C	C	C	C	C	C	C	T	T	C	C	C	T	C	C	C	C	C	C	C	C	C	C	C	C	C	C	C	C	C	C	C	T	T	C	C	C
rs5325487	1	5325487	A	A	A	A	C	C	A	C	A	C	A	C	A	A	C	C	A	A	C	C	A	C	A	C	C	A	A	A	A	A	A	A	A	M	A	A	A	M	C	C	C	C	A	C	C	C	A
rs5377955	1	5377955	A	A	A	A	G	G	A	G	A	G	A	G	A	A	A	G	A	A	A	A	A	G	A	G	G	A	A	A	A	A	A	A	A	A	A	A	A	G	G	G	G	G	A	A	G	G	A
rs5379356	1	5379356	G	G	G	G	A	A	G	A	G	A	G	A	G	G	G	A	G	G	G	R	G	A	G	A	A	G	G	G	G	G	G	G	G	G	G	G	G	R	A	A	A	A	G	G	A	A	G
rs5379368	1	5379368	C	C	C	C	C	C	C	C	C	C	C	C	C	C	M	C	C	C	A	C	C	M	C	C	C	C	C	C	C	M	C	C	C	C	C	C	C	C	C	C	C	C	C	A	C	C	C
rs5393650	1	5393650	A	A	A	A	A	A	A	A	A	A	A	A	A	A	T	A	A	T	T	A	A	A	A	A	A	A	A	A	A	A	A	A	A	A	A	A	A	W	A	A	A	A	A	T	A	A	A
rs5394027	1	5394027	A	A	A	A	A	A	A	A	A	A	A	A	R	A	G	A	A	G	G	A	A	A	A	A	A	A	A	A	A	A	A	A	A	A	A	A	A	R	A	A	A	A	A	G	A	A	A
rs5400864	1	5400864	C	C	C	C	T	T	C	C	C	C	C	T	C	C	T	T	C	T	T	C	C	T	C	C	T	C	C	C	C	C	C	C	C	C	C	C	C	C	T	T	T	T	C	T	T	T	C
rs5401242	1	5401242	G	G	G	G	A	A	G	G	G	G	G	A	G	G	G	A	G	G	G	G	G	A	G	G	A	G	G	G	G	G	G	G	G	G	G	G	G	G	A	A	A	A	G	G	A	A	G
rs5427608	1	5427608	A	A	A	A	A	A	A	T	A	A	A	A	W	A	A	A	A	A	A	T	A	A	A	A	A	A	A	A	A	A	A	A	A	A	A	A	A	A	A	T	T	T	A	A	T	A	A
rs5437879	1	5437879	C	C	C	A	C	C	C	C	C	C	C	C	C	C	C	C	C	C	C	C	C	C	A	C	C	C	A	A	C	C	C	C	C	C	C	C	C	C	C	C	C	C	C	C	C	C	C
rs5475602	1	5475602	C	C	C	C	T	T	C	T	C	T	C	T	C	C	C	T	C	C	C	T	C	T	T	T	C	C	C	C	C	C	C	C	C	C	C	C	C	T	T	T	T	T	T	C	T	T	C
rs5475615	1	5475615	A	A	A	A	G	G	A	G	A	G	A	G	A	A	G	G	A	G	G	G	A	G	G	G	A	A	A	A	A	A	A	A	A	A	A	A	A	G	G	G	G	G	G	G	G	G	A
rs5476049	1	5476049	T	T	T	T	T	T	T	T	T	T	T	T	T	T	G	T	T	G	G	T	T	T	T	T	T	T	T	T	T	T	T	T	T	T	T	T	T	T	T	T	T	T	T	G	T	T	T
rs5481758	1	5481758	C	C	C	C	A	A	C	A	C	A	C	A	C	C	A	A	C	A	C	A	C	A	A	A	A	C	C	C	C	C	C	C	C	C	C	C	C	A	A	A	A	A	A	A	A	A	C
rs5484401	1	5484401	C	C	C	C	T	T	C	T	C	T	C	T	C	C	C	T	C	T	C	C	C	T	T	T	T	C	C	C	C	C	C	C	C	C	C	C	C	T	T	T	T	T	C	C	T	T	C
rs5503420	1	5503420	G	G	G	G	G	G	G	G	G	G	G	G	G	G	G	G	G	G	G	G	G	G	G	G	G	G	G	G	G	G	G	G	G	G	G	G	G	G	G	G	G	G	G	G	G	G	G
rs5518911	1	5518911	G	G	G	G	G	G	G	G	G	G	G	G	G	G	A	G	G	G	A	G	G	G	A	G	G	G	G	G	G	G	G	G	G	G	G	G	G	G	G	G	G	G	A	A	G	G	G
rs5562881	1	5562881	M	M	C	M	M	C	C	C	C	C	C	C	C	C	C	C	C	C	M	C	C	C	M	C	C	C	C	C	M	C	C	C	C	M	C	C	C	C	C	C	A	A	C	C	C	C	C
rs5563194	1	5563194	A	A	A	A	C	C	A	C	A	C	A	C	A	A	C	C	A	C	C	M	A	C	C	C	C	A	A	A	A	A	A	A	A	A	A	A	A	C	C	C	C	C	A	C	C	C	A
rs5569413	1	5569413	A	A	A	A	A	A	A	A	A	A	A	A	A	A	A	A	A	A	A	A	A	A	A	A	A	A	A	A	A	A	A	A	A	A	A	A	A	A	A	A	A	A	A	A	A	A	A
rs5569821	1	5569821	G	G	R	G	G	G	R	G	R	G	G	G	G	R	G	G	G	G	G	G	G	G	G	G	G	G	G	G	R	G	R	G	G	G	G	G	G	G	G	G	G	R	G	G	G	G	G
rs5569824	1	5569824	G	G	G	G	G	G	G	G	G	G	G	G	G	G	G	G	R	G	G	G	G	G	G	G	G	A	R	G	R	G	G	R	G	G	G	G	G	G	G	G	G	G	G	G	G	G	G
rs5599714	1	5599714	G	G	G	G	G	G	G	G	G	G	G	G	T	G	T	G	G	G	T	G	G	G	K	G	G	G	G	G	G	K	G	G	T	G	G	G	G	G	G	T	G	T	G	G	G	G	G
rs5645408	1	5645408	G	G	G	G	A	A	G	A	G	A	G	A	G	G	G	A	G	G	G	G	G	A	G	A	A	G	G	G	G	G	G	G	G	G	G	G	G	A	A	A	A	A	G	G	A	A	G
rs5660055	1	5660055	A	A	A	A	A	A	A	A	A	A	A	W	A	A	A	A	A	A	A	A	A	W	A	A	A	A	A	A	A	A	A	A	A	A	A	A	A	A	A	A	W	A	T	A	A	A	A
rs5769367	1	5769367	G	G	G	G	A	A	G	A	G	A	G	A	G	G	G	A	G	G	A	A	G	A	G	A	A	G	G	G	G	G	G	G	G	G	G	G	G	A	A	G	A	A	G	G	G	A	G
rs5778198	1	5778198	T	T	T	T	C	C	T	C	T	C	T	C	T	T	T	C	T	C	C	C	T	C	T	C	C	T	T	T	T	T	T	T	T	T	T	T	C	C	C	C	C	C	T	T	T	C	T
rs5782046	1	5782046	A	A	A	A	T	T	A	T	A	T	A	T	A	A	A	T	A	A	A	W	A	T	A	T	T	A	A	A	A	A	A	A	A	A	A	A	A	T	T	T	T	T	A	A	A	T	A
rs5791989	1	5791989	T	T	T	T	C	C	T	C	T	C	T	C	T	T	T	C	T	C	C	Y	T	C	T	C	C	T	T	T	T	T	T	T	T	T	T	T	T	C	C	C	C	C	T	T	T	C	T
rs5897699	1	5897699	A	A	A	T	T	T	T	T	A	T	A	T	A	A	A	T	A	T	T	T	A	T	A	T	T	A	A	A	A	A	A	A	A	A	T	A	T	T	T	T	W	T	A	A	T	T	T
rs5906969	1	5906969	A	A	A	G	G	G	G	G	A	G	A	G	A	A	A	G	A	A	A	R	A	G	A	G	G	A	A	A	A	A	A	A	A	A	G	A	G	G	G	G	G	G	A	A	G	G	G
rs5920122	1	5920122	G	G	G	A	A	A	A	A	G	A	G	A	G	G	G	A	G	A	A	A	G	A	G	A	A	G	G	G	G	G	G	G	G	G	A	G	G	A	A	A	A	A	G	G	A	A	A
rs5920497	1	5920497	T	T	T	C	C	C	C	C	T	C	T	C	T	T	T	C	T	C	C	C	T	C	T	C	C	T	T	T	T	T	T	T	T	T	C	T	C	C	C	C	C	C	T	T	C	C	C
rs5920498	1	5920498	T	T	T	A	A	A	A	A	T	A	T	A	T	T	T	A	T	A	A	A	T	A	T	A	A	T	T	T	T	T	T	T	T	T	A	T	A	A	A	A	A	A	T	T	A	A	A
rs5938201	1	5938201	W	A	A	T	T	T	T	T	A	T	A	T	A	A	A	T	A	T	T	T	A	T	A	T	T	A	A	A	A	A	A	A	A	W	T	A	A	T	T	T	T	T	A	A	W	T	T
rs5950203	1	5950203	T	T	T	C	C	C	C	C	T	C	T	C	T	T	T	C	T	C	C	T	T	C	T	C	C	T	T	T	T	T	T	T	T	T	C	T	C	C	C	C	C	C	T	T	C	C	C
rs5950224	1	5950224	T	T	T	C	C	C	C	C	T	C	T	C	T	T	T	C	T	C	C	T	T	C	T	C	C	T	T	T	T	T	T	T	T	T	C	T	C	C	C	C	C	C	T	T	C	C	C
rs5950636	1	5950636	T	T	T	C	C	C	C	C	T	C	T	C	T	T	T	C	T	C	C	C	T	C	T	C	C	T	T	T	T	T	T	T	T	T	C	T	C	C	C	C	C	C	T	T	C	C	C
rs5950637	1	5950637	T	C	C	T	T	T	T	T	C	T	C	T	C	C	C	T	C	T	T	T	C	T	C	T	T	C	C	C	C	C	C	C	C	C	T	C	C	T	T	T	T	T	C	C	T	T	T
rs5950658	1	5950658	C	C	C	T	T	T	T	T	C	T	C	T	C	C	C	T	C	C	C	C	C	T	C	T	T	C	C	C	C	C	C	C	C	C	T	C	C	T	T	T	T	T	C	C	T	T	T
rs5957934	1	5957934	A	A	A	G	G	G	G	G	A	G	A	G	A	A	A	G	A	A	A	A	A	G	A	G	G	A	A	A	A	A	A	A	A	A	G	A	A	G	G	A	G	G	A	A	G	G	G
rs5967826	1	5967826	C	C	C	C	C	C	C	C	C	C	A	C	C	C	C	C	C	C	A	C	C	A	C	C	C	C	A	A	C	C	C	A	C	C	C	A	C	A	C	C	C	C	C	C	C	C	C
rs5967832	1	5967832	C	C	C	C	C	C	C	A	C	C	C	C	C	C	A	C	C	C	C	C	C	C	C	C	C	C	C	C	C	C	A	C	A	C	C	C	C	C	C	C	C	C	C	C	A	C	C
rs5968187	1	5968187	G	G	G	G	G	G	G	G	R	G	G	G	G	G	G	G	G	G	R	G	G	G	G	G	G	G	G	G	G	G	G	G	G	G	G	G	G	G	G	G	G	G	G	G	G	R	G
rs6013549	1	6013549	G	G	G	A	R	A	A	A	G	A	G	A	G	G	G	A	G	A	A	R	G	A	G	A	A	G	G	G	G	G	G	G	G	G	A	G	G	A	A	A	A	A	G	G	A	A	A
rs6107638	1	6107638	C	C	C	C	C	C	C	C	C	C	C	C	C	C	C	C	C	C	C	C	C	C	C	C	C	C	C	C	C	C	C	C	C	C	C	C	C	C	C	C	C	C	C	C	C	C	M
rs6169551	1	6169551	T	T	T	T	T	W	T	T	T	T	T	T	T	T	T	T	T	T	T	T	T	T	T	T	T	T	T	T	T	T	T	T	W	T	T	A	T	T	W	T	T	T	T	T	T	T	T
rs6188928	1	6188928	K	G	G	G	G	K	G	G	G	G	G	K	K	G	G	G	G	G	G	T	G	G	G	G	G	G	G	G	G	G	G	G	G	G	G	K	G	G	G	G	K	G	G	K	G	G	G
rs6196612	1	6196612	C	C	Y	C	C	C	C	C	T	C	Y	C	C	C	C	C	C	C	C	C	C	C	C	C	C	C	C	C	C	C	Y	C	Y	C	C	C	C	C	Y	C	C	C	C	C	C	C	C
rs6329074	1	6329074	T	T	T	C	C	C	C	C	T	C	T	C	T	T	T	C	T	T	T	T	T	C	T	C	C	T	T	T	T	T	T	T	T	T	C	T	C	C	C	C	C	C	T	T	C	C	C
rs6349050	1	6349050	G	G	G	G	R	G	G	G	G	A	G	G	G	A	G	G	G	A	G	G	G	G	G	G	G	G	G	G	G	G	G	G	G	R	G	R	G	G	G	G	G	G	G	G	G	G	G
rs6349074	1	6349074	G	G	G	A	A	A	A	A	G	A	G	A	G	G	G	A	G	G	G	A	G	A	G	A	A	G	G	G	G	G	G	G	G	G	A	G	A	A	A	A	A	A	G	G	A	A	A
rs6350180	1	6350180	T	T	T	C	C	C	C	C	T	C	T	C	T	T	T	C	T	C	C	C	T	C	T	C	C	T	T	T	T	T	T	T	T	T	C	T	C	C	C	C	C	C	T	T	C	C	C
rs6405847	1	6405847	G	G	G	A	A	A	A	A	G	A	G	A	G	G	G	A	G	G	G	R	G	A	G	A	A	G	G	G	G	G	G	G	G	G	A	G	G	A	A	A	A	A	G	G	A	A	A
rs6405886	1	6405886	C	C	C	C	C	C	C	C	C	C	C	C	C	C	C	C	C	C	C	C	C	C	C	C	C	C	C	C	C	C	C	C	M	C	C	C	C	C	C	C	C	C	A	C	C	C	C
rs6409463	1	6409463	A	A	A	G	G	G	G	G	A	G	A	G	A	A	A	G	A	G	G	A	A	G	A	G	G	A	A	A	A	A	A	A	A	A	G	A	G	G	G	G	G	G	A	A	G	G	G
rs6409829	1	6409829	G	G	G	A	A	A	A	A	G	A	G	A	G	G	G	A	G	G	G	G	G	A	G	A	A	G	G	G	G	G	G	G	G	G	A	G	G	A	A	A	A	A	G	G	A	A	A
rs6453677	1	6453677	A	A	A	G	G	G	G	G	A	G	A	G	A	A	A	G	A	G	R	A	A	G	A	G	G	A	A	A	A	A	A	A	A	A	G	A	G	G	G	G	G	G	A	A	G	G	G
rs6453691	1	6453691	C	C	C	T	T	T	T	T	C	T	C	T	C	C	C	T	C	T	T	C	C	T	C	T	T	C	C	C	C	C	C	C	C	C	T	C	T	T	T	T	T	T	C	C	T	T	T
rs6471210	1	6471210	T	T	A	T	T	T	T	T	T	T	T	T	T	T	T	T	T	T	T	W	T	T	T	W	T	T	T	T	W	T	T	T	T	T	T	T	T	T	T	T	T	W	T	T	T	T	T
rs6500151	1	6500151	C	C	A	C	C	C	C	C	C	C	C	C	C	C	C	C	C	C	C	C	M	C	C	C	M	C	C	C	C	C	C	C	C	C	C	C	C	C	C	C	C	C	C	C	C	C	C
rs6504294	1	6504294	G	G	G	G	G	G	G	G	G	G	G	G	G	G	G	G	G	G	G	G	G	G	G	G	G	G	G	G	G	G	G	G	G	T	G	G	G	G	G	G	G	G	G	G	G	G	G
rs6504960	1	6504960	C	C	C	T	T	T	T	T	C	T	C	T	C	C	C	T	C	C	T	C	C	T	C	T	T	C	C	C	C	C	C	C	C	C	T	C	C	T	T	T	T	T	C	C	T	T	T
rs6575096	1	6575096	G	G	G	G	G	G	G	G	G	G	G	G	G	G	G	G	G	A	A	G	G	G	G	G	G	G	G	G	G	G	G	G	G	G	G	G	A	G	G	G	G	G	G	G	G	G	G
rs6575133	1	6575133	T	T	T	C	C	C	C	C	T	C	T	C	T	T	T	C	T	C	C	Y	T	C	T	C	C	T	T	T	T	T	T	T	T	T	C	T	C	C	C	C	C	C	T	T	C	C	C
rs6636632	1	6636632	G	G	G	G	G	T	G	G	G	T	G	G	G	G	G	G	G	G	G	G	G	G	G	G	G	G	G	G	T	G	G	G	G	G	G	G	G	G	G	G	G	T	G	G	G	G	G
rs6660946	1	6660946	C	C	C	C	C	C	C	C	C	C	C	C	C	C	C	C	C	T	T	C	C	C	C	C	T	C	C	C	C	C	C	C	C	C	C	C	C	C	T	C	T	C	C	C	C	C	C
rs6696899	1	6696899	C	M	C	C	C	M	C	C	C	C	C	C	C	C	M	C	A	C	C	C	C	C	A	C	C	C	C	C	C	C	M	C	C	C	C	C	C	C	C	C	C	C	C	C	C	C	C
rs6697269	1	6697269	G	G	G	G	G	G	G	G	G	G	G	G	G	G	G	G	G	G	G	K	G	G	G	G	G	K	G	G	G	G	G	G	G	G	G	G	G	K	G	G	G	T	G	T	G	G	G
rs6705151	1	6705151	T	T	T	T	T	T	T	T	T	T	T	T	T	T	T	T	T	A	A	T	T	T	T	T	A	T	T	T	T	T	T	T	T	T	T	T	T	A	A	T	A	T	T	T	T	T	T
rs6714028	1	6714028	G	G	G	G	G	G	G	G	G	G	G	R	G	G	G	G	G	G	G	G	G	G	G	G	G	G	G	G	G	G	G	G	G	G	G	G	G	G	G	G	G	G	G	G	A	G	G
rs6750421	1	6750421	C	C	C	M	C	C	C	C	M	C	C	C	C	C	C	C	C	C	C	C	C	C	C	C	C	C	C	C	C	C	C	C	C	C	C	C	C	C	C	C	C	C	C	C	C	C	C
rs6987566	1	6987566	A	A	A	A	A	G	A	A	G	A	A	A	A	A	A	A	A	A	A	A	A	A	A	A	G	A	A	A	A	A	A	A	A	A	A	G	G	G	G	A	G	A	G	A	A	G	A
rs7008111	1	7008111	C	C	C	C	C	C	C	C	C	C	A	C	C	C	C	C	C	C	C	C	C	C	C	C	C	M	C	C	C	C	C	C	C	M	C	C	C	C	C	C	C	M	C	C	C	C	C
rs7008114	1	7008114	C	C	C	C	C	C	C	C	C	C	M	C	C	C	C	C	C	C	C	C	M	C	C	C	C	C	C	M	C	C	C	M	C	C	C	C	C	C	C	C	C	C	C	C	C	C	C
rs7013237	1	7013237	C	C	C	C	C	C	C	C	C	C	C	C	C	C	C	C	C	T	T	C	C	C	C	C	C	C	C	C	C	C	C	C	C	C	C	C	T	Y	T	C	T	T	T	T	C	C	C
rs7013614	1	7013614	G	G	K	G	G	G	G	G	G	G	G	K	G	G	G	K	G	K	G	G	G	G	G	G	G	G	G	G	G	G	K	G	G	G	G	G	G	G	G	K	G	G	G	G	G	G	G
rs7123974	1	7123974	C	C	C	C	C	C	C	C	C	C	C	C	C	C	C	C	C	C	C	C	C	C	C	C	C	C	C	C	C	C	C	C	C	C	C	C	C	C	C	C	C	C	A	C	A	C	C
rs7124328	1	7124328	G	G	G	G	G	G	G	G	G	G	G	G	G	G	G	G	G	G	G	G	T	G	G	G	G	G	G	G	G	G	G	G	G	T	G	G	G	G	G	G	G	T	G	G	T	G	G
rs7124333	1	7124333	G	G	G	G	G	G	G	G	G	G	G	G	G	G	G	G	G	G	G	G	T	G	G	G	G	G	G	G	K	G	G	G	G	T	G	G	G	G	G	G	G	T	T	G	G	G	G
rs7144344	1	7144344	G	G	G	G	G	G	G	G	G	G	G	T	G	G	G	G	G	G	G	G	G	G	G	G	G	T	G	G	G	G	G	G	G	K	T	G	G	G	G	K	G	G	G	G	T	G	G
rs7144355	1	7144355	G	G	G	G	T	G	G	G	G	G	G	G	G	G	G	G	G	G	G	G	G	G	G	G	G	K	G	K	G	G	G	G	G	G	T	G	G	G	G	K	G	G	G	G	G	G	G
rs7148130	1	7148130	G	G	G	G	G	G	G	K	G	G	G	G	G	G	G	G	G	G	G	G	G	K	G	G	G	G	G	G	G	G	K	K	G	G	G	G	G	G	G	G	G	G	G	G	G	G	G
rs7167202	1	7167202	G	G	G	G	G	G	G	G	G	G	G	G	G	G	G	T	G	G	G	G	G	G	G	K	G	G	T	G	K	G	G	G	G	K	G	G	G	G	G	K	G	G	G	G	G	G	G
rs7169743	1	7169743	C	C	C	C	C	C	C	C	C	C	M	C	C	C	C	C	C	C	C	C	C	C	C	M	C	C	C	C	C	C	C	C	C	C	C	C	C	C	C	C	C	C	A	C	C	C	C
rs7215054	1	7215054	T	T	T	G	G	T	G	G	T	G	T	G	T	T	T	T	T	G	G	G	T	G	T	G	G	T	T	T	T	T	T	T	T	T	G	T	G	G	G	T	G	G	T	G	K	G	G
rs7241038	1	7241038	C	T	C	T	T	C	T	T	C	T	T	T	C	C	C	T	C	T	T	T	C	T	C	T	T	C	C	C	C	C	C	C	C	C	T	C	T	T	T	T	T	T	C	T	T	T	T
rs7344953	1	7344953	C	C	C	A	A	C	A	A	C	A	C	A	C	C	C	M	C	A	A	M	C	A	C	A	A	C	C	C	C	C	C	C	C	C	A	C	C	M	C	A	C	A	C	A	A	C	A
rs7345342	1	7345342	T	T	T	A	A	T	A	A	T	A	T	A	T	T	T	A	T	A	A	W	T	A	T	A	A	T	T	T	T	T	T	T	T	T	A	T	T	W	T	A	T	A	T	A	A	T	A
rs7346681	1	7346681	T	T	T	C	C	T	C	C	T	C	T	C	T	T	T	C	T	C	C	Y	T	C	T	C	C	T	T	T	T	T	T	T	T	T	C	T	T	Y	T	C	T	C	T	C	C	T	C
rs7347052	1	7347052	G	G	G	G	G	G	G	G	G	G	G	G	G	G	G	G	G	G	G	G	G	G	G	G	G	G	G	G	G	G	G	G	G	G	G	G	T	K	T	G	T	G	G	G	G	T	G
rs7401769	1	7401769	A	A	A	A	A	A	A	A	A	A	A	A	A	A	A	A	A	A	A	A	A	A	A	A	A	A	A	A	A	A	A	A	A	A	A	A	G	A	G	A	G	A	A	A	A	G	A
rs7401775	1	7401775	C	C	C	C	M	C	C	C	C	C	C	C	C	C	C	C	C	C	C	C	A	C	C	C	C	C	C	C	C	C	C	C	C	C	C	C	C	C	C	C	C	C	C	C	C	C	C
rs7413847	1	7413847	G	G	G	T	G	G	G	G	G	G	G	G	G	G	G	G	G	G	G	T	G	G	G	G	G	G	G	G	G	G	G	G	G	K	T	G	G	G	G	G	G	G	G	G	G	G	G
rs7433601	1	7433601	A	A	A	A	A	A	A	A	A	A	A	A	A	A	A	A	A	A	C	A	A	A	A	A	A	A	A	A	A	A	A	A	A	A	A	A	A	A	A	A	A	A	A	C	A	A	A
rs7434139	1	7434139	G	A	G	G	G	G	G	G	G	G	A	G	G	G	G	A	G	G	G	G	G	A	G	G	G	G	G	G	G	G	G	G	G	G	G	G	G	G	G	A	G	G	G	G	G	G	G
rs7477234	1	7477234	T	T	T	T	K	T	T	T	T	T	T	T	T	T	T	T	K	T	T	T	T	T	K	T	T	T	T	T	T	T	T	T	T	T	T	T	T	T	T	T	T	K	T	T	T	T	T
rs7477242	1	7477242	C	C	C	C	M	C	A	C	C	C	M	M	C	C	M	M	A	C	M	C	A	C	C	C	C	C	M	C	C	C	C	C	C	C	M	C	C	C	C	C	C	C	C	M	C	C	C
rs7543369	1	7543369	C	C	C	C	C	C	C	C	C	C	C	C	C	C	C	C	C	C	C	C	C	C	C	C	C	C	C	C	C	C	C	C	C	C	C	C	T	C	T	C	T	C	C	C	C	T	C
rs7543371	1	7543371	C	C	C	C	C	C	C	C	C	C	C	C	C	C	C	T	C	T	T	C	C	T	C	C	C	C	C	C	C	C	C	C	C	C	C	C	T	T	T	C	T	C	C	T	C	T	C
rs7543801	1	7543801	G	G	G	G	G	G	G	G	G	G	G	G	G	G	G	T	G	G	T	G	G	G	G	G	G	G	G	G	G	G	G	G	G	G	G	G	G	G	G	G	G	G	G	T	G	G	G
rs7626673	1	7626673	G	G	G	A	R	G	G	G	G	R	G	G	G	A	G	G	G	G	G	G	G	G	G	G	G	G	G	G	G	G	G	G	G	G	G	G	G	G	G	G	G	G	G	G	G	G	G
rs7686468	1	7686468	G	G	G	G	G	G	G	G	G	G	G	G	G	G	G	G	G	G	G	G	G	T	G	G	G	G	G	G	T	G	G	G	G	G	G	G	G	G	G	G	T	G	G	G	G	G	G
rs7720196	1	7720196	G	G	G	G	G	G	G	G	G	G	G	G	G	G	G	G	G	G	G	G	G	G	G	G	G	G	G	G	G	G	G	G	G	G	G	G	T	G	T	G	T	G	G	G	G	T	G
rs7725133	1	7725133	G	G	G	G	G	G	G	G	G	G	G	G	G	G	G	G	G	G	G	G	G	G	G	G	G	G	G	G	G	G	G	G	G	G	G	G	G	G	G	G	T	G	G	G	G	G	G
rs7725143	1	7725143	G	K	G	T	G	G	G	G	G	K	G	K	K	K	G	G	G	K	G	G	G	K	G	G	G	G	G	G	G	G	G	G	G	G	G	G	G	G	G	G	K	G	G	G	G	G	G
rs7810068	1	7810068	C	C	C	C	M	C	C	C	M	C	C	C	C	C	M	C	C	C	C	C	C	C	C	C	C	C	C	C	C	C	C	C	C	C	C	C	C	C	C	C	C	C	C	C	C	C	C
rs7869624	1	7869624	G	T	G	G	G	K	G	G	G	G	G	G	G	G	G	K	G	K	G	G	K	G	G	G	G	T	G	G	G	G	G	G	G	G	K	G	G	G	G	G	G	G	G	G	G	T	G
rs7918624	1	7918624	C	Y	C	C	C	Y	C	C	C	C	C	Y	C	T	C	C	C	Y	C	C	C	C	Y	C	C	C	C	Y	C	C	C	C	C	C	Y	C	C	C	C	C	Y	C	C	C	C	C	C
rs7949271	1	7949271	T	T	T	T	W	T	T	T	A	T	T	T	T	T	T	T	T	T	T	T	T	W	T	T	T	T	T	T	T	T	T	T	T	T	T	T	T	T	T	T	T	T	T	T	T	W	T
rs7949616	1	7949616	G	G	G	G	G	G	K	G	G	G	G	G	K	G	T	G	G	G	G	G	T	G	G	G	G	G	G	G	G	G	G	G	G	K	K	G	G	G	G	G	G	G	G	G	G	G	G
rs7949622	1	7949622	K	G	G	G	G	G	G	G	G	K	G	G	G	G	G	G	G	K	G	G	G	G	G	G	G	G	G	G	G	G	G	G	G	K	G	G	G	K	G	G	G	G	T	G	G	G	G
rs7962832	1	7962832	G	G	G	G	G	G	G	G	G	G	G	A	G	G	G	G	G	G	A	G	G	G	G	G	G	G	G	G	G	G	G	G	G	G	G	G	G	G	G	A	G	G	A	G	G	G	G
rs7969232	1	7969232	A	A	A	A	A	A	A	A	A	A	A	A	A	A	A	A	A	A	A	A	A	A	A	A	A	A	A	A	A	A	A	A	A	A	A	A	G	G	A	A	G	A	A	A	A	G	A
rs7991484	1	7991484	G	G	G	G	G	G	G	G	G	G	G	G	G	G	G	G	G	G	G	G	G	G	G	G	G	G	G	G	G	G	G	G	G	G	G	G	A	A	A	G	A	G	G	A	G	A	G
rs7991486	1	7991486	G	K	G	G	G	G	T	G	G	G	G	G	G	G	T	G	G	G	G	G	G	G	G	G	G	G	G	K	G	G	T	G	G	G	G	G	G	G	G	G	G	G	G	G	G	G	G
rs8085692	1	8085692	G	G	T	G	G	G	G	G	T	G	G	T	G	G	G	G	G	G	G	G	G	G	G	G	G	G	G	G	G	G	G	T	G	G	G	G	G	G	G	G	G	G	G	T	G	T	G
rs8102311	1	8102311	G	G	G	G	G	G	G	G	G	G	T	G	G	G	G	G	G	G	G	G	T	G	G	G	G	T	T	T	G	T	G	G	G	G	T	G	G	G	G	G	G	G	G	G	G	G	G
rs8127833	1	8127833	M	M	C	C	C	C	C	C	C	M	C	C	C	C	C	C	C	C	C	C	C	C	C	C	C	C	C	C	C	C	C	C	C	C	C	C	C	C	M	C	C	C	A	C	C	C	C
rs8128220	1	8128220	G	G	G	K	G	G	G	G	G	G	T	T	G	K	G	K	G	G	G	G	G	T	G	G	G	G	G	G	G	G	G	G	G	G	G	G	G	K	G	G	G	G	G	G	G	G	G
rs8128223	1	8128223	G	G	G	G	G	G	G	G	G	G	G	G	T	K	G	G	G	G	G	G	G	T	G	G	G	G	T	T	G	G	G	G	G	G	G	G	G	G	G	G	G	G	G	G	G	G	G
rs8132169	1	8132169	G	G	G	G	G	G	G	G	G	G	G	G	T	T	G	G	G	T	G	G	T	G	G	G	G	G	T	T	G	G	G	G	G	G	G	G	T	G	G	G	G	G	G	G	G	G	G
rs8132171	1	8132171	G	G	G	G	G	G	G	G	G	G	G	T	G	G	G	G	G	G	T	G	G	G	G	G	G	G	G	G	G	G	G	G	G	K	G	G	G	G	G	G	G	G	G	G	G	G	G
rs8132173	1	8132173	G	G	G	G	T	G	G	G	G	G	G	T	G	G	G	G	G	G	T	G	G	G	G	G	T	G	G	G	G	G	G	G	G	G	G	G	G	G	G	G	G	G	G	G	G	G	G
rs8132177	1	8132177	G	G	G	G	G	G	G	G	G	G	G	G	T	T	T	T	G	G	G	G	T	G	K	G	G	G	T	T	G	G	G	T	G	G	G	G	G	T	G	G	G	G	T	G	G	G	G
rs8152225	1	8152225	G	G	G	G	G	G	G	G	G	G	T	T	G	G	G	G	G	G	G	T	G	G	G	G	T	G	G	G	G	G	G	G	G	G	G	G	G	G	T	G	G	T	G	G	G	G	G
rs8152229	1	8152229	G	G	G	G	G	G	G	G	G	G	T	G	G	G	G	G	G	G	T	G	G	G	G	G	G	G	G	G	G	G	G	G	T	G	G	G	G	G	G	G	G	G	T	G	G	G	G
rs8152239	1	8152239	G	G	R	G	G	G	G	R	G	G	R	G	G	R	R	G	G	R	G	G	G	G	G	R	G	G	G	G	G	G	G	G	G	G	G	G	G	G	G	G	G	G	G	G	G	G	G
rs8290024	1	8290024	C	C	A	C	C	C	C	C	C	A	C	C	C	C	C	C	C	C	A	C	C	A	C	C	C	C	C	C	C	C	C	A	C	C	C	C	C	C	C	C	C	C	C	C	C	C	C
rs8313648	1	8313648	C	C	C	C	A	C	C	C	C	C	C	C	C	A	C	C	C	C	C	C	A	C	C	C	C	C	C	C	C	C	C	C	C	C	C	C	C	C	C	C	C	C	C	C	C	C	C
rs8318580	1	8318580	G	G	G	G	G	G	G	G	G	G	G	G	G	K	G	G	G	G	G	G	G	G	G	G	G	G	G	G	G	G	G	G	G	G	G	G	G	G	G	G	G	G	G	G	G	G	G
rs8319271	1	8319271	T	T	W	T	T	T	T	T	T	T	W	T	T	T	W	W	T	T	W	T	W	T	T	T	T	T	W	T	T	A	T	T	T	W	T	T	T	T	T	T	T	T	T	T	W	T	T
rs8319277	1	8319277	T	T	T	T	T	T	T	W	T	T	T	T	T	T	W	T	T	T	T	T	W	T	T	T	T	T	T	T	T	T	T	W	T	T	T	T	T	T	T	T	T	T	T	T	T	T	W
rs8349913	1	8349913	C	C	C	C	C	C	C	C	C	C	C	C	C	C	C	C	C	C	C	C	C	C	C	C	C	C	C	C	C	C	C	C	C	C	C	C	C	C	C	C	C	C	C	C	C	C	C
rs8349915	1	8349915	C	C	C	C	C	C	C	C	C	C	C	C	C	C	C	C	A	C	C	C	M	C	C	C	C	C	C	C	C	C	C	C	C	C	C	C	C	C	C	C	C	C	C	C	C	C	C
rs8372476	1	8372476	M	C	C	C	C	C	C	C	C	C	C	C	C	C	C	C	C	C	C	C	M	C	C	C	C	C	C	C	C	C	C	A	C	C	C	C	C	C	C	C	C	C	C	C	C	C	C
rs8372481	1	8372481	C	C	C	C	C	C	C	C	C	C	C	C	C	C	C	C	C	C	C	C	C	C	C	C	C	C	C	M	C	C	C	C	C	C	C	C	C	C	C	C	C	C	C	C	C	C	M
rs8387347	1	8387347	A	A	A	A	A	A	A	A	A	A	A	A	A	A	A	A	A	A	A	A	A	A	A	A	A	A	A	A	A	A	A	A	A	A	A	A	A	A	A	A	A	A	A	A	A	A	A
rs8391252	1	8391252	T	W	T	T	T	T	T	T	T	T	T	W	T	T	T	T	T	T	T	T	T	T	T	T	T	A	A	T	A	T	A	A	T	T	T	T	T	A	T	T	T	T	T	T	T	T	W
rs8421173	1	8421173	C	C	M	M	C	C	C	A	C	C	A	C	C	C	A	C	C	M	C	C	A	C	C	M	C	C	C	C	C	C	C	C	C	C	A	A	C	C	C	C	C	C	A	C	C	C	C
rs8470779	1	8470779	A	W	A	A	W	A	A	A	A	A	A	A	W	W	A	A	A	A	A	A	A	A	A	W	A	A	A	A	A	A	A	A	A	A	A	A	A	A	A	A	A	A	A	A	A	A	T
rs8539986	1	8539986	A	A	A	A	A	A	A	A	A	A	A	A	A	A	A	A	A	A	A	A	A	A	A	A	G	A	A	A	A	A	A	A	A	A	A	A	A	G	G	A	G	A	A	A	A	G	A
rs8540351	1	8540351	G	G	G	G	G	G	G	G	G	G	G	G	G	G	G	G	G	T	G	G	G	G	G	G	T	G	G	G	G	G	G	G	G	G	G	G	G	T	T	G	T	G	G	G	G	T	G
rs8588471	1	8588471	R	G	R	G	G	G	A	A	G	G	G	G	G	R	G	G	G	G	G	G	A	G	G	G	G	G	G	G	G	G	G	G	G	G	G	G	G	G	G	G	G	G	G	G	G	G	G
rs8591435	1	8591435	C	C	C	C	C	C	C	C	C	C	C	C	C	C	C	C	C	C	C	C	A	C	C	C	C	A	A	M	C	C	C	C	C	C	C	C	C	C	C	C	C	C	C	C	C	A	C
rs8591809	1	8591809	G	G	G	G	G	G	G	G	G	G	G	G	G	G	G	G	G	G	G	G	G	C	G	G	C	G	G	G	G	G	G	G	G	S	G	G	G	G	G	S	G	G	C	G	G	C	G
rs8637753	1	8637753	G	G	G	G	G	G	G	G	G	G	G	G	K	G	G	G	G	G	G	G	G	G	K	G	G	G	G	G	K	G	G	G	K	G	G	G	G	G	G	G	G	G	G	G	G	G	G
rs8646395	1	8646395	G	G	G	G	T	G	G	G	G	G	G	G	G	G	G	G	G	G	T	G	G	G	K	K	G	G	G	G	G	G	G	G	G	G	G	G	G	G	G	K	G	T	G	G	G	G	G
rs8753421	1	8753421	T	T	T	T	T	T	T	C	T	T	T	T	T	T	T	T	T	C	T	T	T	T	T	T	T	T	T	T	T	T	T	T	T	T	T	T	T	T	T	T	T	T	T	T	T	T	T
rs8753433	1	8753433	C	C	C	C	C	C	C	C	C	C	C	C	C	C	C	C	C	T	C	C	C	C	C	C	C	C	C	C	C	C	C	C	C	C	C	C	C	C	C	C	C	C	C	C	C	C	C
rs8771412	1	8771412	A	A	A	A	A	A	A	A	A	A	A	A	A	A	A	A	A	A	A	A	A	A	A	A	A	A	A	A	A	A	A	A	A	A	A	A	A	R	G	A	G	A	A	A	A	G	A
rs8771604	1	8771604	C	C	C	C	C	C	C	C	C	C	C	C	C	C	C	C	C	C	C	C	C	C	C	C	T	C	C	C	C	C	Y	C	C	C	C	C	C	C	T	C	T	C	C	C	C	T	C
rs8789564	1	8789564	T	T	T	T	T	T	T	T	T	T	T	T	T	T	T	T	T	C	T	T	T	T	T	T	T	T	T	T	T	T	T	T	T	T	T	T	T	T	C	T	C	T	T	C	T	C	T
rs8809807	1	8809807	G	G	G	G	G	G	G	G	G	G	G	G	G	G	G	G	G	T	G	G	G	G	G	G	G	G	G	G	G	G	G	G	G	G	G	G	G	G	G	G	G	G	G	G	G	G	G
rs8809815	1	8809815	G	G	G	G	G	G	G	G	G	G	G	G	G	G	G	G	G	T	G	G	G	G	G	G	G	G	G	G	G	G	G	G	G	G	G	G	G	G	T	G	T	G	G	T	G	T	G
rs8809817	1	8809817	T	T	T	T	T	T	T	T	T	T	T	T	T	T	T	T	T	C	T	T	T	T	T	T	T	T	T	T	T	T	T	T	T	T	T	T	T	T	C	T	C	T	T	C	T	C	T
rs8829190	1	8829190	G	G	G	G	G	G	G	G	G	G	G	G	G	G	G	G	G	T	G	G	G	G	G	G	G	G	G	G	G	G	G	G	G	G	G	G	G	T	T	G	T	G	G	T	G	T	G
rs8845536	1	8845536	G	G	G	G	G	G	G	A	G	G	G	G	G	G	G	G	G	A	G	G	G	G	G	G	G	G	G	G	G	G	G	G	G	G	G	G	G	G	G	G	G	G	G	G	G	G	G
rs8852400	1	8852400	G	A	G	G	A	G	G	G	G	G	G	G	G	G	G	G	G	A	G	G	G	G	G	G	G	G	G	G	G	G	G	G	G	G	G	A	G	G	G	G	A	G	G	G	G	G	A
rs8922078	1	8922078	A	A	A	A	A	A	A	A	A	A	A	A	A	A	A	A	A	W	W	A	A	A	A	A	A	A	A	A	A	A	A	T	A	A	A	A	A	A	A	A	A	A	A	A	A	A	A
rs8983609	1	8983609	G	G	G	G	G	G	G	G	G	G	G	G	G	G	G	G	G	G	G	G	G	G	G	G	G	G	G	G	G	T	T	G	G	K	G	G	G	G	T	G	T	G	G	G	G	G	G
rs9027733	1	9027733	C	C	C	C	C	C	C	C	M	C	C	C	C	C	C	C	C	M	C	C	C	C	C	C	C	C	C	M	C	C	M	C	C	C	C	C	C	C	C	C	C	C	A	C	C	C	C
rs9068399	1	9068399	G	G	G	G	G	G	G	G	G	G	G	G	G	G	G	G	G	G	G	G	G	G	G	G	G	G	G	G	G	G	G	G	G	G	G	G	G	G	T	G	T	G	G	G	G	T	G
rs9091648	1	9091648	G	G	G	G	G	G	G	G	G	G	G	G	G	G	G	G	G	G	G	G	G	G	G	G	G	G	G	G	G	G	G	G	G	G	G	G	A	G	A	G	A	G	G	G	G	A	G
rs9099906	1	9099906	C	M	C	C	M	C	C	C	C	C	C	C	C	M	C	C	C	C	C	C	A	A	C	C	C	C	C	C	C	M	C	C	M	C	C	C	C	C	C	M	C	C	C	C	C	C	C
rs9100226	1	9100226	G	G	T	G	G	G	G	G	G	G	G	G	G	T	G	G	G	T	G	G	G	G	G	G	G	G	G	G	G	G	T	G	G	K	G	G	G	G	T	G	G	G	T	G	G	G	G
rs9248222	1	9248222	C	C	C	C	C	C	C	C	C	C	M	C	C	C	C	C	C	C	C	C	C	C	C	C	C	C	C	C	C	C	C	C	C	C	C	C	C	C	C	C	C	C	C	C	C	C	C
rs9250650	1	9250650	G	G	G	G	G	G	G	G	G	G	G	G	G	G	G	G	G	G	G	G	G	K	G	G	G	G	G	G	G	G	G	G	G	G	G	G	G	K	K	G	G	G	T	G	G	G	G
rs9326376	1	9326376	G	G	G	G	G	G	G	G	G	G	G	G	G	G	G	G	G	G	G	G	G	G	G	G	G	G	G	G	G	G	G	G	G	G	G	G	A	G	A	G	A	G	G	G	G	G	G
rs9327403	1	9327403	M	C	C	C	C	C	A	A	C	C	C	C	C	C	C	C	C	C	C	C	C	C	C	C	C	C	A	C	C	C	A	C	C	M	C	C	C	A	C	C	C	C	C	C	C	A	C
rs9374905	1	9374905	G	G	G	G	G	G	G	G	G	G	G	G	G	G	G	G	G	G	G	G	G	G	G	G	G	G	T	G	G	G	G	G	G	G	G	G	G	G	G	G	G	G	G	G	G	G	G
rs9412008	1	9412008	C	C	A	C	A	C	C	C	C	C	C	C	C	A	C	C	C	A	C	A	C	C	C	C	C	C	C	C	M	C	C	C	C	C	C	C	C	C	C	M	C	A	C	C	C	C	C
rs9412011	1	9412011	C	C	C	C	A	C	C	C	C	C	C	C	C	A	C	C	C	C	C	A	A	C	C	C	C	A	C	C	C	C	C	C	C	C	C	C	C	C	C	C	C	C	C	A	C	C	C
rs9475280	1	9475280	C	C	C	C	C	C	C	C	C	C	C	C	C	Y	C	C	C	C	C	C	C	C	C	C	C	C	C	C	C	C	C	C	C	C	C	C	C	C	C	C	C	C	C	Y	C	C	Y
rs9475281	1	9475281	T	T	T	T	Y	T	T	T	T	T	T	T	T	T	T	T	T	T	T	T	T	T	T	T	C	T	T	T	T	T	T	T	T	T	T	T	C	T	C	T	C	T	T	T	T	T	T
rs9475283	1	9475283	T	T	T	T	T	T	T	T	T	T	T	T	T	T	T	T	T	T	T	T	T	T	T	T	T	T	T	T	T	T	T	T	T	T	T	T	G	T	G	T	G	T	T	T	T	T	T
rs9486226	1	9486226	A	A	A	A	W	A	A	A	A	W	A	W	A	W	A	A	A	A	A	A	A	W	A	A	A	W	A	A	A	A	A	A	A	A	A	A	A	A	A	A	A	A	A	A	A	W	A
rs9486550	1	9486550	G	G	G	K	G	G	G	G	G	G	G	G	G	G	G	G	G	G	K	G	G	G	G	G	K	G	G	G	G	G	G	G	G	G	G	G	T	G	G	G	G	G	G	G	G	G	G
rs9541188	1	9541188	A	A	A	A	A	A	A	A	A	A	A	A	A	A	A	A	A	A	A	A	A	A	A	A	A	A	A	A	A	A	A	A	A	A	A	A	C	A	C	A	C	A	A	A	A	A	A
rs9541194	1	9541194	T	T	T	T	T	T	T	T	T	T	T	T	T	T	T	T	T	T	T	T	T	T	T	T	T	T	T	T	T	T	T	T	T	T	T	T	A	T	A	T	A	T	T	T	T	T	T
rs9545809	1	9545809	G	G	G	G	K	G	G	G	G	G	G	G	G	G	T	G	G	G	G	G	G	G	G	G	G	G	G	G	G	G	G	G	G	G	G	G	G	G	G	G	T	G	G	G	G	G	G
rs9545815	1	9545815	G	G	G	G	G	G	G	G	G	G	G	G	G	G	G	G	G	G	G	G	G	G	G	G	R	G	G	G	G	G	G	G	G	R	G	R	G	G	G	G	A	G	G	R	A	G	R
rs9558663	1	9558663	G	G	G	G	G	G	G	G	G	G	G	G	G	G	G	G	G	G	G	G	G	G	G	G	G	G	G	G	G	G	G	G	G	G	G	G	G	G	A	G	A	G	G	G	G	G	G
rs9620313	1	9620313	A	A	A	A	A	A	A	A	A	A	A	A	A	A	A	A	A	A	A	A	A	A	A	A	A	A	A	A	A	A	A	A	A	A	A	A	A	A	C	A	C	A	A	A	A	A	A
rs9630508	1	9630508	C	C	C	C	C	C	C	C	C	C	C	C	C	C	C	C	C	C	A	C	C	C	C	C	C	A	C	C	C	C	C	C	C	C	C	C	C	C	A	M	C	C	C	C	C	C	C
rs9633228	1	9633228	Y	Y	C	C	C	C	C	Y	C	C	C	C	C	C	C	C	C	C	C	Y	Y	C	C	Y	C	Y	C	C	C	C	C	C	C	C	Y	C	C	C	Y	C	C	C	C	C	C	C	C
rs9691801	1	9691801	C	C	C	C	C	C	C	C	C	C	C	C	C	C	C	C	C	C	M	C	C	C	C	C	C	C	C	C	C	C	C	C	C	C	C	C	C	C	C	C	C	C	C	C	C	C	C
rs9691814	1	9691814	C	C	A	C	C	C	C	A	A	M	C	C	M	A	A	C	C	C	C	C	C	C	C	A	C	C	C	C	M	A	C	C	C	C	C	C	C	C	C	C	A	C	C	C	A	C	C
rs9692159	1	9692159	G	G	G	G	K	G	G	G	G	G	G	G	G	G	G	K	G	G	K	G	G	G	G	G	G	G	G	G	G	G	K	G	G	G	G	G	G	G	G	G	G	T	G	G	G	K	G
rs9745097	1	9745097	T	T	T	T	T	T	T	T	T	K	T	T	T	T	T	T	T	T	T	T	T	T	T	G	T	T	T	T	T	T	T	T	T	T	T	T	T	T	T	T	T	T	T	T	T	T	T
rs9745108	1	9745108	Y	C	C	C	Y	C	C	C	C	C	C	C	C	C	C	C	C	C	C	C	C	C	C	C	C	C	C	C	C	C	C	C	C	C	Y	C	C	C	C	C	C	C	C	C	C	C	Y
rs9745437	1	9745437	G	G	G	G	T	G	G	G	G	G	G	G	G	G	G	G	G	G	G	G	T	T	T	G	G	G	G	T	G	G	G	G	G	G	G	G	G	G	T	G	G	G	G	G	T	G	G
rs9760490	1	9760490	G	G	G	G	G	G	G	G	G	G	G	G	G	G	G	G	G	G	G	G	G	G	G	G	G	G	G	G	G	G	G	G	G	G	G	G	G	G	A	G	G	G	G	G	G	G	G
rs9787369	1	9787369	T	T	T	T	T	T	T	T	T	T	T	T	T	T	T	T	T	T	T	T	T	T	T	T	T	T	T	T	T	T	T	T	T	T	T	T	T	T	C	T	T	T	T	T	T	C	T
rs9795724	1	9795724	T	T	T	T	T	T	T	T	W	T	T	A	T	T	T	W	T	T	W	T	T	T	T	T	T	T	T	T	T	T	T	T	T	T	T	W	T	W	T	T	T	T	T	T	W	W	T
rs9845275	1	9845275	G	G	K	G	K	G	T	G	T	G	G	G	G	K	G	G	G	G	G	G	G	G	G	K	G	G	G	K	G	K	G	G	G	G	G	G	G	G	G	G	G	G	G	G	G	G	G
rs9867150	1	9867150	Y	C	C	C	C	C	C	C	C	C	C	C	C	C	C	C	C	C	C	C	C	C	C	C	C	C	C	C	C	C	C	C	C	C	C	C	C	C	C	C	T	C	C	C	C	T	C
rs9867478	1	9867478	T	T	T	T	T	T	W	T	T	T	T	T	T	T	T	T	T	W	T	T	T	W	T	T	T	T	T	T	W	T	W	T	T	W	T	T	A	T	T	T	T	T	T	T	T	T	T
rs9867480	1	9867480	G	G	G	G	G	G	G	G	G	G	G	G	G	A	G	R	G	R	G	G	G	R	R	G	G	G	G	G	G	G	G	G	G	G	G	G	G	G	G	G	A	G	G	G	G	G	G
rs9867484	1	9867484	R	G	G	G	R	G	G	G	G	G	G	G	G	A	G	R	G	R	R	R	G	G	G	G	G	G	G	G	R	G	G	A	G	R	G	G	G	G	G	G	G	G	G	G	G	G	G
rs9937450	1	9937450	C	C	C	C	C	C	C	Y	C	C	C	C	C	C	C	C	C	C	C	C	C	C	C	C	C	C	C	C	C	C	C	Y	C	C	C	C	C	C	C	C	C	C	C	C	C	C	C
rs9938601	1	9938601	C	M	M	C	C	A	C	C	C	C	C	C	C	C	C	C	C	C	C	A	A	C	C	M	C	A	C	C	C	A	C	C	C	C	C	C	C	C	M	C	C	C	C	C	C	C	M
rs9953744	1	9953744	G	G	G	G	G	G	G	K	G	G	G	G	G	G	G	G	G	G	G	G	G	G	G	G	G	G	G	G	G	G	K	G	G	G	G	G	G	G	G	G	G	G	G	G	G	T	G
rs10015922	1	10015922	G	G	G	G	G	G	G	T	G	G	G	G	G	G	G	G	G	T	G	G	G	G	G	G	G	G	G	G	K	G	T	G	G	G	G	G	K	G	G	G	G	G	G	T	T	G	K
rs10037788	1	10037788	G	G	G	G	G	G	G	G	G	G	G	G	G	K	G	G	G	G	G	K	G	G	G	G	G	G	G	G	G	G	G	G	G	G	G	G	G	G	K	G	G	G	G	G	G	G	G
rs10047570	1	10047570	T	T	T	T	T	W	T	T	T	T	T	T	T	W	T	T	W	W	T	T	T	T	T	T	T	T	T	T	T	T	T	T	T	A	W	T	T	T	T	W	T	T	T	T	T	T	T
rs10132028	1	10132028	C	C	C	C	C	C	C	C	C	C	C	C	C	C	Y	Y	C	C	Y	C	C	C	C	Y	C	C	Y	C	C	C	Y	C	C	C	C	C	C	C	C	C	C	C	C	C	C	C	C
rs10132031	1	10132031	C	C	C	C	C	C	C	Y	C	C	C	Y	C	C	C	C	C	C	C	C	C	Y	C	Y	C	C	C	C	C	C	C	C	Y	C	C	C	C	C	C	C	C	C	C	C	C	C	C
rs10132041	1	10132041	C	C	C	C	C	C	M	C	C	C	C	C	M	M	C	C	C	C	C	C	C	C	C	C	C	C	C	C	C	C	C	C	C	C	C	C	C	M	C	C	C	C	C	C	C	C	C
rs10135174	1	10135174	C	C	C	C	Y	C	C	C	C	C	C	C	C	C	C	C	Y	C	T	C	C	C	C	C	C	Y	C	C	C	C	C	C	T	Y	C	C	C	C	C	C	T	C	C	C	C	C	Y
rs10137830	1	10137830	G	G	G	G	G	G	G	G	G	G	G	A	R	R	G	G	A	G	G	G	G	G	G	G	G	G	G	G	R	G	G	G	R	G	G	G	G	G	G	R	G	G	G	G	G	G	G
rs10418497	1	10418497	C	C	C	Y	C	C	C	C	C	C	Y	C	C	C	T	C	Y	C	C	C	C	C	C	C	C	Y	C	C	Y	Y	C	C	C	C	C	C	C	C	C	C	C	C	C	C	C	C	C
rs10422238	1	10422238	G	G	G	G	G	G	G	G	G	G	G	G	G	G	G	T	G	G	G	G	G	G	G	G	T	G	G	G	G	G	G	G	G	T	G	G	G	G	G	G	G	G	G	G	G	G	G
rs10461445	1	10461445	T	T	T	T	T	T	T	T	T	T	T	T	T	T	T	T	T	T	T	T	T	T	T	T	T	T	T	T	W	T	T	T	T	T	T	A	T	T	T	T	T	T	T	T	T	T	T
rs10507177	1	10507177	C	M	C	C	C	C	C	C	C	C	C	C	C	C	C	C	C	C	C	C	M	C	C	C	C	C	M	C	C	C	C	C	C	C	C	C	C	C	C	C	C	C	C	C	C	C	C
rs10518650	1	10518650	G	K	G	G	G	G	G	G	G	G	T	G	G	G	G	T	G	T	G	G	G	G	T	G	T	G	G	G	G	G	T	G	G	T	G	G	G	G	G	G	G	G	G	G	G	G	G
rs10569154	1	10569154	G	G	G	G	G	G	G	G	G	G	G	G	G	G	G	G	G	G	G	G	G	G	G	G	G	G	G	G	G	G	G	G	G	G	G	G	G	G	G	K	G	T	G	G	G	G	K
rs10690117	1	10690117	G	G	G	G	G	G	T	G	G	G	T	G	T	G	T	T	T	G	G	T	G	G	G	G	G	G	G	G	G	G	T	G	G	G	G	G	G	G	G	G	G	G	T	G	G	G	G
rs10696196	1	10696196	A	A	A	A	A	A	A	A	A	A	A	A	M	A	A	A	A	A	A	A	A	A	A	A	A	A	A	A	A	A	A	A	A	A	A	A	A	A	A	A	A	A	A	A	A	A	A
rs10741080	1	10741080	C	C	C	C	C	C	C	C	C	C	C	C	C	C	C	C	C	C	C	C	C	C	C	C	C	C	C	C	C	C	C	C	C	C	C	C	A	C	A	C	A	C	C	C	C	A	C
rs10744693	1	10744693	C	C	C	C	C	C	C	C	C	C	C	C	C	C	C	A	A	C	C	C	C	C	C	C	C	C	C	C	C	C	A	C	C	C	C	C	C	C	C	C	C	C	C	C	C	C	C
rs10744999	1	10744999	G	G	G	G	T	G	G	T	G	G	T	T	G	G	G	T	G	T	G	G	G	G	G	T	T	G	G	G	G	T	T	G	G	G	G	G	G	G	G	G	G	G	G	G	G	G	G
rs10745001	1	10745001	G	G	G	G	T	G	G	G	G	G	G	G	G	G	G	T	G	G	G	G	G	G	G	G	G	G	G	G	G	G	G	G	G	G	G	G	G	G	G	G	G	G	G	G	G	G	T
rs10757205	1	10757205	C	C	C	C	A	C	C	A	C	C	C	A	C	C	A	A	C	A	C	C	C	C	C	C	C	C	C	A	C	A	A	C	C	C	C	C	C	C	C	C	C	C	C	C	C	C	C
rs10765209	1	10765209	G	G	G	G	T	G	G	G	G	G	G	T	T	G	G	G	G	G	T	T	G	G	G	G	G	G	G	T	G	T	G	T	G	G	G	G	G	G	G	G	G	G	G	T	G	G	G
rs10783852	1	10783852	G	G	G	G	G	G	G	G	G	G	G	G	G	G	G	G	G	G	G	G	G	G	G	G	G	G	G	G	G	G	G	G	G	T	G	G	G	G	G	G	G	G	G	G	G	G	G
rs10786289	1	10786289	A	A	A	A	A	A	A	A	A	A	A	A	A	A	A	A	A	A	A	A	A	A	A	A	A	A	A	A	A	A	A	A	A	A	A	A	G	A	G	A	G	A	A	A	A	G	A
rs10833192	1	10833192	G	G	G	G	G	G	G	G	G	G	G	G	G	G	G	G	G	G	G	G	G	G	G	G	G	G	G	G	G	G	G	G	G	G	G	G	C	S	C	G	C	G	G	G	G	C	G
rs10833498	1	10833498	G	G	G	G	G	G	G	G	G	G	G	G	G	R	G	G	A	G	G	G	G	G	G	G	G	G	G	G	G	G	G	G	G	G	G	G	G	G	G	G	G	G	G	G	G	G	R
rs10833512	1	10833512	G	G	T	G	G	T	G	G	G	G	G	K	G	G	G	G	T	G	G	G	G	G	G	G	G	G	G	G	G	G	G	T	G	G	T	G	G	G	G	G	G	G	G	G	G	T	G
rs10853161	1	10853161	A	A	A	A	A	A	A	A	A	A	A	A	A	A	A	A	A	A	A	A	A	A	A	A	A	A	A	A	A	A	A	A	A	A	A	A	G	R	G	A	G	A	A	A	A	G	A
rs10892434	1	10892434	T	T	T	T	T	T	T	T	T	T	T	T	T	T	T	T	T	T	T	T	T	T	T	T	T	T	T	T	T	T	T	T	T	T	T	T	T	T	T	T	T	T	T	T	T	T	T
rs10901679	1	10901679	C	C	C	C	A	C	C	C	C	M	C	A	C	C	A	C	C	A	C	C	C	C	C	C	C	C	C	C	C	A	C	C	C	M	C	C	C	C	C	C	C	C	C	A	C	C	C
rs10921861	1	10921861	G	G	G	G	T	G	G	G	G	G	G	G	G	G	T	T	G	G	T	T	G	T	G	G	G	G	G	G	K	T	T	G	G	G	G	G	G	G	G	K	G	G	G	T	G	G	G
rs10921864	1	10921864	G	G	G	G	T	G	K	G	G	G	G	G	G	G	G	G	G	G	G	G	G	G	G	K	G	G	G	K	G	G	G	G	G	G	G	G	G	G	G	G	G	G	T	G	G	G	G
rs10921883	1	10921883	T	T	T	T	T	T	T	T	T	T	T	T	T	T	T	T	T	T	T	T	T	T	T	Y	T	T	T	T	T	T	T	T	T	T	T	T	T	T	T	T	T	T	T	T	T	T	T
rs10921890	1	10921890	A	A	A	A	W	A	A	A	A	A	A	A	A	A	A	A	A	A	A	W	A	A	A	A	A	A	A	A	A	A	A	A	A	A	A	A	A	A	A	A	A	A	A	T	A	A	A
rs10930960	1	10930960	G	R	G	G	A	G	G	G	G	G	G	G	G	A	A	G	G	G	G	G	G	G	G	G	G	G	G	G	G	G	G	G	G	G	G	G	G	A	G	G	G	G	G	G	G	G	G
rs10950642	1	10950642	G	G	G	G	T	G	G	G	G	G	T	G	G	G	T	G	G	G	G	G	G	G	G	G	G	G	G	G	G	G	G	T	G	G	G	G	G	G	G	G	T	G	T	G	G	G	G
rs10955706	1	10955706	G	G	T	G	G	G	G	K	G	K	G	G	G	G	G	G	G	G	G	G	G	G	G	G	G	G	G	G	K	G	G	G	G	K	G	T	G	G	G	G	G	G	G	G	G	K	G
rs11020235	1	11020235	C	C	C	C	M	C	C	C	M	C	C	C	C	C	C	C	C	C	C	C	C	C	C	M	C	C	C	C	C	C	C	C	C	C	C	C	C	C	C	C	C	C	C	C	C	C	C
rs11020238	1	11020238	C	C	C	C	M	C	C	C	C	M	C	C	C	C	C	C	C	C	C	C	C	C	C	M	C	C	C	M	M	C	C	C	C	C	C	C	C	C	C	C	C	C	C	C	C	C	C
rs11052015	1	11052015	C	C	C	C	C	C	C	C	C	C	Y	C	C	C	C	C	C	C	C	C	C	C	C	C	C	C	C	C	C	C	C	C	C	C	C	C	T	C	C	C	C	C	C	C	C	C	C
rs11052372	1	11052372	G	G	G	G	G	G	G	G	G	G	T	G	G	G	G	G	G	G	G	G	G	G	G	G	G	G	G	G	G	G	G	T	G	G	G	G	G	G	K	G	G	G	G	G	G	G	G
rs11052450	1	11052450	C	C	C	C	A	C	C	C	C	C	C	C	A	C	A	C	C	C	C	C	C	A	C	C	C	C	A	C	C	A	C	C	A	C	C	C	C	C	C	C	C	C	A	C	C	C	C
rs11157288	1	11157288	G	G	G	G	G	G	T	G	G	G	G	G	G	G	G	G	T	G	G	G	G	G	G	G	G	G	G	G	G	G	G	G	G	G	G	G	G	T	G	G	G	G	G	G	G	G	G
rs11170169	1	11170169	C	C	C	C	C	C	C	C	C	C	C	A	C	C	C	A	C	C	C	C	C	C	C	C	C	A	C	C	C	C	A	C	C	M	C	C	C	C	M	C	A	C	C	C	C	A	M
rs11217182	1	11217182	C	C	C	A	C	C	C	C	C	C	C	C	C	C	C	C	C	C	C	C	C	C	A	A	C	C	A	A	C	C	C	C	C	C	C	C	C	C	C	C	A	C	C	C	C	A	C
rs11217186	1	11217186	A	C	C	A	C	A	C	C	C	C	C	A	C	C	C	C	C	C	A	A	C	A	C	A	C	A	A	A	C	A	A	C	C	C	C	C	C	A	C	C	A	C	C	C	C	A	A
rs11217191	1	11217191	C	C	C	A	C	C	C	C	C	C	C	C	C	C	C	C	C	C	C	C	C	C	C	C	C	C	C	A	C	C	C	C	C	C	C	A	C	C	C	A	C	C	C	C	C	A	C
rs11217193	1	11217193	C	C	C	A	C	C	C	C	C	C	C	C	C	C	C	C	C	C	C	C	C	C	C	C	C	C	C	C	C	C	C	C	C	C	A	C	C	C	C	C	C	C	C	C	C	A	C
rs11303304	1	11303304	C	C	C	C	C	C	C	C	C	C	C	C	C	C	C	C	C	C	T	T	C	T	C	C	C	C	C	C	C	C	T	C	C	C	C	T	C	C	C	C	T	C	C	C	C	C	C
rs11360894	1	11360894	G	G	G	T	G	G	G	G	G	G	G	G	G	G	G	G	G	G	G	K	T	G	G	G	T	G	T	G	G	G	G	G	G	G	G	G	G	G	G	G	G	G	G	G	G	G	G
rs11371932	1	11371932	A	A	A	A	A	A	A	A	A	A	A	A	A	A	A	A	A	A	A	A	A	A	A	A	A	A	A	A	A	A	A	A	A	A	A	A	A	A	A	A	A	A	A	A	A	A	G
rs11391382	1	11391382	C	C	M	C	C	C	C	C	C	M	C	M	C	C	A	C	C	C	C	C	A	C	C	C	C	C	C	C	C	C	C	C	M	C	M	C	C	C	C	C	C	C	C	C	C	A	C
rs11444365	1	11444365	G	G	G	T	K	G	G	G	G	G	G	K	K	K	G	G	G	G	T	G	G	G	G	G	G	G	T	K	G	G	G	G	G	G	T	G	G	K	G	G	T	T	G	G	G	T	G
rs11536076	1	11536076	G	G	G	A	G	G	G	G	G	G	G	G	R	A	G	G	G	R	G	G	G	G	G	G	G	G	G	G	G	G	G	G	G	G	G	G	G	G	G	G	G	A	G	G	G	A	G
rs11562175	1	11562175	G	G	G	G	K	G	G	G	G	G	G	G	G	G	G	G	G	G	G	G	G	G	G	G	G	K	G	G	G	G	T	G	G	T	G	G	G	G	G	G	G	G	G	G	G	G	G
rs11619824	1	11619824	G	G	G	G	G	G	G	G	G	G	G	G	G	R	G	G	G	G	G	G	G	G	G	G	G	G	G	G	G	G	G	G	G	G	G	G	G	G	G	G	A	G	G	G	G	G	G
rs11619833	1	11619833	G	G	G	G	G	G	G	G	G	G	G	G	T	G	G	G	G	G	G	G	G	G	G	G	G	G	G	G	T	G	T	G	G	G	G	G	G	G	G	G	G	G	G	G	G	G	G
rs11619841	1	11619841	G	G	G	G	K	G	G	G	G	G	G	K	G	G	G	G	G	G	G	G	G	T	G	G	G	G	G	G	G	G	K	G	G	G	G	G	G	G	G	G	G	G	G	G	G	G	G
rs11672907	1	11672907	G	G	G	G	G	G	G	G	G	G	G	G	G	G	G	G	G	G	G	G	G	G	A	G	G	G	G	G	G	G	G	G	G	G	G	G	G	G	G	R	G	G	G	G	G	G	G
rs11705319	1	11705319	G	G	G	G	G	G	G	G	G	G	G	G	G	G	G	G	G	G	G	G	G	G	G	G	G	G	G	G	G	G	G	G	G	G	G	G	G	T	G	G	G	T	G	G	G	G	G
rs11776305	1	11776305	A	A	A	A	A	A	A	A	A	A	A	A	A	A	A	A	A	A	A	A	A	A	A	A	A	A	A	A	A	A	A	A	A	A	A	A	G	A	A	A	A	A	A	A	A	A	A
rs11789315	1	11789315	A	T	A	A	A	A	A	A	A	A	A	A	A	A	W	A	A	W	T	A	A	A	A	W	A	A	A	A	A	A	A	A	W	A	A	A	A	A	A	A	A	T	A	A	A	A	A
rs11887620	1	11887620	C	C	C	C	C	C	C	C	C	C	C	C	C	C	C	C	C	C	C	C	C	C	C	C	C	C	C	C	C	C	C	C	C	C	C	C	C	Y	C	C	C	C	C	C	C	C	C
rs11887641	1	11887641	C	C	C	C	Y	C	C	C	C	C	C	C	C	C	C	C	C	C	C	C	C	C	Y	C	C	C	C	C	C	C	C	C	C	C	C	C	C	C	C	C	C	C	C	C	C	C	C
rs11930115	1	11930115	G	G	G	G	G	G	G	G	G	G	T	G	K	G	T	T	G	G	T	G	G	G	G	G	G	G	G	G	G	G	G	G	T	G	T	G	K	G	T	G	T	G	G	G	T	G	G
rs11936396	1	11936396	G	G	G	G	G	G	G	G	G	G	G	G	G	G	T	G	G	T	G	G	G	G	G	G	G	G	T	G	G	G	T	T	G	G	G	G	G	G	G	G	G	G	G	G	G	G	G
rs11987011	1	11987011	A	A	A	A	A	A	A	A	A	A	A	A	A	A	A	A	A	A	A	A	A	A	A	A	A	A	A	A	A	A	A	A	A	A	A	A	G	R	A	A	A	A	A	A	A	A	A
rs11987334	1	11987334	A	A	A	A	A	A	A	A	A	A	A	A	A	A	A	A	A	A	A	A	A	A	A	A	A	A	A	A	A	A	A	A	A	A	A	A	A	A	A	A	A	A	A	A	A	A	A
rs11987350	1	11987350	G	G	G	G	G	G	G	G	G	G	G	G	G	G	G	G	G	G	G	G	G	G	K	G	K	G	G	G	G	G	G	G	G	G	G	G	G	K	G	G	G	G	G	G	G	G	G
rs11988086	1	11988086	C	C	C	C	C	C	C	C	C	C	C	C	C	C	C	C	C	C	C	C	C	C	C	C	C	C	C	C	C	C	C	C	C	C	C	C	C	C	C	C	C	C	C	C	C	C	C
rs11988512	1	11988512	T	T	T	T	T	T	T	T	T	T	T	T	T	T	T	T	T	T	T	T	T	T	T	T	T	T	T	T	T	T	T	T	T	T	T	T	T	T	T	T	T	T	T	T	T	T	T
rs11989957	1	11989957	G	G	G	G	A	G	G	G	G	G	G	G	G	G	A	G	G	A	A	G	G	G	G	G	G	A	G	A	G	G	G	A	G	G	G	A	G	A	G	G	G	A	G	G	G	G	G
rs11989971	1	11989971	G	G	G	G	G	G	G	G	G	G	G	K	G	G	G	G	G	K	G	G	G	G	G	G	G	G	G	G	G	G	G	G	G	G	G	G	G	G	G	G	T	G	G	G	G	G	G
rs11994555	1	11994555	G	G	G	G	G	G	T	T	G	G	G	G	G	G	T	G	G	G	G	T	G	G	G	G	G	T	G	T	G	G	G	G	G	G	T	T	G	G	G	G	G	G	G	G	T	G	G
rs12021215	1	12021215	C	C	C	C	C	C	C	C	C	C	C	C	C	C	C	C	C	C	C	C	C	C	C	C	C	C	C	C	C	C	C	C	A	C	C	C	C	C	C	C	C	C	C	A	C	C	C
rs12021221	1	12021221	C	C	C	C	C	C	C	C	C	C	C	C	C	C	A	C	C	A	C	C	C	C	A	C	C	C	C	C	C	C	C	C	C	A	A	C	C	C	C	C	C	A	C	C	A	C	C
rs12021226	1	12021226	C	C	A	C	C	C	C	C	C	C	C	C	C	C	A	C	C	C	A	A	C	C	C	A	C	C	C	A	C	C	C	C	C	C	C	C	C	C	C	A	C	A	C	A	C	C	C
rs12021583	1	12021583	G	G	G	G	G	G	G	G	G	G	G	G	G	G	T	G	G	G	G	G	G	G	G	G	G	G	G	T	G	G	G	G	G	G	T	G	G	G	G	G	T	T	G	T	G	G	G
rs12048058	1	12048058	G	G	G	G	G	G	G	G	G	G	G	G	G	G	G	G	G	G	G	G	G	G	G	G	G	G	G	G	G	G	G	G	G	G	G	G	G	G	G	G	G	G	G	G	G	G	K
rs12050905	1	12050905	C	C	C	C	C	C	C	C	C	C	C	C	C	C	A	C	C	C	C	C	A	C	M	C	C	C	A	C	C	C	C	A	C	C	C	C	C	C	C	C	C	C	C	C	C	A	C
rs12085832	1	12085832	C	C	C	C	C	C	C	C	C	C	C	C	C	C	C	C	C	C	C	C	C	C	C	C	M	C	M	C	C	C	C	C	C	M	C	C	C	C	C	C	C	C	C	C	C	C	C
rs12345618	1	12345618	G	G	G	G	G	G	G	G	G	G	G	G	G	G	G	G	G	G	G	G	G	G	G	G	G	G	G	G	G	G	G	G	G	G	G	G	G	G	G	G	G	G	G	G	G	G	G
rs12407433	1	12407433	A	A	C	A	M	A	A	A	A	A	A	A	A	A	A	A	A	A	A	A	A	A	A	C	A	A	A	A	A	A	A	A	A	A	A	A	A	A	A	A	A	A	A	A	A	A	A
rs12413854	1	12413854	G	G	G	G	G	G	G	G	G	G	G	G	G	G	G	G	G	G	G	G	G	G	G	G	G	G	G	G	G	G	G	G	G	G	G	G	G	A	G	G	G	G	G	G	G	R	G
rs12447869	1	12447869	G	G	G	G	C	G	G	C	C	G	C	C	G	G	C	G	G	G	C	G	G	G	G	G	G	C	G	C	G	G	C	C	G	G	C	C	G	C	G	G	C	G	G	C	G	C	G
rs12512212	1	12512212	A	A	A	A	A	A	A	A	A	A	A	A	A	A	A	A	A	A	A	A	A	A	A	A	A	A	A	A	A	A	A	A	A	A	A	A	A	T	A	A	A	A	A	A	A	A	A
rs12563984	1	12563984	C	Y	C	C	C	T	T	C	C	C	T	C	C	C	T	C	T	C	C	C	C	C	C	C	C	C	C	C	Y	C	C	C	T	C	C	C	C	C	C	C	T	T	C	C	C	T	C
rs12564305	1	12564305	G	G	G	G	G	G	G	T	G	G	G	G	G	T	G	G	G	G	G	G	T	G	G	G	G	G	G	G	G	G	T	G	G	G	G	G	G	G	G	G	T	G	G	G	G	G	G
rs12570292	1	12570292	G	G	G	G	G	G	G	G	G	G	G	G	G	G	T	G	G	G	G	T	G	G	G	G	G	G	G	T	G	G	G	G	G	G	G	G	G	G	G	G	G	G	G	T	G	T	G
rs12697996	1	12697996	C	C	C	C	C	C	C	C	C	C	C	T	C	C	C	C	C	C	T	C	C	C	C	T	C	C	C	C	C	C	C	C	C	C	C	C	C	C	C	C	T	T	C	C	C	C	C
rs12779305	1	12779305	C	C	C	T	C	C	C	C	C	C	C	C	C	T	C	C	C	C	C	C	C	C	C	C	C	C	C	C	C	Y	C	C	C	Y	C	C	C	C	C	C	T	C	C	C	C	T	C
rs12779626	1	12779626	G	K	G	G	G	G	G	G	G	G	G	G	K	G	T	G	G	G	G	G	G	G	G	G	G	G	G	T	G	G	T	G	G	G	G	G	G	K	G	G	G	G	G	G	G	G	G
rs12779628	1	12779628	G	K	G	G	T	G	G	T	T	G	G	T	G	G	T	G	G	G	T	G	G	G	G	G	G	G	G	T	G	T	T	G	G	G	G	G	G	G	G	G	T	G	G	G	G	T	G
rs12839547	1	12839547	G	G	T	G	K	G	G	G	G	G	G	G	G	G	G	G	G	G	K	T	K	G	G	G	G	G	G	K	G	G	G	G	G	G	G	G	G	G	K	K	G	G	G	G	G	G	G
rs12839728	1	12839728	C	C	C	C	C	C	C	C	C	C	C	C	C	C	Y	C	C	C	C	Y	C	Y	C	C	C	C	C	C	C	Y	C	C	C	C	C	C	C	Y	C	Y	C	C	C	C	C	C	C
rs13118513	1	13118513	G	G	G	G	G	G	G	G	T	G	G	G	G	G	T	G	G	G	G	G	T	G	G	T	G	G	G	T	G	G	G	G	G	G	G	G	G	G	G	G	G	G	G	G	G	T	G
rs13118517	1	13118517	G	G	G	G	T	G	G	G	T	G	G	G	G	G	T	G	G	G	G	G	T	G	G	G	G	G	G	T	T	G	G	T	T	G	G	G	G	G	G	G	G	G	G	G	G	T	G
rs13162381	1	13162381	G	G	G	G	R	G	G	G	G	G	G	G	G	G	G	G	G	G	G	G	G	G	G	G	G	G	G	G	G	G	G	G	G	G	A	G	G	G	G	G	G	G	G	G	G	G	G
rs13162732	1	13162732	C	C	C	C	M	A	C	C	C	C	C	C	C	C	C	C	C	C	C	C	C	C	C	C	C	C	C	C	C	C	C	C	C	C	A	C	C	C	C	C	A	C	C	C	C	A	C
rs13178172	1	13178172	T	T	T	T	T	T	T	T	A	T	T	T	T	T	T	T	T	T	T	T	A	T	T	T	T	T	T	A	T	T	T	T	T	W	T	T	T	T	T	T	T	T	T	T	T	T	T
rs13301113	1	13301113	T	T	T	T	T	T	T	T	T	T	T	T	T	T	A	T	T	T	T	T	T	T	T	T	T	T	T	T	T	T	T	T	W	T	T	T	T	T	W	T	T	T	T	T	T	T	T
rs13301422	1	13301422	G	G	G	G	G	G	G	G	T	G	G	G	G	G	G	G	G	G	G	G	T	G	G	G	G	G	G	T	G	G	G	G	G	G	G	G	G	G	G	G	G	G	G	G	G	G	G
rs13301520	1	13301520	C	C	C	M	C	M	A	C	M	C	C	C	C	C	C	C	C	C	C	C	C	M	C	C	C	C	C	C	C	C	C	C	C	C	C	C	C	C	M	C	C	C	C	C	C	C	C
rs13323061	1	13323061	T	T	T	T	T	T	T	T	T	T	T	T	T	T	T	T	T	T	T	T	T	T	T	T	T	T	T	T	T	T	T	T	T	T	T	T	C	Y	T	T	Y	T	T	T	T	T	T
rs13323426	1	13323426	G	G	G	G	G	G	G	G	T	G	G	G	G	G	G	G	G	G	G	G	T	G	G	G	G	G	G	T	G	G	T	G	T	G	G	G	G	G	G	G	G	G	G	G	G	G	G
rs13323432	1	13323432	G	T	G	G	G	G	G	G	G	G	G	G	G	G	G	G	G	G	G	G	G	G	G	G	G	G	G	G	G	G	G	G	G	G	G	G	G	G	G	G	G	G	G	G	G	G	G
rs13327881	1	13327881	G	G	G	G	G	G	G	G	G	G	G	G	K	G	G	G	G	G	G	G	T	G	G	G	G	G	G	G	G	G	T	T	G	G	G	G	G	G	G	G	G	G	G	T	G	G	G
rs13348686	1	13348686	G	G	G	G	A	G	G	G	G	A	A	G	G	G	G	G	G	G	G	G	G	G	G	A	G	G	G	G	G	G	G	G	G	G	G	G	G	A	G	G	G	G	G	G	G	G	G
rs13348699	1	13348699	G	G	G	G	K	G	G	G	G	G	G	G	G	G	G	G	G	G	G	K	G	K	K	G	G	G	G	G	G	G	G	G	G	G	G	G	K	G	T	K	G	G	G	G	G	G	G
rs13362892	1	13362892	C	M	C	C	C	C	C	C	C	C	C	A	C	M	C	C	C	C	C	C	C	C	C	C	C	C	A	C	M	C	C	A	C	C	C	C	C	C	C	A	C	C	C	C	C	M	C
rs13362895	1	13362895	C	C	C	C	C	C	C	C	C	C	C	C	C	C	C	C	C	C	C	C	C	C	C	C	C	M	C	C	C	C	C	C	C	C	A	C	C	C	C	C	C	C	C	C	C	C	C
rs13363230	1	13363230	G	G	K	G	G	T	G	G	G	G	G	G	G	G	G	G	G	K	K	G	K	G	G	G	G	G	G	T	G	G	T	T	G	G	G	G	G	G	G	G	G	G	G	G	G	T	G
rs13372017	1	13372017	C	C	C	C	A	C	C	C	C	C	C	C	C	C	A	C	M	C	C	C	C	C	C	C	C	C	C	C	C	C	C	C	C	C	C	C	C	C	C	C	C	C	C	C	C	C	C
rs13372022	1	13372022	C	C	C	C	C	C	C	C	C	C	C	C	C	A	C	C	C	C	C	C	C	C	A	C	A	C	C	C	C	C	A	A	A	C	C	C	C	C	C	C	C	C	C	C	C	C	C
rs13376298	1	13376298	G	G	G	G	G	G	G	G	G	G	G	G	R	R	G	R	G	G	G	G	G	G	G	G	G	G	G	G	G	R	G	R	G	G	G	G	G	G	G	R	G	G	G	G	G	G	G
rs13439361	1	13439361	G	G	K	G	G	G	G	G	G	G	G	G	G	G	G	G	G	G	G	K	G	G	G	G	G	G	G	G	G	G	G	G	G	G	G	G	G	G	G	G	G	G	T	G	G	G	G
rs13459038	1	13459038	T	T	T	T	A	T	T	T	T	T	T	T	T	T	T	T	T	T	T	A	T	T	T	T	T	T	T	T	T	T	T	T	T	T	T	T	T	T	T	T	T	T	T	T	T	T	T
rs13459048	1	13459048	G	G	G	G	G	G	G	G	G	K	G	G	G	G	G	G	G	G	G	G	G	G	G	G	G	G	G	G	G	K	K	G	G	G	G	G	G	G	G	G	G	K	G	G	G	G	G
rs13625578	1	13625578	C	C	C	C	A	C	C	A	C	C	C	C	C	C	C	C	C	C	C	C	C	A	C	C	A	C	C	C	C	C	A	A	C	C	C	C	A	C	C	C	C	C	C	C	C	A	C
rs13625581	1	13625581	C	C	C	C	C	C	C	C	C	C	C	C	C	C	C	C	C	C	C	A	C	A	C	A	C	C	C	C	C	A	C	C	C	C	C	C	C	C	C	A	C	C	C	C	C	C	C
rs13742204	1	13742204	T	T	T	T	T	T	T	T	T	T	T	T	T	T	T	T	T	T	T	T	T	T	T	T	T	T	T	T	T	T	T	T	T	T	T	T	T	T	T	T	T	T	T	T	T	T	T
rs13849423	1	13849423	K	G	G	G	G	G	K	G	G	G	G	G	K	G	G	G	G	G	G	G	G	K	G	G	G	K	G	G	K	G	K	G	T	G	G	G	G	G	G	G	G	G	G	G	G	G	K
rs13859197	1	13859197	G	G	G	G	G	G	G	G	G	G	G	G	G	G	G	G	G	G	G	G	G	G	G	G	G	G	G	G	G	G	G	G	G	G	G	G	G	G	G	K	G	G	G	G	G	G	G
rs13866087	1	13866087	T	T	T	T	T	T	T	T	T	T	T	T	T	T	T	T	T	T	T	T	T	T	T	T	T	T	T	T	T	T	T	T	T	T	T	T	T	T	T	T	T	T	T	T	T	T	K
rs13905196	1	13905196	A	A	A	A	A	A	A	A	A	A	A	A	A	A	A	A	A	A	A	A	A	A	A	A	A	A	A	A	A	A	A	A	A	A	A	A	A	R	A	A	A	A	A	A	A	A	A
rs14028506	1	14028506	T	T	T	T	T	T	T	T	T	T	T	T	T	T	T	T	T	T	T	T	T	T	T	T	T	T	T	T	T	T	T	T	T	T	T	T	T	T	T	T	T	T	T	T	T	T	T
rs14051015	1	14051015	A	A	A	A	A	A	A	A	A	A	A	A	A	A	A	A	A	A	A	A	A	A	A	A	A	A	A	A	A	A	A	A	A	A	A	A	A	A	A	A	A	A	A	A	A	A	A
rs14051027	1	14051027	C	C	C	C	C	C	C	C	A	C	C	C	C	C	C	A	C	C	C	C	C	A	C	C	A	C	C	C	C	C	A	C	C	C	C	C	C	C	C	C	C	C	C	C	C	C	C
rs14051038	1	14051038	T	T	T	T	A	T	T	T	A	T	T	T	T	A	T	T	T	T	T	T	T	T	T	T	A	T	T	T	T	T	A	T	T	T	T	T	T	T	T	T	T	T	T	T	T	T	T
rs14066911	1	14066911	C	C	A	C	C	A	C	C	C	C	C	A	C	C	C	C	C	C	C	C	C	C	C	C	C	C	C	C	C	C	C	C	C	C	C	C	C	C	C	C	C	C	C	C	C	C	C
rs14091853	1	14091853	C	C	C	C	C	C	C	C	C	Y	C	C	C	C	C	C	C	C	C	C	C	C	C	C	C	C	C	C	C	C	C	C	C	C	C	C	C	C	C	C	C	C	C	C	C	C	C
rs14091860	1	14091860	A	A	A	A	A	A	A	A	A	A	A	A	A	A	A	A	A	A	A	A	A	A	A	A	A	A	A	A	A	A	A	A	A	A	A	A	G	R	A	A	A	A	A	A	A	A	A
rs14092200	1	14092200	C	Y	C	Y	C	C	C	T	C	C	T	C	C	C	C	C	C	C	C	C	C	C	C	Y	C	C	C	C	C	C	C	C	C	C	C	C	C	C	C	C	C	Y	C	C	C	C	C
rs14092217	1	14092217	G	G	G	G	G	G	G	G	K	G	G	G	G	G	G	G	G	G	G	G	K	G	G	G	G	G	G	G	G	G	G	G	G	G	G	G	G	G	G	G	G	G	G	G	G	G	K
rs14185268	1	14185268	G	G	G	G	G	G	G	G	G	G	G	G	G	G	G	G	G	G	G	G	G	G	G	G	G	G	G	G	G	G	G	G	G	G	G	G	G	A	G	G	G	G	G	G	G	G	G
rs14219574	1	14219574	C	C	C	C	C	C	C	C	C	C	C	C	C	C	C	C	C	C	C	A	C	C	C	A	C	C	C	C	C	C	C	C	C	C	C	C	A	C	C	A	C	A	C	C	C	C	C
rs14377496	1	14377496	G	G	G	G	G	G	G	G	G	G	G	G	G	T	G	G	G	G	G	T	G	T	G	G	G	G	G	G	G	G	G	G	G	G	G	G	G	G	G	G	G	T	G	T	T	G	G
rs14379334	1	14379334	A	A	A	A	A	A	A	A	A	A	A	A	A	A	A	A	R	A	A	A	A	A	A	A	G	A	A	A	A	A	A	A	A	A	A	A	A	R	A	A	A	A	A	A	A	A	A
rs14381659	1	14381659	C	C	C	C	A	C	C	C	A	C	C	C	C	C	C	C	M	C	C	C	C	C	C	A	A	A	C	C	C	C	A	C	C	C	C	C	C	C	C	C	C	C	C	C	C	C	C
rs14387750	1	14387750	T	T	T	T	T	T	T	T	T	T	T	T	T	T	T	T	T	T	T	T	T	T	T	T	T	T	T	T	T	T	T	T	T	T	T	T	T	W	T	T	T	T	T	T	T	T	T
rs14460981	1	14460981	T	C	C	C	C	C	C	C	C	C	C	C	C	C	C	C	C	C	T	C	C	C	C	C	C	C	C	T	C	C	C	C	C	T	C	C	C	C	C	C	C	C	C	C	C	C	C
rs14461014	1	14461014	A	A	A	A	A	A	A	A	A	A	A	A	A	A	A	A	A	A	A	A	A	A	A	A	A	A	A	A	A	A	A	A	A	A	A	A	A	A	A	A	A	M	A	A	A	A	A
rs14472903	1	14472903	G	R	G	G	G	G	G	G	G	G	G	G	G	G	G	G	G	G	G	G	G	G	G	R	G	G	G	G	G	R	G	G	G	G	G	G	G	G	G	G	G	G	G	R	G	G	G
rs14607053	1	14607053	G	R	G	G	G	R	G	G	G	G	G	G	G	G	G	G	G	G	R	R	G	G	G	G	G	G	G	G	G	R	G	G	G	G	G	G	G	G	G	G	G	G	R	G	G	G	G
rs14659144	1	14659144	C	C	C	C	C	C	C	C	C	C	C	C	C	C	C	C	C	C	C	C	C	C	C	C	C	C	C	C	C	C	C	C	C	C	C	C	C	T	C	C	C	C	C	C	C	C	C
rs14711198	1	14711198	A	A	A	A	A	A	A	A	A	A	W	A	A	A	A	A	A	A	A	A	W	A	A	A	A	A	A	A	A	A	A	A	A	A	A	A	A	A	A	A	A	A	A	T	A	A	A
rs14711235	1	14711235	G	G	G	G	G	G	G	G	G	G	G	G	G	G	G	G	G	G	G	G	G	G	G	G	G	G	G	G	G	G	G	G	G	G	G	G	G	A	G	G	G	G	G	G	G	G	G
rs14757943	1	14757943	G	G	G	A	G	G	G	G	G	G	G	G	G	G	G	G	G	G	G	G	A	G	G	G	G	G	G	G	G	G	A	A	G	G	G	G	G	G	G	G	A	G	G	G	G	G	A
rs15027425	1	15027425	C	C	C	C	C	C	C	C	C	C	C	C	C	C	C	C	C	C	C	C	C	C	C	C	C	C	C	C	C	C	C	C	C	C	C	C	C	C	C	C	C	C	C	C	C	C	C
rs15277807	1	15277807	G	G	G	G	G	G	G	G	G	G	G	G	G	G	G	G	G	G	G	G	G	G	G	G	G	G	G	G	G	G	G	G	G	G	G	G	G	G	G	G	G	G	G	G	G	G	G
rs15361121	1	15361121	G	G	G	K	G	G	G	G	G	G	K	G	G	T	K	G	G	K	G	K	T	G	T	T	G	G	T	G	G	G	G	G	G	G	G	G	G	G	G	T	G	G	G	G	G	G	G
rs15458629	1	15458629	C	C	C	C	C	C	C	C	C	C	C	C	C	C	C	C	C	C	C	C	C	C	C	C	C	C	C	C	C	C	C	C	C	C	C	C	C	S	C	C	C	C	C	C	C	C	C
rs15458952	1	15458952	C	C	C	C	C	C	C	C	C	C	C	C	C	C	C	C	C	C	C	C	C	C	C	C	C	C	C	C	Y	C	C	C	C	C	C	C	C	C	C	C	C	C	C	C	C	C	C
rs15538959	1	15538959	G	G	G	G	G	G	G	G	G	G	G	G	G	G	G	G	G	G	T	G	G	G	G	G	G	G	G	G	G	G	G	G	G	G	G	G	G	G	G	G	G	G	G	G	G	G	G
rs15541101	1	15541101	G	G	G	T	G	G	T	G	G	G	G	G	G	G	G	G	G	G	T	G	T	G	K	G	G	G	G	G	G	G	G	T	G	G	G	G	G	G	G	G	T	G	G	G	G	T	G
rs15545739	1	15545739	G	G	G	G	G	G	G	G	G	G	G	G	G	G	G	G	G	G	G	G	G	G	G	G	G	G	G	G	G	G	G	G	G	G	G	G	G	G	G	G	G	G	G	G	G	G	G
rs15642634	1	15642634	G	G	G	G	G	G	G	G	G	T	G	G	G	G	T	G	G	G	T	G	G	G	G	G	G	G	G	G	G	T	G	G	G	K	G	G	G	G	G	G	G	G	G	G	G	G	G
rs15660351	1	15660351	C	C	C	C	C	C	C	C	C	C	C	C	C	C	C	C	C	C	C	C	C	C	C	C	C	C	C	C	C	C	C	C	C	C	C	C	C	C	C	C	C	C	C	C	C	C	C
rs16219503	1	16219503	C	C	Y	C	C	C	C	C	C	C	C	C	C	C	C	C	C	C	C	C	C	C	C	C	C	C	C	Y	C	C	C	C	C	C	C	C	C	C	C	C	C	C	C	C	C	C	C
rs16381165	1	16381165	G	G	G	G	G	G	G	G	G	G	G	K	G	G	G	K	G	G	G	G	G	G	G	G	G	G	G	G	G	G	G	G	G	G	G	G	G	G	G	G	G	G	G	G	G	G	G
rs16514161	1	16514161	G	G	G	G	T	G	G	G	G	G	G	G	G	G	G	T	G	G	T	G	G	G	G	K	G	G	G	G	G	G	T	G	G	G	G	G	G	G	K	G	G	G	G	T	G	G	G
rs16514163	1	16514163	G	G	G	G	G	G	G	T	G	G	G	G	G	T	T	G	G	T	T	T	G	T	G	G	G	G	G	T	G	G	G	G	G	G	G	G	G	G	G	G	T	G	G	G	G	T	G
rs16516218	1	16516218	C	C	Y	C	Y	Y	C	C	C	C	C	Y	C	C	C	C	C	C	C	C	C	C	Y	C	C	C	C	C	C	Y	C	C	C	C	C	C	C	C	C	C	C	C	C	C	C	C	C
rs16516542	1	16516542	G	K	G	G	G	G	T	G	G	G	G	G	G	G	G	G	G	G	T	G	G	G	G	K	G	G	G	G	G	T	G	G	G	G	G	G	G	G	G	G	G	G	T	G	G	T	G
rs16516550	1	16516550	G	G	G	G	T	G	G	G	G	G	T	G	G	T	G	G	G	K	T	G	G	T	G	T	G	G	G	G	G	T	G	G	G	G	G	G	G	G	G	G	G	G	G	G	G	G	G
rs16536727	1	16536727	C	C	C	C	A	C	C	C	C	C	C	C	A	C	C	C	C	A	C	C	C	C	C	C	A	C	C	C	C	C	C	C	C	C	C	C	C	C	C	A	C	C	A	C	C	C	C
rs16536729	1	16536729	C	M	C	C	C	C	A	C	C	C	A	C	C	C	A	C	C	C	C	C	C	C	C	C	C	C	C	C	C	C	C	C	C	C	C	C	C	C	C	C	C	C	C	C	C	A	C
rs16556296	1	16556296	G	G	A	G	G	G	G	R	R	A	R	G	G	G	R	G	G	G	G	G	G	G	G	G	A	G	R	G	R	G	G	G	G	G	G	G	G	R	G	G	G	R	G	A	G	G	G
rs16603693	1	16603693	C	C	C	C	C	C	C	C	C	C	C	C	C	C	C	C	C	C	C	C	C	C	C	C	C	C	C	C	C	C	C	C	C	C	C	C	C	T	C	C	C	T	C	C	C	C	C
rs16604052	1	16604052	G	G	G	G	G	G	G	G	G	G	G	G	G	G	G	G	G	G	G	G	G	G	G	G	G	G	G	G	G	G	G	G	G	G	T	G	G	G	G	G	G	G	G	G	G	G	G
rs16627858	1	16627858	C	C	C	C	C	C	C	C	C	C	C	C	C	C	C	C	C	C	C	C	C	C	C	C	C	C	C	C	C	C	C	C	C	C	C	C	C	C	C	C	C	C	C	C	C	C	C
rs16630116	1	16630116	G	G	G	G	T	G	G	G	G	G	G	G	G	G	G	G	G	G	G	G	G	G	G	G	G	G	G	G	G	G	G	G	G	G	G	G	G	G	G	G	G	G	G	G	G	T	G
rs16630121	1	16630121	G	G	G	K	K	G	G	G	G	G	G	G	K	G	G	K	G	G	G	G	G	G	K	G	G	G	G	G	G	G	G	G	G	G	G	G	G	G	G	K	G	G	G	T	G	G	G
rs16630127	1	16630127	G	G	K	K	G	G	G	K	K	G	G	G	G	G	G	G	G	G	G	G	G	G	G	G	G	G	G	G	G	G	G	G	G	G	G	G	K	G	G	G	G	G	G	K	G	G	G
rs16705768	1	16705768	C	C	C	C	C	C	C	C	C	C	C	C	C	C	C	C	C	C	C	C	C	C	C	C	C	M	M	C	C	M	M	C	C	C	M	C	M	C	C	C	C	C	C	C	C	C	C
rs16765221	1	16765221	C	C	C	C	C	C	C	C	C	C	C	C	C	C	C	C	C	C	C	C	C	C	C	C	C	C	C	C	C	C	C	C	C	C	C	C	C	C	C	C	C	C	C	C	C	C	C
rs16779430	1	16779430	A	A	A	A	A	A	A	A	A	A	A	A	A	A	A	A	A	A	A	A	A	A	A	A	A	A	A	A	A	A	A	A	A	A	A	A	A	C	A	A	A	A	A	A	A	A	A
rs16786912	1	16786912	A	C	C	C	C	C	C	C	C	C	C	C	C	C	C	C	C	C	C	C	C	C	C	C	C	C	C	C	C	C	C	C	C	C	A	A	C	C	C	C	C	C	A	C	C	C	C
rs16787248	1	16787248	G	G	G	G	G	G	G	G	G	G	G	G	G	G	G	G	G	G	G	G	G	G	G	G	G	G	G	R	G	G	G	G	G	R	G	G	R	G	G	G	G	G	G	G	G	G	G
rs16820670	1	16820670	G	R	G	G	G	G	G	G	G	G	G	G	G	G	G	G	G	G	G	G	G	G	G	G	G	G	G	G	G	G	G	G	G	G	G	G	G	R	G	G	G	G	G	G	G	G	G
rs16862850	1	16862850	A	G	G	G	G	G	G	G	G	G	G	G	A	G	A	G	G	G	G	G	G	G	G	G	G	G	G	G	G	G	G	G	G	G	G	G	G	G	G	G	G	G	G	G	G	G	G
rs16878168	1	16878168	C	C	T	C	C	T	Y	T	C	C	C	T	T	T	C	C	C	C	C	T	T	C	C	T	C	C	C	T	T	C	T	C	C	C	C	C	T	C	T	C	C	C	C	C	C	C	C
rs16909339	1	16909339	A	A	G	G	G	G	G	G	G	G	G	G	G	G	G	R	G	G	G	G	G	G	R	G	G	G	G	G	G	R	G	G	G	G	G	G	G	G	G	R	G	G	G	G	G	G	G
rs16919466	1	16919466	G	G	G	K	G	G	G	G	G	G	G	G	G	G	G	K	G	G	K	G	G	G	G	G	G	G	G	G	G	G	G	G	G	G	G	G	G	G	G	G	T	G	G	G	K	G	G
rs16969221	1	16969221	A	G	G	G	R	G	G	R	G	G	G	G	G	G	G	G	G	R	G	G	G	A	G	G	G	G	G	G	G	G	G	G	G	G	G	G	G	G	G	G	G	G	G	G	G	G	G
rs17056232	1	17056232	C	C	C	C	C	C	C	C	C	C	C	C	C	C	C	C	C	C	C	C	C	C	C	C	C	C	C	C	C	C	C	C	C	C	C	C	C	T	C	C	C	C	C	C	C	C	C
rs17059018	1	17059018	G	G	G	G	G	G	G	G	G	G	G	G	G	G	G	G	G	G	G	G	G	G	G	G	G	G	G	G	G	G	G	G	G	G	G	G	G	R	G	G	G	G	G	G	G	G	G
rs17059042	1	17059042	C	C	C	C	C	C	C	C	C	C	C	C	C	C	C	M	C	C	C	C	C	C	C	C	C	M	C	C	C	C	C	C	C	C	C	A	C	C	C	C	C	C	C	C	A	C	C
rs17102161	1	17102161	A	A	A	A	A	A	A	A	A	A	A	A	A	A	A	A	A	A	A	A	A	A	A	A	A	A	A	A	A	A	A	A	A	A	A	A	A	A	A	A	A	A	A	A	A	A	A
rs17119573	1	17119573	G	A	A	A	A	A	A	A	A	A	A	A	A	A	R	A	A	A	A	A	A	A	A	A	A	A	A	A	A	A	A	A	A	A	A	A	A	A	A	A	A	R	A	A	A	A	A
rs17119574	1	17119574	G	G	G	G	G	G	G	G	G	G	G	G	G	G	G	G	G	G	G	G	G	G	G	G	G	G	G	A	G	G	G	G	G	G	G	G	G	G	G	G	G	G	G	G	G	G	G
rs17171441	1	17171441	T	T	T	T	T	T	T	T	T	T	T	T	T	T	A	T	T	T	T	T	T	T	T	T	T	T	T	T	T	T	T	T	A	T	T	T	A	T	W	T	T	T	T	T	T	T	T
rs17171444	1	17171444	C	C	C	C	C	C	C	C	C	C	C	C	C	C	C	C	C	C	C	C	C	C	C	C	C	C	C	C	C	C	Y	C	C	C	C	C	C	C	C	C	C	C	C	C	C	C	C
rs17312687	1	17312687	A	W	T	T	W	T	T	T	T	T	T	T	T	T	T	T	T	W	W	T	T	T	T	T	A	T	T	T	W	T	T	T	T	T	W	T	T	T	T	T	T	T	T	T	T	W	T
rs17596141	1	17596141	A	A	A	A	A	A	W	A	A	A	A	A	A	A	A	A	A	A	A	W	A	A	T	A	A	W	A	A	W	A	A	A	A	A	T	A	A	A	A	A	A	A	A	A	A	A	A
rs17918751	1	17918751	G	G	G	G	G	G	G	G	G	G	G	G	R	G	G	G	G	G	G	G	G	G	G	G	G	G	G	G	G	G	G	G	G	G	A	G	G	G	G	R	G	G	G	G	G	G	G
rs17945644	1	17945644	C	C	C	C	C	C	C	C	C	C	C	C	C	C	C	C	C	C	C	C	C	C	C	C	C	C	C	C	C	C	C	C	T	C	C	C	C	T	C	T	C	C	C	C	C	C	T
rs17984808	1	17984808	G	G	K	K	G	K	G	G	G	G	G	G	K	G	G	G	G	G	G	G	G	G	G	G	G	G	G	G	G	G	G	G	G	K	G	G	G	G	G	G	G	G	G	G	G	G	G
rs18018223	1	18018223	T	T	T	T	T	T	T	T	T	T	T	T	T	T	T	T	T	T	T	T	T	T	T	T	T	T	T	T	T	T	T	T	T	T	T	T	T	C	T	T	T	T	T	T	T	T	T
rs18154860	1	18154860	T	T	T	T	T	T	T	T	T	T	T	T	T	T	T	T	T	T	T	T	T	T	T	T	T	T	T	T	T	T	T	T	T	T	T	T	T	T	T	T	T	T	T	T	T	T	T
rs18162061	1	18162061	A	A	A	A	A	A	A	A	A	A	A	A	A	A	A	A	A	A	A	A	A	A	A	A	A	A	A	A	A	A	A	A	A	A	A	A	A	A	A	A	A	A	A	A	A	A	A
rs18178186	1	18178186	C	C	C	C	C	C	A	A	C	C	A	C	C	C	C	C	C	C	C	A	C	A	C	A	C	C	C	C	M	C	C	C	C	M	C	C	C	C	C	C	C	A	C	C	C	C	C
rs18231086	1	18231086	G	G	G	G	G	G	G	G	G	G	G	T	K	G	G	G	G	G	T	G	G	G	G	G	G	G	G	G	G	G	G	G	G	G	G	G	G	T	G	G	G	G	G	G	T	G	G
rs18231105	1	18231105	G	G	G	G	G	G	G	G	G	G	G	G	R	G	G	G	G	G	G	G	G	G	G	G	G	G	G	G	G	G	G	A	G	G	G	R	G	G	G	G	G	G	G	G	G	G	G
rs18298558	1	18298558	A	W	A	A	A	A	A	A	A	A	A	A	A	A	A	A	A	A	A	A	A	A	A	W	A	A	A	A	A	W	A	A	A	A	A	A	A	A	A	A	A	A	A	A	A	A	A
rs18298932	1	18298932	R	G	G	G	G	G	G	G	G	G	G	G	G	G	G	G	G	G	G	G	G	G	G	R	G	G	G	G	G	R	G	A	G	G	G	G	G	G	G	G	G	G	G	G	G	A	R
rs18298935	1	18298935	G	G	G	G	G	G	G	G	G	G	G	S	G	G	S	G	G	G	G	G	G	G	G	G	G	G	G	S	S	G	G	G	G	G	G	G	G	S	G	G	G	S	G	S	G	G	G
rs18309369	1	18309369	G	G	G	G	G	G	G	K	G	G	G	K	G	G	G	G	G	G	K	G	G	G	G	G	G	G	G	G	G	K	G	G	G	G	G	G	G	K	G	G	G	G	G	G	G	G	G
rs18358694	1	18358694	C	C	C	C	C	C	C	C	A	C	C	C	C	C	C	C	C	C	C	C	C	M	C	C	A	C	C	C	C	C	C	M	C	C	C	C	A	C	C	C	C	C	A	C	C	C	C
rs18359006	1	18359006	K	K	G	G	G	G	G	G	G	G	G	G	G	T	G	G	G	G	G	G	G	T	G	G	G	G	G	G	G	G	G	G	G	G	G	G	G	G	G	G	G	G	G	G	G	G	G
rs18361456	1	18361456	G	G	G	G	G	G	G	G	G	G	G	G	G	G	G	G	G	G	G	G	G	G	G	G	G	T	G	T	G	G	G	G	G	G	G	G	G	T	G	G	G	G	G	G	G	G	G
rs18361458	1	18361458	G	G	G	K	K	G	G	G	G	G	G	G	G	G	G	G	G	G	G	G	G	G	T	G	G	K	G	G	G	K	G	G	G	G	G	G	G	G	G	G	G	G	G	G	G	G	G
rs18420542	1	18420542	C	C	C	C	A	C	C	C	C	C	C	C	C	C	C	C	C	C	A	C	C	C	C	C	C	C	C	C	C	C	C	C	C	C	C	C	C	C	C	C	C	C	C	C	C	C	C
rs18420878	1	18420878	T	T	T	T	T	T	T	T	T	T	T	T	T	T	T	T	T	T	W	T	T	T	T	T	T	T	W	W	T	T	T	T	T	W	T	T	T	T	T	T	T	T	T	T	W	T	T
rs18426031	1	18426031	C	A	C	C	A	C	C	A	C	C	C	C	C	C	C	C	C	A	C	C	C	A	C	A	C	C	A	C	C	C	C	C	C	C	C	C	C	C	C	C	C	A	C	A	C	C	C
rs18426380	1	18426380	G	G	G	G	A	G	G	A	G	G	G	G	G	G	G	A	A	A	G	A	G	A	G	G	G	G	A	G	G	G	G	G	G	G	G	A	G	G	A	G	G	G	G	G	G	A	G
rs18432940	1	18432940	G	G	G	G	G	G	G	G	G	G	G	G	G	G	G	G	G	G	G	G	G	G	G	G	G	G	G	G	G	G	G	G	G	G	G	G	G	G	G	G	G	G	G	G	G	G	S
rs18453236	1	18453236	C	C	C	C	C	C	C	C	C	C	C	C	C	C	C	C	C	C	C	C	C	C	C	C	C	C	C	C	C	C	C	C	C	C	C	C	C	C	C	C	C	C	C	C	C	C	C
rs18479112	1	18479112	C	C	C	A	C	C	C	C	C	C	C	C	C	C	C	A	C	C	C	C	C	C	C	C	C	C	A	C	M	C	A	C	C	C	C	C	C	C	C	C	A	C	C	C	C	C	C
rs18528132	1	18528132	G	G	G	G	T	G	G	G	G	G	T	G	G	G	G	T	T	G	G	G	T	T	G	G	G	G	G	G	T	G	G	G	G	G	G	G	G	G	G	G	G	G	G	G	G	G	G
rs18572615	1	18572615	G	G	G	G	G	G	G	T	G	G	G	G	G	G	G	G	G	G	G	G	G	G	G	G	G	G	T	G	K	G	G	G	G	G	G	G	G	G	G	G	G	G	G	G	G	G	G
rs18612444	1	18612444	G	G	G	G	G	G	G	G	G	G	G	G	G	T	G	G	G	G	G	G	T	G	G	G	G	G	T	G	G	G	G	G	G	G	G	G	G	G	G	G	G	G	G	T	G	T	G
rs18642422	1	18642422	G	G	G	G	G	G	G	G	G	G	G	T	G	G	G	G	G	G	T	G	T	G	K	G	G	G	G	G	G	G	G	G	T	G	G	G	G	G	G	G	G	G	G	G	G	G	G
rs18642433	1	18642433	G	G	K	G	K	G	G	G	G	G	G	G	G	G	G	G	G	G	K	K	G	G	G	G	G	K	G	G	G	G	G	G	G	G	K	G	G	G	G	K	G	G	G	G	G	G	G
rs18710266	1	18710266	G	T	G	G	G	G	G	T	G	G	G	G	G	G	G	T	G	G	G	G	T	G	G	G	G	G	T	G	G	G	T	G	G	G	G	G	G	G	G	G	T	T	G	G	G	G	T
rs18745877	1	18745877	G	G	G	G	G	G	G	G	G	G	G	T	G	G	G	G	G	K	G	G	G	G	G	G	G	G	G	G	G	G	G	G	K	G	G	G	G	G	G	G	G	G	G	G	G	G	G
rs18755576	1	18755576	C	C	C	C	C	C	C	C	C	C	C	C	C	C	C	C	C	C	C	C	A	C	C	C	C	C	C	C	C	C	C	C	C	M	C	C	C	C	C	C	C	C	C	C	C	C	C
rs18860799	1	18860799	C	C	C	C	C	C	C	C	C	C	C	C	C	C	C	C	C	C	C	C	C	C	C	C	C	C	C	C	C	C	C	C	C	C	C	C	C	Y	C	C	C	C	C	C	C	C	C
rs18862211	1	18862211	C	C	C	C	C	C	C	C	C	C	C	C	C	C	C	C	C	C	C	C	C	C	C	C	C	C	C	C	C	C	C	C	C	C	C	C	C	C	C	C	C	C	C	C	C	C	C
rs18901724	1	18901724	C	C	C	A	C	C	C	M	C	C	C	C	M	C	C	C	C	M	C	C	C	C	M	C	C	M	C	C	C	C	C	A	A	C	C	C	C	M	C	C	C	C	C	A	C	C	C
rs18919801	1	18919801	A	A	A	A	A	A	A	A	A	A	A	A	A	A	A	A	A	A	A	A	A	A	A	A	A	A	A	A	T	A	A	A	A	A	A	A	A	A	A	W	A	A	A	A	A	A	T
rs18996061	1	18996061	T	T	T	T	T	T	T	T	T	T	T	T	T	T	T	T	T	T	T	W	T	T	T	T	T	T	T	T	A	T	T	T	T	T	W	T	T	T	T	T	T	T	T	T	T	T	T
rs19008984	1	19008984	T	T	A	T	T	T	T	T	T	T	T	T	T	T	T	T	T	T	T	A	W	T	T	T	T	T	T	T	T	T	T	T	T	T	T	T	T	T	T	T	T	T	T	T	T	T	T
rs19008986	1	19008986	C	C	C	A	A	C	C	C	C	C	C	C	C	C	C	C	C	A	C	C	A	C	C	A	C	C	C	C	M	C	C	C	C	C	C	C	C	C	C	A	A	C	C	C	A	A	C
rs19008989	1	19008989	T	T	A	T	W	A	T	T	T	T	T	T	T	T	T	T	T	T	T	T	T	T	T	A	T	T	T	T	T	T	T	T	T	T	T	T	T	T	T	T	T	T	T	T	T	A	T
rs19012159	1	19012159	T	T	T	T	T	T	T	T	T	T	T	T	T	T	T	T	T	T	T	T	T	T	T	T	T	T	T	T	T	T	T	T	T	T	T	T	T	T	T	T	T	T	T	T	T	T	T
rs19048662	1	19048662	G	G	G	G	G	G	G	G	G	G	G	G	G	T	G	G	G	G	G	G	G	G	G	G	G	G	G	T	G	G	G	G	G	G	G	G	G	G	G	G	G	G	G	G	G	G	G
rs19163134	1	19163134	G	G	G	G	G	G	G	G	G	G	G	T	G	G	G	G	G	G	G	G	T	T	G	G	G	G	G	T	G	G	G	G	G	G	G	G	G	G	G	G	T	G	G	T	G	G	G
rs19194251	1	19194251	C	C	C	C	M	C	C	C	C	C	C	C	C	C	C	C	C	C	C	C	C	C	C	C	C	C	C	C	C	C	C	C	C	C	C	C	C	C	C	C	C	C	C	C	A	C	C
rs19197348	1	19197348	A	A	A	A	A	A	A	A	A	A	A	A	A	A	A	A	A	A	A	A	A	A	A	A	A	A	A	A	A	A	A	A	A	A	A	A	A	A	A	A	A	A	A	A	A	A	A
rs19197702	1	19197702	A	A	A	A	A	A	A	A	A	A	A	A	A	A	A	A	A	A	A	A	A	A	A	A	A	A	A	A	A	A	A	A	A	A	A	A	A	G	A	A	A	A	A	A	A	A	A
rs19419193	1	19419193	C	C	C	C	C	C	C	C	C	C	C	M	C	M	C	C	C	C	C	C	M	C	C	C	C	C	C	C	C	C	C	C	C	C	C	C	C	C	C	C	C	C	C	A	C	C	C
rs19492048	1	19492048	T	T	T	T	T	T	T	T	T	T	T	T	T	T	T	T	T	T	T	T	T	T	T	T	T	T	T	T	T	T	T	T	T	T	T	T	T	A	T	T	T	T	T	T	T	T	T
rs19514649	1	19514649	A	C	A	A	A	A	C	A	A	A	A	A	C	A	A	A	A	A	A	A	A	A	M	A	A	A	A	A	A	A	A	A	A	A	A	A	A	A	A	M	A	A	A	A	A	A	A
rs19543247	1	19543247	G	G	G	G	G	G	G	G	G	G	G	G	G	G	G	K	G	G	G	G	G	G	G	G	G	G	G	G	G	K	K	K	T	G	G	G	G	G	G	G	G	G	G	G	G	G	G
rs19566900	1	19566900	G	A	G	G	G	G	A	G	G	G	G	G	G	G	G	A	G	G	G	G	G	G	G	G	A	G	G	G	G	G	G	G	G	G	G	G	G	G	G	G	G	G	G	G	G	G	A
rs19665101	1	19665101	C	C	C	C	C	C	C	C	C	C	C	Y	Y	C	C	C	C	C	C	C	C	C	C	C	C	C	C	C	C	C	C	C	C	Y	C	C	C	C	C	C	C	C	C	Y	Y	C	C
rs19665105	1	19665105	A	A	W	A	A	A	A	A	A	W	A	A	A	W	A	A	A	A	A	A	A	A	T	A	W	A	A	A	A	A	W	A	A	A	A	A	A	A	A	A	A	W	A	W	A	A	A
rs19665457	1	19665457	G	G	G	G	G	G	G	G	G	G	G	G	G	G	G	G	G	G	G	G	T	G	G	G	G	G	G	G	G	G	G	G	G	G	G	G	G	G	G	G	G	G	G	G	G	G	G
rs19751667	1	19751667	C	C	C	C	C	C	C	C	C	C	C	C	C	C	C	C	C	C	C	C	C	C	C	C	C	C	C	C	C	C	C	C	C	C	C	C	C	C	C	C	C	C	C	C	C	C	C
rs19759594	1	19759594	G	G	A	R	G	G	G	G	G	G	G	R	G	G	G	G	G	G	G	G	G	G	G	G	G	G	R	G	R	R	G	G	G	G	G	G	G	G	G	G	G	G	G	G	G	G	G
rs19915985	1	19915985	G	G	G	G	G	G	G	G	G	G	G	G	G	G	G	G	G	G	G	G	K	G	G	G	G	G	G	G	G	K	T	G	G	G	G	G	G	G	G	G	G	G	G	G	G	G	G
rs20076846	1	20076846	T	A	T	T	T	W	T	T	W	T	T	T	T	T	T	T	T	T	T	T	T	T	T	T	T	W	T	W	T	T	W	T	T	T	T	T	T	T	T	T	T	W	T	T	T	T	T
rs20076852	1	20076852	T	A	T	T	W	T	T	T	T	W	T	T	T	T	T	T	T	T	T	T	T	A	T	T	T	T	T	W	T	T	T	T	T	T	T	T	T	W	T	T	T	W	T	T	T	T	T
rs20153027	1	20153027	G	G	G	G	G	G	G	G	G	G	G	G	G	G	G	G	G	G	G	G	G	G	G	G	G	G	G	G	G	G	G	G	G	G	G	G	G	G	G	G	G	G	G	G	G	G	G
rs20217579	1	20217579	G	A	G	G	A	G	G	G	G	G	G	G	G	A	A	G	A	G	G	G	G	G	G	G	G	G	G	G	G	A	G	A	G	G	G	G	G	G	G	G	G	A	G	G	G	G	G
rs20241366	1	20241366	C	C	C	C	C	C	C	M	C	C	C	C	C	C	C	C	C	C	C	C	C	C	A	C	C	C	C	C	C	C	C	C	C	C	C	C	M	C	C	C	C	C	C	C	C	C	C
rs20391554	1	20391554	A	C	A	A	A	A	A	A	A	A	A	A	A	A	A	A	A	A	A	A	A	A	A	A	A	A	A	A	A	A	A	A	A	A	A	A	C	A	A	A	A	A	M	A	A	A	A
rs20399984	1	20399984	A	A	W	A	W	A	A	A	W	A	A	A	A	A	A	W	A	W	A	T	A	A	A	A	A	A	A	A	W	A	A	A	A	A	A	A	A	A	W	A	A	A	A	A	A	A	A
rs20424679	1	20424679	G	G	K	G	G	G	G	K	G	G	G	G	G	G	G	G	K	G	G	K	K	G	G	K	G	G	G	G	G	G	G	G	G	G	G	G	G	G	G	G	G	G	G	G	G	K	G
rs20445451	1	20445451	G	G	G	G	G	G	G	G	T	G	G	G	G	G	G	G	G	G	G	G	G	G	G	G	G	G	G	G	G	G	G	G	G	G	G	G	G	G	G	T	G	G	G	G	G	G	G
rs20505805	1	20505805	G	G	G	G	G	G	G	G	G	G	G	G	G	G	G	G	A	G	G	G	G	G	A	G	G	G	G	G	G	G	G	G	G	G	G	G	G	G	G	A	G	G	G	G	G	A	G
rs20651061	1	20651061	C	C	C	C	C	C	M	C	A	C	C	C	C	C	M	C	C	C	C	C	C	C	C	C	C	M	C	C	C	C	C	C	C	C	C	C	C	C	C	C	C	C	C	C	C	M	C
rs20699912	1	20699912	C	T	C	C	T	C	C	C	Y	C	C	Y	C	Y	C	C	C	Y	C	C	Y	Y	Y	C	C	C	T	Y	C	C	Y	C	C	Y	C	C	C	Y	C	C	Y	C	Y	C	C	C	Y
rs20722942	1	20722942	C	C	C	C	C	C	C	C	C	C	C	C	C	T	C	C	C	C	C	C	C	C	C	C	C	C	C	C	C	C	C	C	C	C	C	C	C	T	C	C	C	C	C	C	C	C	C
rs20780688	1	20780688	G	G	G	G	T	G	G	G	G	G	G	T	G	G	G	G	G	G	G	G	G	G	G	G	G	G	G	G	G	G	G	G	G	G	G	G	G	G	G	G	G	G	G	G	G	T	G
rs20780694	1	20780694	G	G	G	G	T	G	G	G	T	G	G	G	G	G	T	T	G	G	T	G	G	T	G	G	G	K	G	G	G	G	G	G	G	G	G	G	G	G	G	G	G	G	G	G	G	G	G
rs20780696	1	20780696	G	G	G	T	T	G	G	T	G	G	G	T	G	G	G	G	G	G	G	G	G	G	G	G	G	G	G	G	G	G	G	G	G	G	G	G	G	G	G	G	G	G	G	G	G	G	G
rs20789867	1	20789867	C	C	C	C	C	C	C	C	C	C	C	C	C	C	C	C	C	C	C	C	C	C	C	C	C	C	C	C	C	C	C	C	C	C	C	C	C	C	C	C	C	C	C	C	C	C	C
rs20789870	1	20789870	T	T	T	T	T	T	T	T	T	T	T	T	T	T	T	T	T	T	T	T	T	T	T	T	T	T	T	T	T	T	T	T	T	T	T	T	T	T	T	T	T	T	T	T	T	T	T
rs20891722	1	20891722	C	C	C	C	C	M	C	C	C	C	C	C	C	C	C	C	C	C	C	C	C	C	C	C	C	C	C	C	C	C	C	C	C	C	C	C	C	C	C	C	C	C	C	C	C	C	M
rs20891725	1	20891725	C	C	C	C	C	C	C	C	M	C	C	C	C	C	C	C	C	C	C	C	C	C	C	C	C	C	C	C	C	C	C	C	C	C	C	C	C	C	C	C	C	C	A	C	C	C	C
rs20953291	1	20953291	R	G	G	G	G	G	G	G	G	G	G	G	G	G	G	G	G	G	G	R	G	G	G	G	G	G	G	G	G	R	G	R	G	G	G	G	G	G	G	G	G	G	G	G	G	G	G
rs20953641	1	20953641	G	G	G	G	G	G	G	G	G	G	G	G	G	G	G	G	G	G	G	G	G	G	G	G	G	K	G	K	G	G	G	G	G	G	G	G	G	G	G	K	G	G	G	G	G	G	G
rs20953644	1	20953644	T	T	T	T	T	T	T	G	T	T	T	T	T	T	T	T	T	T	T	K	T	T	T	T	T	T	T	T	T	T	T	T	T	T	T	T	T	T	T	K	T	T	T	T	T	T	T
rs20953656	1	20953656	G	G	G	G	R	G	G	G	G	G	G	G	G	G	G	G	G	G	G	G	G	G	G	G	G	G	G	R	G	G	G	G	G	G	G	G	G	G	G	G	G	G	G	G	G	G	G
rs21337657	1	21337657	C	C	C	C	C	C	C	A	A	C	C	A	C	C	A	C	A	C	C	A	C	C	C	C	C	C	C	A	C	A	C	A	C	C	C	C	A	C	C	C	A	C	C	C	C	C	C
rs21337662	1	21337662	C	C	C	C	C	C	C	A	C	C	C	C	C	C	A	A	C	C	A	A	C	C	C	C	C	C	C	C	M	C	A	C	C	C	C	C	C	C	C	C	C	C	C	C	A	C	C
rs21370982	1	21370982	A	A	A	A	A	A	A	A	A	A	A	A	A	A	A	A	A	A	A	A	A	A	A	A	A	A	A	A	A	A	A	A	A	A	A	A	A	A	A	A	A	A	A	A	A	A	A
rs21391954	1	21391954	C	C	C	C	C	C	C	C	C	C	C	C	C	C	C	C	C	C	C	C	C	C	C	C	C	C	C	C	C	C	C	C	C	C	C	C	C	C	C	C	C	C	C	C	C	C	C
rs21477453	1	21477453	C	C	C	C	C	C	C	C	T	C	C	C	C	C	T	C	C	C	T	C	C	C	C	C	C	C	C	C	C	C	C	C	C	C	C	C	C	C	C	C	C	T	C	C	C	C	C
rs21571255	1	21571255	C	C	M	M	C	C	C	A	C	C	C	C	C	C	C	C	C	C	C	C	C	C	C	C	C	C	C	C	C	C	M	C	C	C	C	C	C	C	C	C	C	C	C	C	C	C	C
rs21576556	1	21576556	G	G	G	T	G	G	G	G	G	G	G	G	T	G	G	G	G	T	G	G	G	G	G	G	G	G	G	T	G	G	G	G	G	G	G	G	G	G	G	G	G	G	G	G	G	G	G
rs21608178	1	21608178	C	C	C	C	C	C	C	C	C	C	C	C	C	C	C	C	C	C	C	C	C	C	C	C	C	C	C	C	C	C	C	C	C	C	C	C	C	C	C	C	C	C	C	C	C	C	C
rs21766120	1	21766120	A	A	A	A	A	A	A	A	A	A	A	A	A	A	A	A	A	A	A	A	A	A	A	A	A	A	A	A	A	A	A	A	A	A	A	A	A	G	A	A	A	A	A	A	A	A	A
rs21785446	1	21785446	C	C	C	C	C	C	C	C	C	C	C	C	C	C	C	C	C	C	C	C	C	C	C	C	C	C	C	C	C	C	C	C	C	C	C	C	C	C	C	C	C	C	C	C	C	C	C
rs21785754	1	21785754	C	C	C	C	C	C	C	C	C	C	C	C	C	C	C	C	C	C	C	C	C	C	C	C	C	C	C	C	C	C	C	C	C	C	C	C	C	C	C	C	C	C	C	C	C	C	C
rs21818404	1	21818404	C	C	C	C	C	C	C	C	M	C	C	C	C	M	C	C	M	C	C	C	M	C	C	C	C	C	C	C	C	C	C	C	C	C	C	C	C	C	C	C	C	C	C	C	C	C	C
rs21884325	1	21884325	G	G	G	G	K	G	G	G	G	G	G	G	G	G	G	G	G	T	G	G	G	G	G	G	G	K	G	G	G	G	G	G	G	G	G	G	G	G	G	G	G	G	G	G	G	T	G
rs21885014	1	21885014	G	G	G	G	G	G	G	G	G	G	G	G	G	G	G	G	G	G	G	G	G	G	G	G	G	G	G	G	G	G	G	G	G	G	G	G	G	G	G	G	G	G	G	G	G	G	G
rs21912561	1	21912561	G	G	G	G	G	G	G	G	G	G	G	G	G	G	G	G	G	G	G	G	G	G	G	G	G	G	G	G	G	G	G	G	G	G	G	G	G	R	G	G	G	G	G	G	G	G	G
rs21912575	1	21912575	C	C	C	C	M	C	C	C	C	C	C	C	C	C	C	C	M	C	C	C	C	M	M	C	C	C	C	C	C	C	M	C	M	C	C	C	M	C	C	C	C	C	A	C	C	C	C
rs21912923	1	21912923	G	G	R	G	G	G	G	G	G	G	G	G	G	G	R	G	G	A	G	G	G	G	R	G	G	G	G	G	G	R	G	G	G	G	R	R	G	G	G	G	G	G	G	G	G	G	G
rs21948257	1	21948257	C	C	C	C	C	C	C	C	C	C	C	C	T	C	C	C	Y	C	C	C	C	C	C	C	C	C	C	C	C	C	C	C	C	Y	C	C	C	C	C	C	Y	C	C	C	C	C	C
rs21971520	1	21971520	C	C	C	C	C	C	C	C	C	C	C	C	C	C	C	C	C	C	C	C	C	C	C	C	C	C	C	C	C	C	C	C	C	C	C	C	C	C	C	C	C	C	C	C	C	C	C
rs21971524	1	21971524	G	G	G	G	G	G	G	G	G	G	G	G	G	G	G	G	G	T	G	G	G	G	G	G	G	G	K	G	K	G	G	G	G	G	G	G	G	G	T	G	G	G	G	T	G	G	G
rs21979799	1	21979799	C	C	C	M	A	C	C	C	C	C	M	C	C	C	A	C	C	C	A	C	C	C	C	C	C	C	M	C	M	C	C	A	C	C	C	M	C	C	A	C	C	C	C	C	C	C	C
rs22074910	1	22074910	A	A	A	A	A	A	A	A	A	A	A	A	C	A	A	C	A	A	A	A	A	A	A	A	A	A	A	A	A	C	A	A	A	A	M	A	A	A	A	A	A	A	A	A	A	A	A
rs22173530	1	22173530	G	G	G	G	G	T	G	G	G	G	G	G	G	G	G	G	G	G	G	G	T	G	G	G	G	G	G	G	G	G	G	G	G	G	G	G	G	G	G	K	G	G	G	T	G	G	G
rs22227852	1	22227852	T	T	T	T	T	T	T	T	T	T	T	W	T	T	T	T	A	T	T	T	T	T	T	T	T	T	T	T	T	T	W	T	T	T	T	T	T	T	T	T	T	T	T	T	T	T	T
rs22393457	1	22393457	G	G	G	G	G	G	G	G	G	G	G	G	G	G	G	G	G	G	G	G	G	G	G	G	G	G	G	G	G	G	G	G	G	G	G	G	G	G	G	G	G	G	G	G	G	G	G
rs22393490	1	22393490	C	C	C	A	C	C	C	A	C	C	C	C	C	C	A	A	C	A	A	C	C	A	C	C	A	C	C	A	C	C	C	C	C	C	C	C	A	C	C	C	C	A	C	C	C	A	C
rs22582822	1	22582822	G	G	G	G	K	G	G	G	G	K	G	K	G	K	G	G	G	G	G	G	G	K	G	G	G	G	G	G	G	G	K	G	G	K	G	G	G	G	G	G	K	G	G	K	G	G	G
rs22670542	1	22670542	C	C	C	C	C	C	C	C	C	C	C	C	C	C	C	C	C	C	C	C	C	C	C	C	C	C	C	C	C	C	C	C	C	C	C	C	C	C	C	C	C	C	C	C	C	C	C
rs22768107	1	22768107	G	G	G	G	G	G	G	G	G	G	G	G	G	G	G	G	G	G	G	G	G	G	G	G	G	G	G	G	G	G	G	G	G	G	G	G	G	G	G	G	G	G	G	G	G	G	G
rs22855519	1	22855519	C	C	C	C	C	C	C	C	C	C	C	C	C	C	C	C	C	C	C	C	C	C	C	C	C	C	C	C	C	C	C	C	C	C	C	C	C	C	C	C	C	C	C	C	C	C	C
rs22863941	1	22863941	C	C	C	C	M	C	C	M	C	C	C	C	C	C	C	C	C	M	C	C	C	C	C	C	C	C	C	M	C	C	C	C	C	C	C	C	C	C	M	M	C	C	C	C	C	C	C
rs22881036	1	22881036	T	T	T	T	T	T	T	T	T	T	T	T	T	T	T	T	T	T	T	T	T	T	T	T	T	T	T	T	T	T	T	T	T	T	T	T	T	T	T	T	T	T	T	T	T	T	T
rs22942749	1	22942749	G	G	G	G	G	G	G	G	G	G	G	G	G	G	K	G	G	G	K	G	G	G	G	G	G	G	G	G	G	G	T	G	G	G	G	G	G	G	G	G	T	G	G	G	G	G	K
rs22975026	1	22975026	T	T	T	T	T	T	T	T	T	T	T	T	T	T	T	T	T	T	T	T	T	T	T	T	T	T	T	T	T	T	T	T	T	T	T	T	C	T	T	T	T	T	T	T	T	T	T
rs22975742	1	22975742	G	G	G	G	R	G	G	R	G	A	G	G	G	G	G	G	G	G	G	G	G	G	G	G	G	G	R	G	G	G	G	G	G	G	G	G	G	G	G	G	G	G	G	G	G	G	G
rs22976268	1	22976268	C	C	C	C	C	C	C	C	C	C	A	M	C	C	C	C	C	C	C	C	C	C	C	C	C	C	C	M	C	C	C	C	C	C	C	C	C	C	C	C	C	C	C	C	C	C	C
rs23014478	1	23014478	G	G	T	G	G	G	G	T	G	G	T	G	G	G	G	G	G	G	G	G	G	T	G	G	G	T	G	T	G	G	G	G	G	G	G	G	G	G	G	G	G	G	G	G	G	T	G
rs23034577	1	23034577	G	G	G	G	R	G	G	G	G	G	G	G	G	A	G	G	G	R	R	G	G	G	G	R	G	G	G	G	G	G	G	G	G	G	G	G	G	G	G	G	G	G	G	G	G	R	G
rs23039246	1	23039246	A	A	A	A	A	A	A	A	A	A	A	A	A	A	A	A	A	A	A	A	A	A	A	A	A	R	A	A	A	A	A	A	A	A	A	A	A	A	R	A	A	A	A	A	A	A	A
rs23040716	1	23040716	C	C	C	C	C	A	C	C	C	C	C	C	C	C	C	C	C	C	C	C	C	C	A	C	C	C	C	C	A	C	C	C	C	C	C	C	C	A	C	A	C	C	C	C	A	C	C
rs23156174	1	23156174	T	T	T	T	T	T	T	T	T	T	T	T	T	T	T	T	T	T	T	T	T	T	T	T	T	T	T	T	T	T	T	T	T	T	T	G	T	T	T	T	T	T	T	T	T	T	T
rs23370328	1	23370328	C	C	C	C	C	C	C	C	C	C	Y	C	C	C	C	C	C	C	C	C	C	Y	C	C	C	C	C	C	C	C	C	C	C	C	C	C	C	C	C	C	C	C	C	Y	C	C	C
rs23370344	1	23370344	C	C	C	C	C	C	C	C	C	C	C	C	C	Y	C	C	C	C	Y	Y	C	C	C	C	C	C	C	C	C	C	C	T	C	C	C	C	C	C	C	C	T	C	C	C	C	C	C
rs23417602	1	23417602	C	C	C	C	C	C	C	C	C	C	C	C	C	C	C	C	C	C	C	C	C	C	C	C	C	C	C	C	C	C	C	C	C	C	C	C	T	C	C	C	C	C	C	C	C	C	C
rs23480823	1	23480823	C	C	C	C	C	C	C	C	C	C	C	C	C	C	C	C	C	C	C	C	C	C	C	C	C	C	C	C	C	C	C	C	C	C	C	C	C	T	C	C	C	C	C	C	C	C	C
rs23481226	1	23481226	A	A	A	A	A	A	A	A	A	A	A	A	A	A	A	A	A	A	A	A	A	A	A	A	A	A	A	A	A	A	A	A	A	A	A	A	A	A	A	A	A	A	A	A	A	A	A
rs23631390	1	23631390	G	G	R	G	G	G	G	G	G	G	G	G	G	G	G	G	G	G	G	G	G	G	R	G	G	R	G	G	G	G	G	G	G	G	G	G	G	G	G	G	R	A	G	G	G	G	G
rs23633307	1	23633307	G	G	G	G	G	G	T	G	G	G	G	G	G	T	T	G	G	G	G	G	G	G	G	G	G	G	G	T	G	G	T	G	G	G	G	G	G	G	G	G	G	G	G	G	T	G	G
rs23725739	1	23725739	C	C	C	C	C	C	C	C	C	A	C	C	C	C	A	C	C	C	C	C	C	C	A	C	C	C	C	C	C	C	C	C	C	C	C	C	C	C	C	C	C	A	C	C	A	C	C
rs23805651	1	23805651	G	G	G	G	G	G	G	G	G	G	G	G	G	G	G	G	G	G	G	G	T	G	G	K	G	G	G	G	G	G	G	G	G	G	G	G	G	G	G	G	G	T	G	G	K	G	G
rs23826558	1	23826558	G	T	G	G	G	G	G	G	G	G	G	G	G	T	T	G	G	G	G	G	G	G	G	G	G	G	G	G	G	G	G	G	G	G	G	G	G	G	G	G	G	G	G	G	T	G	G
rs23826562	1	23826562	G	G	T	T	T	G	G	G	G	G	G	G	G	T	T	T	G	G	G	G	T	G	G	G	G	G	G	G	G	G	G	G	G	T	T	G	G	T	G	T	G	T	T	G	T	G	G
rs23918057	1	23918057	C	C	C	A	C	C	C	M	C	C	C	C	C	C	C	A	C	C	C	C	C	C	C	C	C	C	C	C	C	C	C	C	C	C	C	C	C	C	C	C	C	A	C	C	A	C	C
rs23918821	1	23918821	A	M	A	A	A	A	A	A	A	A	A	A	A	A	A	A	A	A	A	A	A	A	A	A	A	A	A	A	A	A	A	A	A	A	A	A	A	A	A	A	M	A	A	A	A	A	A
rs23919426	1	23919426	T	A	T	T	T	T	T	T	T	T	T	T	T	T	T	T	T	T	T	T	T	T	T	T	T	A	T	T	T	T	T	T	T	T	T	T	A	T	T	T	T	T	T	T	T	T	T
rs24072487	1	24072487	C	C	C	C	C	C	C	C	C	C	C	C	C	C	C	C	C	C	C	C	C	C	C	C	C	C	C	C	C	C	C	C	C	C	C	C	C	C	C	C	C	C	C	C	A	C	C
rs24072900	1	24072900	G	G	G	G	G	G	G	G	G	G	G	G	G	G	G	G	G	G	G	G	G	G	G	G	G	G	G	G	G	G	G	T	G	K	G	G	G	G	G	G	G	G	G	G	T	G	G
rs24096173	1	24096173	G	G	T	G	G	G	T	G	G	G	G	G	G	G	T	G	G	G	G	G	G	G	G	G	G	G	T	T	K	G	T	G	G	G	G	G	G	G	G	G	G	T	G	G	T	G	G
rs24096176	1	24096176	G	G	T	G	T	T	G	T	G	G	G	G	G	G	G	G	G	G	G	T	T	G	G	T	G	G	G	T	G	G	G	G	G	G	G	G	G	G	G	T	G	T	G	G	T	G	K
rs24096181	1	24096181	G	G	G	T	G	G	G	G	G	G	G	G	G	G	G	G	G	G	G	G	G	G	G	G	G	G	G	G	G	G	G	G	G	K	G	G	G	G	G	G	G	T	G	G	T	G	G
rs24132258	1	24132258	G	G	K	G	G	G	G	G	G	G	G	G	G	G	G	G	G	G	G	G	G	G	G	G	G	G	G	K	G	T	G	G	G	K	G	G	G	G	G	G	G	G	G	G	G	G	G
rs24132273	1	24132273	G	G	G	G	G	G	G	G	G	G	K	G	G	G	G	K	G	G	K	G	G	G	G	G	G	G	G	G	G	G	G	G	G	G	K	G	G	G	G	G	G	G	G	G	G	G	G
rs24169986	1	24169986	T	T	T	T	T	T	T	T	T	T	T	T	T	T	T	T	T	T	A	T	T	T	T	T	T	T	T	T	T	T	T	T	T	T	T	T	T	T	T	T	T	T	T	T	T	T	T
rs24171182	1	24171182	C	C	C	C	C	C	C	C	C	A	C	C	C	C	C	C	C	C	M	C	C	C	C	C	C	C	C	C	C	C	C	M	C	C	C	C	C	C	C	C	C	C	C	C	C	C	C
rs24239904	1	24239904	C	C	C	C	C	C	C	C	C	C	C	C	C	C	M	C	C	C	C	C	C	C	M	C	C	C	C	C	C	C	C	A	C	C	C	C	C	C	C	C	C	C	C	C	A	C	C
rs24296262	1	24296262	K	G	G	G	K	G	G	K	G	G	G	G	G	G	G	G	G	G	G	K	G	G	G	G	G	G	G	G	G	G	G	G	T	G	G	G	G	G	G	G	G	G	G	G	G	G	G
rs24463063	1	24463063	G	G	G	G	G	G	G	G	G	G	G	G	G	G	G	G	R	R	G	G	G	A	G	G	G	G	G	G	G	G	G	R	A	G	G	G	G	R	G	G	G	G	G	G	G	G	G
rs24463069	1	24463069	G	G	K	G	G	G	K	G	G	G	G	G	G	G	G	G	G	K	G	G	G	G	G	G	G	G	G	G	G	G	G	G	G	G	G	G	K	G	G	G	G	G	G	G	G	G	G
rs24465937	1	24465937	K	G	G	G	G	G	G	G	G	G	G	K	G	G	G	G	G	G	T	G	G	G	G	G	G	G	G	G	G	G	G	T	G	G	T	G	G	G	G	G	T	G	T	G	T	G	K
rs24540675	1	24540675	A	A	A	A	A	A	A	A	A	A	A	A	A	W	A	A	A	A	A	A	A	A	A	A	A	A	A	A	A	A	A	A	A	A	A	A	A	W	A	A	A	A	A	A	A	W	A
rs24552637	1	24552637	A	A	A	A	A	A	T	A	T	T	A	A	A	A	A	A	A	A	A	W	A	T	T	A	T	A	A	A	A	A	A	A	A	A	T	A	A	A	A	T	A	A	A	A	A	A	T
rs24567666	1	24567666	G	G	G	G	G	G	G	G	G	G	G	G	G	G	G	G	G	G	G	G	G	G	G	G	G	G	G	G	G	G	G	G	G	G	G	G	G	K	G	G	G	G	G	G	G	K	G
rs24567685	1	24567685	G	G	G	G	G	G	G	G	G	G	G	G	G	G	G	G	G	G	G	G	K	G	G	G	G	G	G	G	G	G	G	K	G	G	G	G	G	G	G	G	G	G	G	G	G	G	G
rs24610944	1	24610944	C	M	C	C	C	C	C	C	C	C	C	C	C	C	C	C	C	C	C	C	C	C	C	C	C	C	C	C	C	C	C	C	C	C	C	C	C	C	C	C	C	C	C	M	C	C	C
rs24610948	1	24610948	C	C	C	C	C	C	C	C	C	C	C	C	M	C	C	A	C	C	C	C	C	C	C	C	C	C	C	C	C	M	M	C	C	C	C	C	M	C	C	M	C	C	C	C	C	C	C
rs24610967	1	24610967	C	C	A	C	A	C	C	C	C	C	C	C	C	C	C	C	C	C	C	C	C	C	C	C	C	C	C	C	C	C	C	C	C	C	C	C	C	A	C	C	C	C	C	C	C	C	C
rs24611267	1	24611267	T	G	T	G	T	G	G	G	G	G	G	G	G	G	G	G	G	G	G	G	G	G	G	G	G	G	G	G	G	G	G	G	G	G	G	G	G	T	G	T	G	G	G	G	G	G	G
rs24613395	1	24613395	T	T	T	T	T	T	T	T	W	T	T	T	T	T	T	T	W	T	T	T	T	T	W	T	T	T	T	T	T	T	T	T	T	T	W	T	T	T	W	T	T	T	T	T	T	T	T
rs24616924	1	24616924	G	K	G	G	G	G	G	G	G	K	T	G	G	G	G	G	T	G	G	G	G	T	G	G	G	G	G	G	G	G	G	G	G	G	T	G	G	G	G	G	G	G	G	G	T	G	G
rs24642700	1	24642700	C	C	C	C	C	C	C	C	C	C	C	C	C	C	C	C	C	C	C	C	C	C	C	C	Y	C	C	C	C	C	C	C	C	C	C	C	C	C	C	C	C	C	C	C	C	C	C
rs24643062	1	24643062	G	G	G	G	G	G	G	G	G	G	G	G	G	G	G	G	R	G	G	G	G	G	G	G	G	G	G	A	G	G	G	G	G	G	R	R	G	G	G	G	G	G	G	G	G	G	G
rs24644135	1	24644135	C	C	C	C	C	C	C	C	C	C	C	C	C	C	C	A	C	C	C	C	C	C	C	C	C	C	C	C	C	C	C	C	C	C	C	C	C	A	C	C	C	C	A	C	C	C	C
rs24644445	1	24644445	K	G	G	G	G	G	G	G	K	G	G	G	G	G	G	G	G	G	G	G	G	G	G	G	G	G	G	G	G	G	G	G	K	G	G	G	G	G	G	G	K	G	G	K	G	G	G
rs24653712	1	24653712	C	C	C	C	C	C	C	C	C	C	C	C	C	C	T	C	C	C	C	T	C	C	C	C	C	C	C	Y	C	C	C	C	C	C	C	C	C	C	C	C	C	C	C	C	C	C	C
rs24791196	1	24791196	G	G	G	T	T	G	G	G	G	G	G	G	T	G	G	G	G	G	G	G	G	G	G	G	G	G	G	G	T	G	G	G	G	T	G	G	G	G	T	T	G	G	G	G	G	G	G
rs24817228	1	24817228	T	T	T	T	T	T	T	T	T	T	T	T	T	T	T	T	T	K	T	T	T	T	T	T	T	T	T	T	T	T	T	T	T	T	T	T	T	T	T	T	T	T	K	T	T	T	K
rs24817236	1	24817236	C	C	C	C	C	C	C	C	C	C	M	C	C	C	C	C	C	C	M	C	C	C	C	C	C	C	C	M	C	M	C	C	C	C	C	C	C	M	C	C	M	C	C	C	C	C	C
rs24994289	1	24994289	C	C	C	C	C	C	C	C	C	C	C	C	C	C	C	C	C	C	C	C	C	C	C	M	C	C	C	M	C	C	C	C	C	C	C	C	C	M	C	C	M	C	C	C	C	C	C
rs25035983	1	25035983	G	G	G	G	K	G	G	G	K	G	G	G	G	G	G	G	G	G	G	G	G	G	G	G	G	G	K	G	G	G	G	K	G	G	G	G	G	K	K	G	G	G	G	G	G	G	G
rs25165128	1	25165128	C	C	A	A	C	C	C	C	C	C	C	C	C	C	C	C	C	C	A	C	C	C	C	C	C	C	C	C	C	C	C	C	C	C	C	C	C	C	C	C	C	A	C	C	C	C	C
rs25165483	1	25165483	G	G	G	A	G	G	G	G	G	G	G	G	G	G	G	G	G	G	G	G	G	G	G	G	G	G	G	A	G	G	G	G	G	G	G	G	G	G	G	G	G	G	G	G	G	G	G
rs25167788	1	25167788	G	G	G	T	G	G	G	G	G	G	G	G	G	G	G	G	G	G	T	G	G	G	G	G	G	G	G	G	G	T	G	G	G	G	T	G	G	G	G	G	T	T	G	G	G	G	G
rs25167793	1	25167793	G	G	G	G	G	G	G	G	G	G	G	G	G	G	G	T	G	G	G	G	G	G	G	G	G	G	G	G	G	G	G	G	G	G	T	G	G	G	G	G	G	K	G	G	G	G	G
rs25186472	1	25186472	C	C	C	C	C	C	C	C	C	C	C	C	C	C	A	C	C	A	C	A	C	C	C	C	C	C	M	C	M	C	C	C	C	C	M	C	C	C	C	C	A	C	C	C	C	M	C
rs25267759	1	25267759	C	C	C	A	C	C	C	C	C	C	C	C	C	C	C	C	C	C	A	C	C	C	C	C	C	A	C	C	C	C	C	A	C	C	C	C	C	C	C	C	C	A	C	C	C	C	C
rs25282908	1	25282908	C	C	C	C	Y	C	C	C	C	C	C	C	C	C	C	C	C	C	Y	Y	C	C	Y	C	C	C	C	C	C	C	C	C	C	C	C	C	C	C	C	C	C	C	C	C	C	T	C
rs25291285	1	25291285	G	G	G	G	G	G	G	G	G	G	G	G	G	G	G	T	G	G	T	G	G	G	G	G	G	G	G	G	T	T	G	G	G	G	G	G	G	G	G	G	T	G	G	G	G	G	G
rs25307793	1	25307793	G	G	G	G	G	G	G	G	G	G	G	G	G	K	G	G	G	K	G	G	G	K	G	G	G	G	G	G	G	G	G	G	G	K	G	G	G	G	G	G	G	G	G	G	K	G	G
rs25528260	1	25528260	A	A	A	W	A	A	A	A	A	A	A	A	W	A	A	A	A	T	A	A	A	A	W	A	A	A	A	A	A	A	A	A	A	A	A	A	W	A	A	A	A	A	A	A	A	A	A
rs25553718	1	25553718	C	M	C	A	C	C	C	C	C	C	C	C	C	C	C	C	C	C	C	C	C	C	C	C	C	C	C	C	C	C	C	C	C	M	C	C	C	C	C	C	C	C	C	C	C	C	C
rs25565677	1	25565677	C	C	C	A	C	C	C	C	C	C	C	C	C	C	C	C	C	C	A	C	C	C	C	C	C	C	C	A	C	A	C	C	C	C	C	C	C	C	C	C	C	C	C	C	C	C	M
rs25749753	1	25749753	G	G	G	G	G	T	G	G	G	G	G	G	G	G	G	G	G	G	G	G	G	G	G	G	G	G	G	G	G	G	G	G	G	G	G	G	G	G	G	G	G	G	G	G	G	G	G
rs25855723	1	25855723	C	C	C	C	C	M	C	C	C	C	C	C	C	C	C	C	M	C	C	C	C	C	C	C	C	C	C	C	C	C	C	C	C	C	C	C	C	C	C	C	C	C	C	C	C	C	C
rs25886258	1	25886258	C	C	C	C	C	C	C	C	C	Y	C	C	C	C	C	C	C	C	C	C	C	T	C	C	C	C	C	C	C	T	C	T	C	C	C	C	C	C	C	C	C	C	C	C	C	C	C
rs25887799	1	25887799	C	C	C	C	C	C	C	C	C	C	C	M	M	M	A	C	C	C	C	C	C	A	C	C	C	M	C	C	C	C	C	C	C	M	C	C	C	C	C	C	C	C	C	C	C	C	C
rs25887810	1	25887810	C	C	C	C	C	C	C	C	C	C	C	C	C	C	T	T	C	C	C	T	C	T	C	C	C	T	C	C	C	C	C	C	C	C	C	T	C	C	C	C	C	C	C	C	C	C	C
rs25888179	1	25888179	T	W	T	T	T	T	T	T	T	T	T	T	T	T	T	T	T	T	T	T	T	W	T	T	T	T	T	T	T	T	T	T	T	T	W	T	T	T	T	T	T	W	T	T	T	T	T
rs26028934	1	26028934	C	C	C	C	A	C	C	A	C	C	A	C	C	C	A	C	C	M	C	C	C	C	C	C	C	C	C	C	C	A	A	C	C	C	C	C	C	C	C	C	C	C	C	C	C	C	C
rs26092181	1	26092181	C	C	C	C	C	C	C	A	C	C	C	C	C	C	C	C	C	C	A	C	C	C	C	C	C	C	C	C	C	C	C	C	C	C	C	C	C	C	C	C	C	C	C	C	C	C	C
rs26092184	1	26092184	C	C	C	C	C	C	C	A	C	C	C	A	C	C	C	C	C	C	C	C	A	C	C	C	C	C	C	C	C	C	A	C	C	C	C	C	C	C	C	C	C	C	C	C	C	C	C
rs26092187	1	26092187	C	C	C	A	C	C	C	A	C	C	C	A	C	C	C	A	C	C	A	C	C	C	C	C	C	C	C	C	C	C	A	C	C	C	C	C	C	C	C	C	C	C	C	C	C	C	C
rs26092500	1	26092500	G	G	G	G	G	G	A	G	G	G	G	G	G	G	G	G	G	G	G	G	G	G	G	R	R	G	G	G	G	R	G	G	G	G	R	G	G	G	G	G	G	G	A	G	G	G	G
rs26100205	1	26100205	C	C	C	C	C	C	C	C	C	C	A	C	C	C	C	C	C	C	C	C	C	C	C	C	C	C	C	C	C	C	C	A	C	C	C	C	C	C	C	C	C	C	C	C	C	C	C
rs26100208	1	26100208	T	T	T	T	T	T	T	T	T	T	A	A	T	T	T	T	T	T	T	T	T	T	T	T	T	T	T	T	T	T	T	T	T	T	T	T	W	T	T	T	T	T	T	T	A	W	T
rs26100569	1	26100569	G	G	G	G	G	G	G	T	G	G	G	G	G	G	G	G	G	G	G	G	G	T	G	G	T	G	G	G	G	G	G	G	G	G	G	G	G	G	T	G	G	G	G	G	G	G	G
rs26163990	1	26163990	C	C	C	C	M	C	C	C	C	C	C	C	C	C	C	C	C	M	M	C	C	C	C	C	M	C	C	C	C	C	C	C	C	C	C	C	C	C	C	C	C	C	C	C	C	C	C
rs26166329	1	26166329	G	G	G	G	G	G	G	G	G	G	G	G	G	G	G	G	G	G	T	G	G	G	G	G	G	G	G	G	G	K	G	G	G	G	G	G	G	G	T	T	G	G	G	G	G	T	G
rs26203418	1	26203418	T	T	T	T	T	T	T	T	T	G	T	T	K	T	T	T	T	T	T	T	T	T	T	T	T	T	T	T	T	T	T	T	T	T	T	T	T	T	T	T	T	T	T	T	T	T	T
rs26284618	1	26284618	C	C	C	M	C	C	C	C	C	C	C	M	C	C	M	C	C	C	C	C	C	C	C	C	C	C	C	C	C	C	C	C	C	C	C	C	C	C	C	C	C	C	C	M	C	C	C
rs26284970	1	26284970	K	G	G	K	K	G	K	G	G	G	G	G	G	G	G	G	G	G	K	G	G	G	K	G	G	G	G	T	K	G	G	G	K	G	G	G	G	K	G	G	G	K	G	T	G	G	G
rs26284972	1	26284972	K	K	T	G	G	G	G	G	G	K	T	G	K	G	G	G	K	K	G	K	G	G	K	G	G	T	T	G	K	G	G	T	K	G	G	G	G	G	G	G	T	K	G	G	G	G	G
rs26292410	1	26292410	G	G	G	G	K	G	G	G	G	G	G	G	G	K	G	G	G	G	G	G	G	G	G	G	G	G	G	G	G	G	G	K	G	G	G	G	G	G	G	G	G	G	G	G	G	G	G
rs26292428	1	26292428	G	G	G	G	G	G	G	G	G	G	G	G	G	G	G	G	G	G	G	G	G	G	G	G	G	G	G	G	G	G	G	G	G	G	G	G	G	G	G	G	G	G	G	A	G	G	G
rs26298486	1	26298486	G	G	G	G	G	G	G	R	G	G	G	G	G	R	R	G	G	G	G	G	G	G	G	R	G	G	G	G	G	G	R	G	G	G	G	G	G	G	G	G	G	G	G	G	G	G	R
rs26338205	1	26338205	C	C	A	C	C	A	C	C	C	C	C	C	C	C	C	C	C	C	C	A	C	C	C	C	C	A	A	C	C	C	C	C	C	C	C	C	C	C	C	M	C	C	C	C	C	A	C
rs26343450	1	26343450	G	G	G	G	G	G	G	G	G	G	G	G	G	G	G	G	G	G	G	G	G	G	G	G	G	G	K	G	G	G	G	K	K	G	G	G	G	K	G	G	G	G	G	G	G	G	G
rs26344058	1	26344058	A	A	A	A	A	A	A	A	A	A	A	A	A	A	A	A	A	A	A	A	A	A	A	A	A	A	W	A	A	A	A	A	A	A	A	A	W	A	A	A	A	A	A	A	A	A	A
rs26344070	1	26344070	A	A	A	A	A	A	A	A	A	A	A	A	A	A	A	A	A	A	A	A	A	A	A	A	A	A	A	A	A	A	A	A	A	A	A	A	A	A	A	A	A	A	A	A	A	A	A
rs26361926	1	26361926	G	G	G	G	G	G	T	G	G	G	G	G	G	G	G	G	G	T	G	G	G	G	G	G	G	G	G	G	G	G	G	G	G	G	G	G	G	G	G	G	G	G	G	G	T	G	G
rs26361956	1	26361956	G	A	A	G	G	G	G	G	G	G	A	G	A	A	G	A	A	G	G	A	A	G	G	A	G	G	A	A	A	A	A	A	A	G	G	G	G	A	G	G	G	G	G	G	G	G	G
rs26367568	1	26367568	T	T	W	T	T	T	T	T	T	T	T	T	T	T	T	T	T	T	T	T	T	T	T	T	T	T	T	T	T	W	W	T	T	T	T	T	T	T	T	W	T	T	T	T	T	T	T
rs26367970	1	26367970	G	G	K	G	T	G	K	G	G	G	G	G	G	G	G	G	G	G	G	G	G	G	G	G	G	G	G	G	G	G	G	G	G	G	G	G	G	G	G	G	G	G	T	G	G	G	G
rs26492220	1	26492220	G	G	G	G	T	G	T	G	G	G	G	G	G	G	G	G	G	G	G	G	G	G	G	G	G	G	G	G	G	T	G	G	G	K	G	G	G	G	G	T	G	G	T	T	G	G	G
rs26492224	1	26492224	G	G	G	G	K	G	G	G	G	G	G	T	G	G	G	G	G	G	G	G	G	G	G	G	G	G	G	G	G	G	G	G	G	G	G	G	G	G	G	K	G	G	G	G	G	G	G
rs26512937	1	26512937	C	C	C	A	C	C	A	C	C	C	C	A	C	C	A	C	A	A	C	C	A	C	C	C	A	C	C	C	C	A	A	C	C	C	A	C	C	C	C	A	A	A	A	A	C	C	C
rs26513252	1	26513252	G	K	G	G	G	G	G	G	G	G	G	G	G	G	G	G	G	G	G	G	G	G	G	G	G	G	G	G	G	G	G	G	G	G	T	G	G	G	G	G	G	G	G	G	G	G	G
rs26513855	1	26513855	C	C	C	T	C	C	T	T	C	C	C	C	C	C	T	Y	C	T	C	T	T	T	C	C	C	T	T	C	C	T	C	C	C	C	C	C	C	C	C	C	C	C	C	T	C	C	C
rs26553824	1	26553824	C	A	C	C	C	C	C	C	C	C	C	C	C	C	C	C	C	C	C	C	C	C	A	C	C	C	C	C	C	C	C	C	C	M	C	C	C	C	C	C	C	C	C	C	C	C	C
rs26633774	1	26633774	G	G	G	T	G	G	G	T	G	G	G	G	G	G	T	G	T	T	G	T	T	G	G	G	G	G	G	G	G	T	G	G	G	G	G	G	T	G	G	T	T	G	T	G	G	G	G
rs26634668	1	26634668	C	C	C	C	C	C	C	C	C	C	C	T	C	C	T	C	C	C	C	C	T	C	C	C	T	C	C	T	C	T	C	C	C	C	T	C	C	C	C	C	C	C	C	T	C	C	C
rs26635004	1	26635004	G	G	G	G	G	G	G	G	G	G	G	T	G	G	T	G	T	T	G	T	T	G	G	G	G	G	G	G	G	T	T	G	G	G	G	G	G	G	G	T	T	G	T	T	G	G	G
rs26635008	1	26635008	G	G	G	G	G	G	T	G	G	G	G	G	G	K	T	G	G	G	G	G	T	G	G	G	G	G	T	G	G	G	T	T	G	G	T	G	G	G	G	G	G	G	G	G	G	G	G
rs26678836	1	26678836	C	C	C	C	C	C	C	C	C	C	C	C	C	C	C	M	C	C	C	C	C	C	C	C	C	C	C	C	C	C	C	C	C	C	C	C	C	C	C	C	C	C	C	C	C	C	C
rs26679126	1	26679126	T	W	T	T	W	W	T	T	T	T	T	T	W	T	W	T	W	T	T	T	T	W	T	W	T	T	T	W	W	T	T	W	W	W	T	W	T	T	T	T	T	T	T	T	A	T	T
rs26737896	1	26737896	G	G	G	T	T	G	G	T	G	K	G	T	G	G	T	G	T	T	G	T	T	G	G	G	G	T	G	T	G	T	T	G	G	G	G	G	G	G	G	G	T	G	T	T	G	T	G
rs26779462	1	26779462	C	C	C	A	C	C	C	C	C	C	C	C	C	C	A	C	C	C	C	C	C	C	C	C	C	C	C	C	C	C	C	C	C	A	C	C	C	C	C	C	C	A	C	A	C	C	M
rs26788496	1	26788496	A	A	A	A	A	A	A	A	A	A	A	A	A	A	A	A	A	A	A	A	A	A	A	A	A	A	A	A	A	A	A	A	A	A	A	A	A	A	A	A	A	A	A	A	A	A	A
rs26788513	1	26788513	A	A	A	A	A	A	A	A	A	A	A	A	A	A	A	A	A	A	A	A	A	A	A	A	A	A	A	A	A	A	A	A	A	A	A	A	A	A	A	A	A	A	A	A	A	A	A
rs26862721	1	26862721	C	A	C	A	C	C	C	C	C	C	C	C	C	C	A	C	C	C	C	C	C	C	C	C	C	C	C	C	C	C	C	C	C	C	C	C	C	C	C	C	M	C	C	C	C	C	C
rs26864162	1	26864162	G	G	G	A	G	G	G	A	A	G	G	G	G	G	A	G	A	G	G	A	A	G	G	G	G	A	G	G	G	G	G	G	A	G	G	G	G	G	G	A	G	G	G	A	G	A	A
rs27064210	1	27064210	C	C	C	C	C	C	C	C	C	C	C	C	Y	C	C	C	C	C	C	C	C	C	C	C	C	C	C	C	C	C	C	C	C	C	C	C	C	C	C	C	C	C	C	C	C	C	C
rs27064218	1	27064218	C	C	C	C	Y	C	C	C	C	C	C	C	C	C	C	C	C	C	C	C	C	C	C	C	C	Y	C	C	C	C	C	C	C	C	C	C	C	C	C	C	T	C	C	C	C	C	C
rs27087619	1	27087619	G	G	G	T	G	G	G	G	T	G	G	G	G	G	G	G	G	G	G	G	G	G	T	G	T	G	G	G	G	G	G	G	G	G	G	G	G	G	G	T	G	G	G	G	G	G	G
rs27087640	1	27087640	C	C	C	C	C	C	C	C	C	C	C	C	C	C	C	C	C	C	C	C	C	C	C	C	C	A	C	C	C	C	C	C	C	C	C	C	C	C	C	C	C	C	C	C	C	A	C
rs27087647	1	27087647	C	C	C	C	C	C	C	C	C	C	C	C	C	C	C	C	Y	C	C	C	C	C	C	C	C	C	C	C	C	C	C	C	C	C	C	C	C	C	Y	C	C	C	C	C	C	Y	C
rs27093962	1	27093962	A	A	A	G	A	A	A	A	G	G	A	A	A	A	A	A	A	A	A	A	A	A	G	G	G	G	A	A	A	A	A	A	A	A	G	A	A	G	A	G	A	G	G	G	G	G	G
rs27095355	1	27095355	C	C	C	C	C	C	C	C	C	C	M	C	C	M	C	C	M	C	C	M	M	C	C	C	C	C	C	C	C	M	C	C	C	C	C	C	C	C	C	C	C	C	C	C	C	C	C
rs27117125	1	27117125	T	T	T	T	T	G	T	T	T	T	T	T	T	T	T	T	T	T	T	T	T	T	T	T	T	T	T	T	T	T	T	T	T	T	T	T	T	T	T	T	T	T	T	T	T	T	T
rs27176894	1	27176894	G	G	G	G	G	G	G	G	G	G	G	G	G	G	G	G	G	G	G	G	G	G	G	G	G	A	G	G	G	G	G	G	G	G	G	G	A	R	G	G	G	G	G	G	A	A	G
rs27240560	1	27240560	G	G	G	G	G	G	G	G	G	G	G	G	G	G	G	G	G	G	G	G	G	G	G	G	G	A	G	G	G	G	G	G	G	G	G	G	A	A	G	G	G	G	G	G	G	G	G
rs27257801	1	27257801	A	A	A	G	A	A	A	A	G	G	A	A	A	A	A	A	A	A	A	A	A	A	G	G	G	G	A	A	A	A	A	A	A	A	G	A	G	G	A	G	A	G	A	G	G	G	G
rs27367664	1	27367664	G	G	G	T	G	G	G	G	G	G	G	G	G	G	G	G	G	G	G	G	T	G	G	G	G	G	G	G	G	G	G	T	G	G	G	G	G	G	G	G	G	G	G	G	G	G	G
rs27390642	1	27390642	A	A	A	A	A	A	A	A	A	A	A	A	A	A	A	A	A	A	A	A	A	A	A	A	A	G	A	A	A	A	A	A	A	A	A	A	G	A	A	A	A	A	A	A	A	A	A
rs27483108	1	27483108	G	K	G	G	G	T	G	G	G	G	G	G	T	G	G	G	G	G	T	G	G	G	G	G	G	G	G	G	G	G	G	G	G	G	G	G	G	G	G	G	G	G	G	G	G	T	G
rs27491885	1	27491885	C	C	C	C	C	C	C	C	M	A	C	C	C	C	C	C	C	C	C	C	C	C	C	C	C	C	M	C	C	C	C	C	C	C	C	M	C	C	C	C	C	C	A	C	C	C	C
rs27504321	1	27504321	C	C	C	C	C	C	C	C	C	C	C	C	C	C	C	C	C	C	T	C	C	C	C	C	C	C	C	C	C	C	C	C	C	C	C	C	C	C	C	C	C	C	C	C	C	Y	C
rs27539703	1	27539703	C	C	C	C	C	C	C	C	C	C	C	C	M	C	A	C	C	C	C	C	C	C	C	C	C	C	M	C	C	C	A	C	C	C	C	C	C	C	C	C	C	C	C	C	C	C	C
rs27539706	1	27539706	C	C	C	C	C	C	C	M	C	C	C	M	C	C	C	C	C	A	C	C	C	C	C	C	C	C	C	C	C	C	A	M	C	C	A	C	C	C	C	C	C	C	C	C	C	C	C
rs27562516	1	27562516	A	A	A	A	A	A	A	W	A	A	A	A	A	A	W	A	A	A	A	A	A	A	A	A	A	A	A	W	A	A	A	A	A	A	A	A	A	A	A	A	A	A	A	A	A	A	A
rs27562527	1	27562527	A	A	A	A	A	W	W	A	A	A	A	A	A	A	W	A	A	A	A	A	A	A	A	A	A	A	A	A	W	A	W	A	A	A	A	A	A	W	A	A	A	A	A	A	A	A	A
rs27562532	1	27562532	A	A	A	A	R	R	A	A	A	A	A	G	R	A	A	A	A	A	A	A	A	A	R	A	A	A	A	A	A	G	A	A	A	A	A	A	A	A	A	A	A	A	A	A	A	A	A
rs27597694	1	27597694	T	T	T	T	T	T	T	T	T	T	T	T	T	T	T	T	T	T	T	T	W	T	T	T	T	T	T	T	T	W	T	T	T	T	T	T	W	T	T	T	T	T	T	T	T	T	T
rs27597715	1	27597715	G	G	K	G	G	G	G	G	G	G	G	G	K	G	G	K	G	G	G	G	G	T	G	G	G	K	K	G	G	G	K	G	G	G	G	G	G	G	G	G	G	G	G	G	G	G	G
rs27634423	1	27634423	A	T	T	A	T	T	T	A	A	T	T	A	T	A	T	T	A	T	A	A	T	A	T	T	A	T	T	T	T	T	T	T	T	T	A	T	T	T	T	T	T	A	T	A	T	T	T
rs27668298	1	27668298	C	C	C	C	C	A	A	C	C	C	A	C	C	C	A	C	C	C	A	C	C	C	C	M	C	C	C	C	C	C	C	C	C	C	C	C	C	C	C	C	C	C	C	C	C	C	C
rs27668655	1	27668655	A	T	T	A	T	T	A	A	A	A	T	A	T	T	T	T	T	T	A	W	T	A	A	A	A	T	T	T	T	T	T	T	T	T	A	A	T	W	T	A	T	A	A	A	A	T	A
rs27682648	1	27682648	C	C	C	C	C	C	C	C	C	C	C	C	C	C	C	C	C	C	T	C	C	Y	C	C	C	Y	C	C	C	C	C	C	C	Y	C	C	C	C	C	C	C	C	C	C	C	C	C
rs27682652	1	27682652	C	C	C	C	C	A	C	C	C	C	C	C	C	C	A	C	A	C	C	C	C	A	C	C	C	C	C	A	C	C	C	C	C	C	C	C	C	C	C	C	C	C	C	C	C	C	C
rs27682655	1	27682655	C	M	C	C	C	A	C	C	C	C	C	A	C	A	A	C	C	C	C	C	C	C	C	C	C	C	C	A	C	A	C	C	C	C	C	C	C	C	C	C	C	C	C	A	C	C	C
rs27682980	1	27682980	G	G	G	G	G	G	T	G	G	G	G	G	G	K	G	G	G	G	T	G	G	G	G	G	T	G	G	G	G	G	T	G	G	G	G	G	G	G	G	G	G	G	G	G	G	G	G
rs27684320	1	27684320	T	W	T	T	T	T	T	T	T	T	T	T	W	T	T	T	T	T	T	T	T	T	T	W	T	T	T	W	T	T	T	T	T	T	T	T	T	T	T	W	T	T	T	T	T	T	T
rs27684647	1	27684647	G	G	G	G	G	T	G	G	G	G	G	T	G	G	T	T	G	T	G	T	G	T	G	G	G	G	G	T	G	G	G	G	G	G	G	G	G	G	G	G	G	G	G	G	G	G	G
rs27684688	1	27684688	G	A	A	G	A	A	G	G	G	G	A	G	A	A	A	A	A	A	G	R	A	G	G	G	G	A	A	A	A	A	A	A	A	A	G	G	A	G	A	G	A	G	G	G	G	A	G
rs27732952	1	27732952	A	A	A	A	A	A	A	A	A	W	A	A	A	A	A	A	A	A	A	A	A	A	A	A	A	W	A	A	A	A	A	A	A	A	A	A	A	A	A	W	A	A	A	A	A	A	A
rs27732977	1	27732977	A	C	C	A	M	C	A	A	A	A	C	A	C	C	C	C	C	C	A	M	C	A	A	A	A	C	C	C	C	C	C	C	C	C	M	A	C	A	C	A	C	A	A	A	A	C	A
rs27818734	1	27818734	C	T	T	C	T	T	C	C	C	C	T	C	T	T	T	T	T	T	C	C	T	C	C	C	C	C	T	T	T	C	T	T	T	T	C	C	T	C	T	C	T	C	C	C	C	T	C
rs27827466	1	27827466	K	G	K	G	G	T	G	G	G	G	G	G	G	G	T	G	G	G	G	T	G	T	G	G	G	G	T	T	G	G	G	T	G	G	G	G	G	G	K	G	G	G	G	G	G	G	G
rs27834058	1	27834058	G	G	G	G	G	G	G	G	G	G	G	G	G	G	G	G	G	G	G	G	G	G	G	G	G	A	G	G	G	G	G	G	G	G	G	G	A	A	G	G	G	G	G	G	G	G	G
rs27871021	1	27871021	C	C	C	C	C	C	C	C	C	C	C	C	M	C	A	A	C	C	C	C	C	C	C	C	A	C	C	A	C	C	C	C	C	C	C	C	C	C	A	A	C	C	C	A	C	C	C
rs27871407	1	27871407	C	C	C	C	M	C	M	A	C	C	C	C	M	C	C	C	C	C	A	C	C	C	C	C	C	C	C	C	M	C	C	C	C	M	C	C	C	C	C	C	C	C	C	C	C	C	M
rs27941858	1	27941858	G	G	G	G	G	G	G	G	G	G	G	G	G	G	G	G	G	G	G	G	G	G	G	G	G	A	G	G	A	G	G	G	G	G	G	A	A	A	G	G	G	G	G	A	G	G	G
rs27956109	1	27956109	A	A	A	W	A	A	A	W	A	A	A	A	A	A	A	A	A	W	W	A	A	A	A	A	A	A	A	A	A	A	A	A	A	A	A	T	A	A	A	A	A	A	A	A	A	A	A
rs28043150	1	28043150	W	T	T	T	T	T	A	T	T	A	T	T	T	T	T	T	T	A	W	T	T	T	T	T	T	T	T	T	T	T	T	T	T	W	A	T	T	T	T	T	T	T	T	T	T	T	T
rs28103494	1	28103494	G	G	G	G	G	G	G	R	G	G	G	G	G	R	G	G	G	G	G	G	G	G	G	G	G	R	G	G	G	G	G	R	G	G	G	G	G	G	G	G	G	G	G	G	G	G	G
rs28139596	1	28139596	A	A	A	A	A	A	A	A	A	A	A	A	A	A	A	A	A	A	A	A	A	A	A	A	A	T	A	A	A	A	A	A	A	A	A	A	T	A	A	A	A	A	A	A	A	A	A
rs28162544	1	28162544	G	G	G	G	G	G	G	G	G	G	G	G	G	G	G	G	G	C	G	G	G	G	G	G	G	C	G	G	G	G	G	G	G	G	G	G	C	C	G	G	G	G	G	G	G	G	G
rs28162565	1	28162565	C	C	C	M	C	C	C	C	C	C	A	C	C	C	C	A	C	C	C	C	C	C	C	C	A	C	C	C	C	C	A	C	C	C	C	C	C	C	A	A	C	C	C	C	C	C	C
rs28178983	1	28178983	G	G	G	T	G	G	G	G	G	G	G	G	G	G	G	G	G	G	T	G	G	G	G	G	G	G	G	G	G	G	G	G	G	G	G	G	G	G	G	G	G	G	G	G	G	G	G
rs28184651	1	28184651	G	G	G	K	G	G	T	G	G	G	G	G	G	G	G	G	G	G	G	G	G	G	G	G	T	G	G	G	G	K	G	G	G	G	G	T	G	G	G	G	G	G	G	K	G	G	G
rs28184665	1	28184665	G	G	G	G	G	G	G	G	K	G	G	G	G	K	G	G	G	G	G	K	G	G	G	G	G	G	G	G	G	G	G	G	G	G	G	G	G	G	G	G	G	G	G	G	G	G	G
rs28244503	1	28244503	C	C	C	C	C	C	C	C	C	C	C	C	C	C	C	C	C	T	C	C	C	C	C	C	C	T	C	C	C	C	C	C	C	C	C	C	T	C	C	C	C	C	C	C	C	C	C
rs28244933	1	28244933	C	C	C	C	C	C	C	C	C	C	C	C	C	C	C	C	C	T	C	C	C	C	C	C	C	T	C	C	C	C	C	C	C	C	C	C	T	C	C	C	C	C	C	C	C	C	C
rs28270728	1	28270728	C	C	C	C	C	C	C	C	C	C	C	C	C	A	C	C	C	C	C	C	C	A	C	C	C	C	C	C	C	C	C	C	C	C	C	C	C	C	C	C	C	C	C	A	C	C	C
rs28270735	1	28270735	C	C	C	C	C	C	C	A	C	C	C	C	C	C	C	C	C	C	C	C	C	C	C	C	C	A	C	C	C	C	C	C	C	A	A	C	C	C	C	C	C	C	C	A	C	A	C
rs28271068	1	28271068	G	G	K	G	K	G	G	G	G	G	G	G	K	K	G	K	G	G	G	G	G	G	G	K	G	G	G	K	G	G	T	G	G	G	G	G	G	G	G	G	G	K	G	T	G	G	G
rs28288632	1	28288632	T	T	T	T	T	T	T	T	T	T	Y	T	T	T	T	T	T	T	T	T	T	T	T	T	T	T	T	T	T	T	T	T	T	T	T	T	T	T	T	T	T	Y	T	T	T	T	T
rs28321171	1	28321171	G	G	G	G	G	G	G	G	G	G	G	G	K	G	K	G	G	G	G	G	G	G	G	G	G	G	G	K	G	G	G	T	G	G	G	G	G	G	T	G	G	G	G	K	G	G	G
rs28321177	1	28321177	G	G	G	G	G	G	G	G	G	G	G	G	R	G	G	G	G	G	G	G	G	G	G	G	G	G	G	G	G	A	G	G	G	G	G	A	G	G	G	G	G	G	G	G	G	G	G
rs28330753	1	28330753	G	G	G	G	G	G	G	G	G	G	G	G	G	G	G	G	G	G	G	G	G	G	G	G	G	G	G	G	G	G	G	G	G	G	G	G	G	G	G	G	G	G	G	G	G	T	G
rs28330759	1	28330759	G	K	G	G	G	G	G	G	G	G	G	G	G	G	G	G	G	G	G	G	G	G	G	G	G	G	G	G	G	G	G	G	G	G	G	G	G	G	G	G	G	G	G	G	G	G	G
rs28399184	1	28399184	A	A	A	A	A	A	A	A	A	A	A	A	A	A	A	A	A	G	A	A	A	A	A	A	A	A	A	A	A	A	A	A	A	A	A	A	G	A	A	A	G	A	A	A	A	A	A
rs28625476	1	28625476	C	C	A	C	C	C	C	C	C	C	C	C	C	C	C	C	C	C	C	C	C	C	C	C	C	A	C	C	C	C	A	C	C	C	C	C	C	C	C	C	C	C	C	C	C	A	C
rs28625874	1	28625874	G	G	G	G	G	G	G	G	K	G	G	G	G	G	G	G	G	G	K	G	G	G	G	G	G	G	G	G	G	G	G	G	G	G	G	G	G	G	G	G	G	G	G	G	G	G	G
rs28627047	1	28627047	C	C	C	C	A	C	C	C	C	C	C	M	C	C	A	A	A	C	C	C	C	C	C	C	C	C	A	C	C	C	C	A	C	M	C	C	C	C	C	C	C	C	C	A	C	C	C
rs28632311	1	28632311	G	G	G	T	G	G	G	G	G	G	G	G	G	G	G	G	G	G	G	G	G	G	G	G	T	G	G	G	G	T	T	G	G	G	G	T	G	G	G	T	G	G	G	G	G	G	G
rs28632320	1	28632320	G	G	G	G	G	G	G	G	G	G	G	G	G	G	G	G	G	G	G	G	G	K	G	G	G	G	G	G	G	G	G	G	G	G	K	G	G	G	T	G	G	G	T	G	G	G	G
rs28632322	1	28632322	C	C	C	C	C	C	C	C	C	C	C	C	C	C	C	C	C	C	C	C	C	C	C	C	C	C	C	C	C	C	C	C	C	Y	C	C	C	C	T	C	C	C	C	C	C	C	C
rs28659924	1	28659924	G	A	A	A	G	G	G	G	G	G	A	G	A	A	A	G	A	G	G	R	A	G	A	A	G	G	A	A	A	G	A	G	A	A	G	G	G	G	A	G	G	G	G	G	G	A	G
rs28660276	1	28660276	G	G	G	G	G	G	T	G	T	G	G	G	G	G	G	G	G	G	G	G	G	G	G	G	G	G	G	G	G	T	G	G	T	G	G	G	G	G	T	G	G	G	G	G	G	G	G
rs28754426	1	28754426	G	G	G	G	G	G	G	G	T	G	G	G	G	G	G	G	G	G	G	G	G	G	G	G	G	G	G	G	G	G	G	G	G	G	G	G	G	G	G	G	G	G	G	G	G	G	G
rs28803153	1	28803153	C	C	C	C	C	C	C	Y	C	C	C	C	T	C	C	C	C	C	C	C	Y	C	C	C	C	C	C	C	C	C	C	C	C	Y	C	C	C	C	C	C	C	C	C	C	C	C	C
rs29101950	1	29101950	G	G	G	G	G	G	G	G	G	G	G	G	G	G	G	G	G	T	G	G	G	G	G	G	G	T	G	G	G	G	G	G	G	G	G	G	G	G	G	G	T	G	G	G	G	G	G
rs29125310	1	29125310	G	G	G	G	G	G	G	K	G	G	T	G	G	G	G	G	G	G	G	G	G	G	G	G	G	G	G	G	G	G	G	G	G	G	G	G	G	G	G	G	G	G	G	K	G	G	G
rs29133739	1	29133739	T	T	T	T	T	T	T	T	T	T	T	T	T	T	T	T	T	C	T	T	T	T	T	T	T	C	T	T	T	T	T	T	T	T	T	T	C	T	T	T	C	T	T	T	T	T	T
rs29171875	1	29171875	G	G	G	G	G	G	G	G	G	G	G	G	G	G	G	K	G	G	K	K	G	G	G	G	G	G	G	K	G	G	G	G	G	G	G	G	G	K	G	G	T	G	G	G	K	G	G
rs29186542	1	29186542	G	G	K	G	K	G	G	G	G	T	G	G	G	G	K	G	G	G	G	G	G	K	G	G	G	G	G	G	G	G	T	G	G	G	K	G	G	G	G	G	G	G	G	G	G	G	G
rs29186549	1	29186549	G	G	G	G	G	G	G	G	G	G	G	G	G	G	K	G	G	G	G	G	G	G	G	G	G	G	G	G	G	G	K	G	G	K	G	G	G	G	G	G	G	G	G	G	G	G	G
rs29278673	1	29278673	C	C	C	C	C	C	C	C	C	C	C	C	C	T	C	C	T	C	C	C	C	C	C	C	C	C	C	C	C	C	C	C	T	C	C	C	C	C	C	C	C	C	C	C	C	T	C
rs29288552	1	29288552	C	C	C	C	A	A	C	A	C	C	A	C	A	C	C	C	C	C	A	A	C	A	C	A	C	C	C	A	C	C	C	C	A	C	C	C	C	C	A	C	C	C	C	A	C	C	C
rs29356720	1	29356720	T	T	W	T	T	T	T	T	A	T	T	T	T	T	T	T	T	T	T	T	A	T	T	T	T	T	T	W	T	T	T	T	T	T	T	T	A	W	T	T	T	T	T	T	W	T	T
rs29356733	1	29356733	T	T	W	T	T	T	T	T	W	T	T	T	T	T	T	T	T	T	W	T	T	T	T	T	T	T	T	T	T	T	T	W	W	T	W	T	T	T	T	T	T	T	T	T	T	T	T
rs29356744	1	29356744	G	G	G	G	G	G	G	G	G	G	G	G	R	G	G	G	G	G	G	G	G	G	G	G	G	G	G	G	G	R	G	G	G	G	G	G	R	G	G	G	G	G	G	G	G	G	G
rs29446458	1	29446458	A	C	C	A	A	A	A	A	A	A	C	A	C	C	C	A	C	C	A	M	C	A	C	A	A	C	C	C	C	A	C	A	C	C	A	A	C	C	C	A	C	C	A	A	A	C	A
rs29529025	1	29529025	G	T	T	T	T	T	G	T	T	T	T	T	T	T	G	T	T	T	T	T	T	T	T	T	T	T	T	T	T	T	T	T	T	T	T	T	T	T	T	T	T	K	T	T	T	T	T
rs29540877	1	29540877	G	A	A	G	G	G	G	G	G	G	A	G	A	A	A	G	A	A	G	R	A	G	A	G	G	A	A	A	A	G	A	G	A	A	G	G	A	R	A	G	A	G	G	G	G	A	G
rs29575913	1	29575913	A	A	A	A	W	A	A	W	A	A	A	A	A	A	A	A	T	A	W	A	A	A	W	W	A	A	A	A	A	A	A	A	A	A	A	A	A	A	A	A	A	A	A	W	A	A	A
rs29575939	1	29575939	C	C	C	C	C	C	C	M	C	C	C	C	C	C	C	C	C	C	C	C	M	C	M	M	C	C	C	C	C	C	C	M	M	C	M	M	C	C	A	C	C	C	M	C	C	C	C
rs29591138	1	29591138	G	G	G	G	G	G	G	G	G	G	G	G	G	G	G	G	G	A	G	G	G	G	G	G	G	A	G	G	G	G	G	G	G	G	G	G	A	G	G	G	A	G	G	R	G	G	G
rs29601678	1	29601678	A	C	C	A	A	A	A	A	A	A	C	A	C	C	C	A	C	C	A	M	C	C	C	A	A	C	C	C	C	A	C	A	C	C	A	A	C	M	C	A	C	A	A	M	A	C	A
rs29601713	1	29601713	C	C	C	A	C	C	C	C	C	C	A	C	C	C	A	C	C	C	C	C	C	A	C	C	C	C	C	A	M	C	C	A	A	C	C	C	C	C	C	C	C	C	C	C	C	C	C
rs29639928	1	29639928	C	C	C	C	C	C	C	C	C	C	C	C	C	C	C	C	C	C	C	C	C	C	C	C	C	C	C	C	C	C	C	C	C	C	C	C	C	C	C	C	C	C	C	C	C	C	C
rs29639933	1	29639933	C	C	C	T	C	C	T	C	T	C	C	C	C	C	T	C	C	C	C	C	C	C	C	C	C	C	C	T	T	C	C	C	T	C	C	C	C	C	C	C	C	C	T	C	C	C	C
rs29663433	1	29663433	T	T	T	T	T	T	T	T	T	T	T	T	T	T	T	T	T	A	T	T	T	T	T	T	T	A	T	T	T	T	T	T	T	T	T	T	A	W	T	T	A	T	T	T	T	T	T
rs29726817	1	29726817	A	A	A	A	A	A	A	A	A	A	A	A	A	A	A	A	A	G	A	A	A	A	A	A	A	G	A	A	A	A	A	A	A	A	A	A	G	A	A	A	G	A	A	A	A	A	A
rs29729639	1	29729639	C	C	C	C	M	C	C	C	C	C	C	C	C	C	C	C	C	C	C	C	C	C	C	C	C	C	C	C	C	C	C	C	C	C	C	C	C	C	A	C	C	C	C	C	C	C	C
rs29732871	1	29732871	C	C	C	C	C	C	C	C	C	C	C	C	C	C	C	T	C	T	C	C	C	T	C	C	C	C	C	C	C	C	T	T	C	C	C	C	C	C	C	C	C	C	C	C	C	C	C
rs29752132	1	29752132	C	C	C	C	C	C	C	C	C	C	C	C	C	C	C	C	C	A	C	C	C	C	C	C	C	A	C	C	C	C	C	C	C	C	C	C	A	C	C	C	A	C	C	C	C	C	C
rs29845760	1	29845760	T	T	T	Y	C	T	T	T	T	T	T	T	T	T	T	T	T	T	T	T	T	T	T	Y	T	T	T	T	T	T	T	T	T	Y	T	T	T	T	C	T	T	T	T	T	C	T	T
rs29845765	1	29845765	G	A	A	R	G	A	A	A	A	A	A	A	A	A	A	A	A	A	A	A	A	A	A	R	A	A	G	A	A	A	A	A	A	R	A	G	A	A	G	A	A	A	G	A	G	G	A
rs29846158	1	29846158	T	T	T	T	T	T	T	T	T	T	T	T	T	T	T	T	T	T	T	T	T	T	T	T	T	T	T	T	T	T	G	K	T	T	T	T	T	T	T	T	T	G	T	T	T	G	T
rs29895835	1	29895835	A	A	A	A	W	A	A	A	A	T	A	A	A	A	A	A	A	A	A	A	A	A	A	A	A	A	A	A	A	A	A	A	A	A	A	A	A	A	A	A	A	A	A	A	W	A	A
rs29940390	1	29940390	K	K	G	G	G	G	G	G	G	G	K	G	G	G	G	G	G	G	G	G	T	G	G	G	G	G	G	G	G	G	G	G	G	G	G	G	G	G	G	K	G	G	G	G	G	G	G
rs29970021	1	29970021	G	G	G	G	G	G	G	G	G	G	G	G	G	G	G	T	G	G	G	G	G	G	G	G	G	G	G	G	G	G	G	T	G	G	T	G	G	G	G	G	G	G	T	G	G	G	G
rs29989940	1	29989940	C	C	C	C	C	C	C	C	C	C	C	M	C	C	C	A	C	C	C	A	C	C	C	C	C	C	A	C	C	A	C	A	C	M	C	C	M	C	C	C	C	A	C	C	C	C	C
rs29990286	1	29990286	G	G	G	G	G	G	G	G	G	G	G	G	G	G	G	T	G	G	G	G	G	G	G	G	G	G	G	G	G	T	G	T	G	G	G	G	G	G	G	G	G	G	G	G	G	T	G
rs29990301	1	29990301	G	K	G	K	G	G	G	G	K	G	K	G	G	G	K	G	G	G	G	G	G	G	G	K	G	G	K	G	K	G	G	G	G	K	G	G	G	G	G	G	G	G	T	G	G	G	G
rs29999892	1	29999892	G	G	G	A	G	G	G	A	G	G	G	G	G	G	G	G	G	A	A	G	G	G	G	G	A	A	G	G	G	G	G	G	G	G	G	A	A	A	G	G	A	G	A	G	G	G	G
rs30001442	1	30001442	G	G	G	G	G	G	G	G	G	G	G	G	G	G	G	G	G	C	G	G	G	G	G	G	G	C	G	G	G	G	G	G	G	G	G	G	G	G	G	G	C	G	G	G	G	G	G
rs30009776	1	30009776	C	C	C	M	C	C	C	C	C	C	C	C	C	C	C	C	C	C	C	C	C	C	C	C	C	C	C	C	C	C	C	C	C	C	C	C	C	C	C	C	C	C	C	C	C	C	C
rs30158316	1	30158316	A	A	A	A	A	A	A	A	A	A	A	A	A	A	G	A	A	A	A	G	A	A	A	A	A	A	A	A	A	A	A	A	G	A	A	A	A	A	A	A	A	A	A	A	A	A	A
rs30158676	1	30158676	G	G	G	G	T	G	K	G	G	G	G	G	G	G	G	G	K	K	K	G	G	G	G	G	G	G	G	G	G	G	G	G	G	G	G	G	G	G	G	G	G	G	G	G	G	G	G
rs30235325	1	30235325	G	A	A	G	G	G	G	G	G	G	A	G	A	A	A	G	A	G	G	R	A	G	G	G	G	R	A	A	A	G	A	G	A	A	G	G	G	G	A	G	G	G	G	G	G	A	G
rs30235342	1	30235342	C	C	C	C	C	C	C	C	C	C	C	C	C	C	C	A	C	C	C	A	C	C	C	A	C	C	C	C	C	C	C	A	C	C	C	C	C	C	C	C	C	C	A	C	C	C	C
rs30357199	1	30357199	G	G	G	G	G	G	G	G	G	G	G	G	G	G	G	G	G	G	G	G	G	G	G	G	G	G	G	G	G	G	G	G	G	G	G	G	G	G	G	G	G	G	G	G	T	G	G
rs30444219	1	30444219	G	G	G	G	G	G	G	G	G	G	G	G	G	G	G	G	G	G	T	G	G	G	G	T	G	G	G	G	G	G	G	G	G	G	G	G	G	G	G	G	G	G	G	G	T	G	G
rs30444223	1	30444223	G	G	G	G	G	G	G	G	G	G	K	T	G	G	G	G	G	G	G	G	G	G	K	G	G	G	G	G	G	G	G	G	G	G	G	G	G	G	G	G	K	G	G	G	G	G	G
rs30480774	1	30480774	T	T	T	T	T	T	T	T	T	T	T	T	T	T	T	T	T	T	T	T	T	T	T	T	T	T	T	T	T	T	T	T	T	T	T	T	T	T	T	T	T	Y	T	T	T	T	T
rs30539961	1	30539961	C	C	C	C	C	C	A	C	C	C	C	C	C	C	C	C	C	C	C	C	C	C	C	C	C	C	C	C	C	C	A	C	C	C	C	A	C	C	C	C	C	C	C	C	C	C	C
rs30614205	1	30614205	G	G	G	G	G	G	G	G	G	A	G	G	G	G	G	G	G	G	G	G	G	G	G	G	G	G	G	G	G	G	G	G	G	G	G	G	G	G	G	G	G	G	G	G	A	R	G
rs30616053	1	30616053	C	C	C	C	Y	C	C	C	C	C	C	C	C	C	Y	C	C	C	C	C	C	C	C	C	C	C	C	C	C	C	C	C	C	C	Y	C	C	C	C	C	C	C	C	C	C	T	C
rs30665299	1	30665299	G	G	G	G	G	G	G	G	G	G	G	G	G	G	G	G	G	A	G	G	G	G	G	G	G	A	G	G	G	G	G	G	G	G	G	G	G	A	G	G	G	G	G	G	G	G	G
rs30671294	1	30671294	A	A	A	A	A	A	A	A	A	A	A	A	A	A	A	A	A	A	A	A	A	A	A	A	A	T	A	A	A	A	A	A	A	A	A	A	A	A	A	A	T	A	A	A	A	A	A
rs30744999	1	30744999	G	G	G	G	A	G	G	G	G	G	G	R	G	G	G	G	G	G	G	G	G	G	G	G	G	G	G	G	G	G	G	G	G	G	G	G	G	G	G	G	G	G	G	G	G	G	G
rs30755161	1	30755161	A	A	A	A	A	A	A	A	A	A	A	A	A	A	A	A	A	G	A	A	A	A	A	A	A	G	A	A	A	A	A	A	A	A	A	A	A	A	A	A	G	A	A	A	A	A	A
rs31123565	1	31123565	C	C	C	C	C	C	C	C	C	C	C	C	C	C	C	C	C	C	C	C	C	C	C	C	C	C	C	C	C	M	C	C	C	M	C	C	C	M	C	M	C	C	C	C	C	C	M
rs31123579	1	31123579	T	T	T	T	T	T	T	T	T	T	T	T	T	T	T	T	T	T	T	T	W	T	T	T	T	T	A	T	T	T	T	T	T	W	T	W	T	T	T	T	T	T	T	T	T	T	T
rs31177342	1	31177342	G	G	G	G	K	G	G	G	T	G	K	G	G	G	G	G	G	G	G	G	G	G	G	K	G	G	G	K	G	G	G	G	G	G	G	G	G	G	K	G	G	G	G	G	G	G	G
rs31313415	1	31313415	A	A	A	A	A	A	A	A	A	A	A	A	A	A	A	A	A	A	A	A	A	A	A	A	A	G	A	A	A	A	A	A	A	A	A	A	A	A	A	A	A	A	A	A	A	A	A
rs31316679	1	31316679	C	C	M	C	C	C	C	C	C	C	C	C	C	C	C	C	C	C	C	C	C	C	C	C	C	C	C	C	C	C	A	C	C	C	C	C	C	C	C	C	C	C	C	C	C	M	C
rs31340182	1	31340182	G	G	G	G	T	G	G	T	G	G	G	G	G	G	G	G	G	G	G	G	G	G	G	G	G	G	G	G	G	G	G	G	G	G	G	G	G	G	G	T	G	G	G	G	G	T	G
rs31362503	1	31362503	T	T	T	T	T	T	T	T	T	T	T	T	T	T	T	T	T	T	T	T	T	T	T	T	T	T	T	T	T	T	T	T	T	T	T	T	T	T	T	G	T	T	T	T	T	T	T
rs31371111	1	31371111	C	C	C	C	M	C	C	C	C	C	C	C	C	C	C	C	C	C	M	C	M	C	C	C	C	C	M	C	C	C	C	C	C	C	C	C	C	C	C	C	C	C	C	C	C	C	C
rs31496282	1	31496282	C	T	T	T	C	C	C	C	C	C	T	T	T	T	T	C	T	T	C	Y	T	C	C	C	T	T	T	T	T	C	T	C	T	T	C	C	C	C	T	C	C	C	C	C	T	T	T
rs31496610	1	31496610	A	A	A	A	A	A	A	A	A	A	A	A	A	A	A	A	A	A	A	A	A	A	A	A	A	A	A	A	A	A	A	A	A	M	A	A	A	A	A	A	A	A	A	A	A	A	A
rs31516267	1	31516267	W	A	A	A	W	A	W	A	A	A	W	A	A	A	A	A	A	A	A	W	A	A	A	A	W	A	A	W	A	A	A	A	A	A	W	A	A	A	A	W	W	A	A	A	A	W	A
rs31627173	1	31627173	C	C	C	C	C	C	A	C	C	C	C	C	C	C	C	C	C	C	C	C	C	C	C	C	C	C	C	C	C	A	C	C	C	M	C	C	C	C	C	C	C	C	C	C	C	C	C
rs31627637	1	31627637	C	C	C	C	C	C	C	C	C	C	C	C	C	C	C	C	C	C	C	C	C	C	M	C	C	C	C	C	M	C	C	C	C	M	M	C	C	C	C	C	C	C	C	C	C	C	C
rs31627640	1	31627640	C	C	A	C	C	C	C	A	C	C	C	C	C	C	C	M	C	C	C	C	C	M	C	C	C	M	C	C	C	C	C	C	C	C	C	C	C	C	C	C	C	M	C	C	C	M	C
rs31627647	1	31627647	C	C	C	C	C	C	C	C	C	C	C	C	A	C	C	C	C	C	C	C	A	C	C	C	C	C	C	C	C	C	C	C	C	C	C	C	C	C	C	C	C	A	C	C	C	A	C
rs31743918	1	31743918	G	G	G	G	G	A	G	G	G	G	G	A	G	G	G	G	G	A	G	G	G	G	G	G	G	A	G	G	G	G	G	G	G	G	G	G	A	A	G	G	A	G	G	G	G	G	G
rs31754699	1	31754699	C	C	C	C	C	C	C	C	C	C	C	C	C	C	C	C	C	A	C	C	C	C	C	C	C	A	C	C	C	C	C	C	C	C	C	C	C	C	C	C	C	C	C	C	C	C	C
rs31759144	1	31759144	A	W	T	T	T	T	T	T	T	T	T	T	T	T	T	T	T	T	T	T	T	T	T	T	T	T	T	T	T	T	W	T	T	T	T	W	T	T	T	T	T	T	T	T	W	T	T
rs31993724	1	31993724	C	A	A	A	C	A	C	A	C	A	A	C	A	A	A	M	A	C	C	M	A	A	C	C	A	A	A	A	A	C	A	C	A	A	C	C	C	A	A	C	C	C	C	A	A	A	C
rs31998034	1	31998034	G	G	G	G	G	G	G	G	G	G	G	G	G	G	G	G	G	G	G	G	G	G	G	G	G	K	G	G	G	G	G	G	G	G	G	G	G	G	G	G	K	G	G	G	G	G	G
rs32028590	1	32028590	A	A	W	A	A	A	A	A	A	A	A	A	A	A	A	A	A	W	A	A	A	A	A	A	A	A	A	W	A	A	A	A	A	A	A	T	A	A	A	A	A	A	A	A	A	T	A
rs32074872	1	32074872	G	G	G	G	G	G	G	G	G	G	G	G	G	G	G	G	G	A	G	G	G	G	G	G	G	A	G	G	G	G	G	G	G	G	G	G	A	A	G	G	A	G	G	G	G	G	G
rs32099595	1	32099595	G	G	G	G	G	G	G	G	G	G	G	G	G	G	G	T	G	G	G	G	G	G	G	T	G	G	G	G	G	G	G	G	G	G	G	G	G	G	G	G	G	G	G	G	G	G	G
rs32137789	1	32137789	G	G	K	G	G	G	K	G	G	G	G	G	G	G	G	K	G	G	G	K	G	G	K	G	G	G	G	G	G	K	G	G	G	G	G	G	G	G	G	K	G	T	G	G	G	G	G
rs32149485	1	32149485	G	G	G	G	G	G	G	G	G	G	G	G	G	A	G	G	G	G	A	A	G	G	G	G	G	G	G	G	G	G	G	A	G	G	G	G	R	G	G	G	G	G	G	G	G	G	G
rs32149493	1	32149493	A	C	C	A	C	A	C	C	A	C	C	A	C	C	C	C	C	C	A	C	C	A	C	C	C	C	C	C	C	A	C	A	C	C	C	A	C	C	C	C	C	A	A	C	A	C	C
rs32243621	1	32243621	C	C	C	C	C	C	C	C	C	C	C	C	C	C	C	C	C	T	C	C	C	C	C	C	C	T	C	C	C	C	C	C	C	C	C	T	T	Y	C	C	C	C	C	C	C	C	C
rs32259910	1	32259910	G	G	G	G	K	G	G	K	G	G	G	G	G	G	K	G	G	G	G	G	G	G	G	G	G	G	K	G	G	G	G	G	K	K	G	G	G	G	G	K	G	G	T	G	G	G	G
rs32260450	1	32260450	G	G	G	G	G	G	G	G	G	G	G	G	G	G	G	G	G	A	G	G	G	G	G	G	G	A	G	G	G	G	G	G	G	G	G	G	A	A	G	G	A	G	G	G	G	G	G
rs32284442	1	32284442	G	G	G	G	G	G	G	G	G	G	G	G	G	G	G	G	G	G	G	R	A	G	G	G	G	G	G	A	G	G	G	G	G	G	G	G	G	G	G	G	A	G	G	G	G	G	G
rs32310478	1	32310478	T	C	C	T	T	T	T	T	T	T	C	T	C	C	C	T	C	C	T	Y	C	T	T	T	T	C	C	C	C	T	C	T	C	C	T	T	C	T	C	T	C	T	T	T	T	C	T
rs32362016	1	32362016	T	T	T	T	T	T	T	T	T	T	T	T	T	T	T	T	T	C	T	T	T	T	T	T	T	C	T	T	T	T	T	T	Y	T	T	T	C	C	T	T	T	T	T	T	T	T	T
rs32371915	1	32371915	G	G	G	G	G	G	G	G	G	G	G	G	G	G	G	G	G	T	G	G	T	G	G	G	G	G	G	G	G	G	G	G	G	G	G	G	G	G	G	G	G	G	G	G	G	G	T
rs32452338	1	32452338	A	A	A	A	A	W	A	A	W	A	A	A	A	W	A	A	A	W	A	W	W	W	A	A	A	A	A	A	A	W	A	W	A	T	W	W	W	A	A	W	A	A	A	A	W	A	A
rs32452341	1	32452341	C	C	C	C	C	Y	C	C	C	C	C	C	C	C	C	C	C	C	C	Y	Y	C	C	C	C	C	C	Y	C	Y	C	Y	C	T	C	C	C	C	C	C	C	C	C	C	Y	C	T
rs32494101	1	32494101	T	T	T	T	T	W	T	T	W	T	T	T	T	T	T	T	T	T	T	T	T	T	T	T	T	T	T	W	T	T	T	T	T	T	T	T	T	T	A	T	W	W	T	T	T	T	T
rs32494116	1	32494116	C	C	C	C	C	C	C	C	C	C	C	C	C	C	C	C	C	C	C	C	C	C	C	C	C	C	C	C	C	C	C	A	C	C	C	C	C	C	C	C	C	C	C	C	C	C	C
rs32501747	1	32501747	A	G	G	A	A	A	A	A	A	A	G	A	G	A	G	A	G	G	A	A	G	A	A	A	A	G	G	G	G	A	G	A	G	G	A	A	G	A	G	A	G	A	A	A	A	G	A
rs32501757	1	32501757	C	C	C	C	C	C	C	C	C	C	C	C	C	C	C	C	C	T	C	C	C	C	C	C	C	T	C	C	C	C	C	C	C	C	C	C	T	T	C	C	C	C	C	C	C	C	C
rs32509689	1	32509689	G	G	G	T	G	G	G	G	G	G	G	G	T	G	G	T	G	G	G	T	G	G	G	G	G	G	G	G	G	G	G	G	G	K	G	G	G	G	G	T	G	G	G	G	G	G	G
rs32540045	1	32540045	T	C	C	T	T	T	T	T	T	T	C	T	Y	C	C	T	C	C	T	Y	C	T	T	T	T	C	C	C	C	T	C	T	C	C	T	T	C	C	C	T	C	T	T	T	T	C	T
rs32540386	1	32540386	G	G	G	G	G	G	G	G	G	G	G	G	G	G	G	G	K	K	G	G	G	G	K	K	G	G	G	G	G	G	G	G	G	G	G	T	G	K	G	G	K	G	T	G	G	G	G
rs32542114	1	32542114	G	G	G	G	T	G	G	G	T	T	G	T	T	G	G	G	G	G	G	G	G	G	G	G	T	G	G	G	G	G	G	G	G	T	T	T	G	G	G	G	G	G	T	G	G	G	G
rs32542119	1	32542119	G	G	G	K	G	G	G	G	G	G	G	G	G	G	G	G	G	G	G	G	G	G	G	G	G	G	T	K	G	T	T	T	G	G	G	G	G	G	G	K	G	T	G	G	G	G	G
rs32542818	1	32542818	C	C	C	C	C	C	C	C	C	C	Y	C	C	C	C	C	Y	C	C	C	Y	C	C	C	C	C	C	C	C	C	C	C	C	C	C	C	C	C	C	C	C	C	C	C	C	C	C
rs32542832	1	32542832	C	C	C	C	C	C	C	C	C	C	A	C	C	C	C	C	C	C	C	A	C	C	C	C	C	C	C	C	C	C	A	C	C	M	C	C	C	A	C	C	C	C	C	C	C	C	C
rs32544364	1	32544364	G	G	G	G	G	G	G	G	G	G	G	G	G	G	G	G	G	G	G	G	G	G	G	G	G	A	G	G	G	G	G	G	G	G	G	G	A	G	G	G	A	G	G	G	G	G	G
rs32546725	1	32546725	T	T	T	T	T	T	T	T	T	T	T	T	T	T	T	T	T	T	T	T	T	T	T	T	T	T	T	W	T	T	T	T	T	T	T	T	T	T	T	A	T	T	T	T	T	T	T
rs32635843	1	32635843	T	C	C	T	T	T	T	T	T	T	C	T	C	C	T	T	C	C	T	T	C	T	T	T	T	C	C	C	C	Y	C	T	C	C	T	T	C	C	C	T	C	T	T	T	T	C	T
rs32719694	1	32719694	C	C	C	C	C	C	C	A	C	C	C	C	C	C	C	C	C	C	C	C	A	C	C	C	C	C	C	C	C	C	A	C	C	M	C	C	C	C	C	C	A	C	C	C	C	C	C
rs32734591	1	32734591	G	G	G	G	G	G	G	G	G	G	G	G	G	G	G	G	G	G	G	G	G	G	G	G	G	G	G	G	G	G	G	G	G	G	A	G	G	G	A	G	G	G	G	G	G	G	G
rs32799859	1	32799859	M	C	C	C	M	C	C	A	C	C	C	C	C	C	A	C	C	C	A	C	C	C	C	C	C	C	C	C	C	C	A	C	C	C	C	C	C	C	C	C	C	A	C	C	C	C	C
rs32814040	1	32814040	T	T	T	T	T	T	T	T	T	T	T	T	T	T	T	T	T	T	T	T	T	T	T	T	T	C	T	T	T	T	T	T	T	T	T	T	T	C	T	T	C	T	T	T	T	T	T
rs32877290	1	32877290	C	C	C	C	C	C	C	C	C	C	C	C	C	C	C	C	C	C	M	M	C	C	C	C	C	C	C	C	C	C	M	C	C	C	C	C	C	C	C	C	C	C	C	C	C	C	C
rs32877303	1	32877303	W	T	T	T	T	T	T	T	T	T	T	T	T	T	T	T	T	T	T	W	W	T	W	T	T	T	T	T	T	T	T	T	T	T	W	T	T	T	A	T	T	T	T	T	T	T	T
rs32931912	1	32931912	C	C	C	C	C	C	C	C	C	C	C	C	C	M	C	C	C	C	C	C	A	C	C	C	C	M	C	C	C	C	M	C	C	C	C	C	C	C	C	M	C	M	C	C	C	C	C
rs32931917	1	32931917	C	C	C	C	C	C	C	C	C	C	C	C	C	C	C	C	C	C	C	C	C	A	C	M	C	C	C	C	C	C	C	C	C	C	C	C	C	C	C	C	C	C	C	C	C	C	M
rs32952870	1	32952870	G	G	G	G	K	G	G	G	G	G	K	G	G	G	K	G	G	G	G	T	G	G	G	G	G	G	G	K	G	G	G	G	G	G	G	G	G	G	G	G	G	G	G	G	G	G	G
rs33141270	1	33141270	C	C	C	C	C	C	C	C	C	C	C	C	C	C	C	C	C	C	C	C	C	C	C	C	C	T	C	C	C	C	C	C	C	C	C	C	C	C	C	C	T	C	C	C	C	C	C
rs33143582	1	33143582	G	G	G	G	A	G	G	G	G	G	G	G	G	G	A	G	G	G	A	G	A	G	G	G	G	A	G	A	G	G	A	A	G	R	G	G	G	G	G	G	G	G	A	A	G	G	G
rs33157263	1	33157263	C	C	C	C	C	C	C	C	C	C	C	C	Y	C	C	C	C	C	C	C	C	C	C	C	C	C	C	C	Y	C	C	Y	C	Y	C	C	C	C	C	C	C	Y	C	C	Y	C	C
rs33224483	1	33224483	G	G	G	G	G	G	G	G	G	G	G	T	G	G	G	G	G	G	G	G	G	G	G	G	G	G	T	T	G	G	G	G	G	G	G	G	G	G	G	G	G	G	G	G	G	G	G
rs33224489	1	33224489	G	G	G	G	G	G	G	G	T	G	T	G	G	G	T	G	G	G	G	G	G	G	G	G	G	G	T	G	G	G	G	G	G	G	G	G	G	G	K	G	G	G	T	K	G	G	G
rs33224494	1	33224494	G	G	G	G	G	T	G	G	G	G	G	G	G	G	G	G	G	G	G	G	G	G	G	G	G	G	G	T	G	G	T	G	G	G	G	G	G	G	G	G	G	G	G	G	G	G	G
rs33234743	1	33234743	G	G	G	G	R	G	G	G	G	G	G	G	R	G	G	G	R	G	G	G	R	G	G	G	G	G	G	R	G	G	G	G	G	G	G	G	G	G	G	G	G	R	R	G	R	G	G
rs33336686	1	33336686	G	G	G	G	G	G	G	G	G	G	G	G	G	G	G	G	G	G	G	G	G	G	G	G	G	A	G	G	G	G	G	G	G	G	G	G	G	G	G	G	A	G	G	G	G	G	G
rs33346025	1	33346025	C	A	C	C	C	C	C	C	C	M	C	C	C	C	C	C	C	C	C	C	C	A	C	C	C	C	C	C	C	C	C	C	C	C	C	C	C	C	C	C	C	C	C	C	C	C	C
rs33391463	1	33391463	G	G	G	T	G	T	G	G	G	G	G	G	G	G	G	G	G	G	G	G	G	G	T	G	G	G	G	G	G	G	G	G	G	T	G	T	G	G	G	G	G	G	G	G	G	G	G
rs33394784	1	33394784	G	G	G	G	G	G	G	G	G	G	G	G	G	G	G	G	G	G	T	G	T	G	G	G	G	T	T	G	G	G	T	G	G	G	G	G	G	G	G	G	G	G	G	T	G	G	T
rs33394786	1	33394786	G	G	G	G	G	G	G	G	G	G	G	T	G	G	G	G	G	T	G	G	G	G	G	T	G	G	G	G	G	G	G	G	G	G	G	G	G	G	G	T	G	G	G	G	G	G	G
rs33394796	1	33394796	G	G	G	G	G	G	G	G	G	T	G	G	G	G	G	G	G	G	G	T	G	G	G	G	G	G	G	G	G	G	G	G	G	G	G	G	G	G	G	G	G	G	T	T	T	G	G
rs33394799	1	33394799	G	G	G	G	G	G	G	G	G	G	G	G	G	G	G	G	K	G	G	K	K	G	G	G	G	G	K	G	G	G	G	T	G	G	G	G	G	G	G	G	G	G	G	G	G	G	G
rs33394801	1	33394801	G	G	G	G	G	G	G	G	G	G	G	G	G	G	K	G	G	G	G	G	G	G	G	G	G	G	K	G	K	G	G	G	G	G	G	G	G	G	G	K	G	G	G	G	G	G	G
rs33445514	1	33445514	G	G	G	G	G	G	G	G	G	G	G	G	G	G	G	T	G	G	G	G	G	G	G	G	G	T	G	G	G	G	G	G	G	G	G	G	G	G	G	G	G	G	G	G	G	G	G
rs33466383	1	33466383	C	C	C	C	C	C	C	C	A	C	C	C	C	C	C	C	C	C	C	C	C	C	C	C	C	C	C	C	C	C	C	C	C	C	C	C	C	C	C	C	C	C	C	A	C	C	C
rs33466740	1	33466740	A	A	A	A	A	A	A	A	A	A	A	A	A	A	A	A	A	A	A	A	A	A	A	A	A	A	A	A	A	A	A	A	A	A	A	A	A	A	G	A	A	A	A	A	A	A	A
rs33496628	1	33496628	T	G	G	G	G	G	G	G	G	G	G	G	G	G	G	G	G	G	G	G	G	G	G	G	G	G	T	G	G	G	G	G	G	G	G	T	G	G	K	G	G	G	G	G	G	G	G
rs33538248	1	33538248	G	G	G	G	G	G	G	G	G	G	G	G	G	G	T	G	G	G	G	G	G	G	G	G	G	T	G	T	T	G	G	G	G	G	G	G	G	G	T	G	G	G	G	G	T	G	G
rs33609041	1	33609041	A	A	A	A	A	A	A	A	A	A	A	A	A	A	A	A	A	A	A	A	A	A	A	A	A	A	A	A	A	A	A	A	A	A	A	A	A	A	G	A	A	A	A	A	A	G	A
rs33613172	1	33613172	C	C	A	C	A	C	C	C	C	C	A	A	C	C	C	C	C	C	A	C	A	A	M	C	C	A	C	C	M	C	A	A	C	C	C	C	C	C	C	C	A	C	C	C	C	C	C
rs33613482	1	33613482	R	G	G	G	G	G	G	G	G	G	A	G	G	R	G	G	G	G	G	G	A	G	G	R	G	A	G	G	G	G	G	G	G	R	R	G	G	G	G	G	G	G	G	G	R	G	G
rs33615350	1	33615350	C	C	C	C	C	C	C	C	C	C	C	C	C	C	C	C	C	C	C	C	C	C	C	C	C	C	C	C	C	C	C	C	C	C	C	C	C	C	A	C	C	C	C	C	C	A	C
rs33698102	1	33698102	A	A	A	A	A	A	A	A	A	A	A	A	A	A	A	A	A	A	A	A	A	A	A	A	A	A	A	A	A	A	A	A	A	A	A	A	A	A	G	A	A	A	A	A	A	G	A
rs33700802	1	33700802	G	G	G	G	T	G	G	G	G	G	G	G	G	G	G	T	G	G	G	G	G	G	G	G	G	G	G	G	G	G	G	G	G	G	G	T	G	G	G	G	G	G	G	G	G	G	G
rs33700831	1	33700831	C	C	C	C	C	C	C	C	C	C	C	C	C	C	C	C	C	C	C	C	C	C	C	C	C	C	C	C	C	C	C	C	C	C	C	C	C	C	T	C	C	C	C	C	C	T	C
rs33701639	1	33701639	T	T	T	T	T	T	T	T	W	T	T	T	W	T	T	W	T	T	T	W	W	T	T	T	T	T	T	T	T	T	T	T	T	T	T	W	W	T	T	A	T	T	T	T	T	T	T
rs33701646	1	33701646	C	C	C	C	C	C	C	C	C	C	C	C	C	C	C	C	C	C	C	C	C	C	C	C	C	C	C	C	C	C	C	C	C	C	C	C	C	C	T	C	C	C	C	C	C	T	C
rs33701654	1	33701654	C	C	C	C	C	C	C	C	C	C	C	C	C	C	C	C	C	C	C	C	C	C	C	C	C	C	C	C	C	C	C	C	C	C	C	C	C	C	A	C	C	C	C	C	C	A	C
rs33744649	1	33744649	A	A	A	A	A	A	A	A	A	A	A	A	A	A	A	A	A	A	A	A	A	A	A	A	A	A	A	A	A	A	A	A	A	A	A	A	A	A	T	A	A	A	A	A	A	T	A
rs33744990	1	33744990	T	T	T	T	T	T	T	T	T	T	T	T	T	T	T	T	T	T	T	T	T	T	T	T	T	T	T	T	T	T	T	T	T	T	T	T	T	T	C	T	T	T	T	T	T	C	T
rs33775082	1	33775082	A	A	A	A	A	A	A	A	A	A	A	A	A	A	A	A	A	A	A	A	A	A	A	A	A	A	A	A	A	A	A	A	A	A	A	A	A	A	G	A	A	A	A	A	A	G	A
rs33775095	1	33775095	T	K	T	T	T	T	T	T	T	T	T	T	K	T	T	T	T	T	T	T	T	T	T	K	T	T	T	T	T	T	T	T	T	T	K	T	T	T	G	T	T	T	T	T	T	T	T
rs33775116	1	33775116	C	C	C	C	A	C	C	C	C	C	A	C	C	C	C	A	C	A	C	C	C	C	C	C	C	C	C	C	C	A	C	C	C	C	C	C	C	C	A	C	C	C	C	A	C	A	C
rs33775432	1	33775432	T	T	T	T	T	T	T	T	T	T	T	T	T	T	T	T	T	T	T	T	T	T	T	T	T	T	T	T	T	T	T	T	T	T	T	T	T	T	C	T	T	T	T	T	T	C	T
rs33777668	1	33777668	A	A	A	A	A	A	A	A	A	A	A	A	A	A	A	A	A	A	A	A	A	A	A	A	A	G	A	A	A	A	A	A	A	A	A	A	A	A	A	A	G	A	A	A	A	A	A
rs33810082	1	33810082	A	A	A	C	C	C	C	A	A	A	M	A	C	A	A	A	A	C	A	A	A	A	A	C	A	C	C	A	A	A	A	C	A	A	A	A	A	A	A	M	A	A	A	C	C	A	A
rs33852106	1	33852106	G	G	G	G	G	G	G	G	G	G	G	G	T	G	G	G	G	G	G	G	G	T	G	G	G	G	G	K	G	G	G	G	G	G	G	G	G	G	G	K	G	G	G	T	G	T	G
rs33864230	1	33864230	A	A	A	A	A	A	A	A	A	A	A	A	A	A	A	A	A	A	A	A	A	A	A	A	A	A	A	A	A	A	A	A	A	A	A	A	A	A	G	A	A	A	A	A	A	G	A
rs33888117	1	33888117	T	T	T	T	T	T	T	T	T	T	T	T	T	T	T	T	T	T	T	T	T	T	T	T	T	T	T	T	T	T	T	T	T	T	T	T	T	T	T	G	T	T	T	T	T	T	T
rs33898374	1	33898374	C	C	C	C	C	C	C	C	C	C	C	C	C	M	C	C	C	C	C	C	C	C	C	C	C	C	C	M	C	C	C	C	C	C	C	A	C	C	C	C	C	C	C	C	C	C	C
rs33898704	1	33898704	T	T	T	T	T	T	T	T	T	T	T	T	T	T	T	T	T	T	T	T	T	T	T	T	T	T	T	T	T	T	T	T	T	T	T	T	T	T	G	T	T	T	T	T	T	G	T
rs33908349	1	33908349	C	C	M	C	A	C	C	C	C	C	A	C	C	C	A	C	C	C	C	C	A	C	C	C	C	C	C	C	C	C	A	C	C	C	C	C	C	C	A	C	C	C	C	C	A	C	C
rs33908686	1	33908686	G	T	G	T	T	G	G	G	T	G	T	T	G	G	T	T	G	T	G	G	T	T	G	G	T	T	G	G	T	G	G	T	T	G	G	G	G	G	T	G	G	G	T	T	T	T	G
rs33908687	1	33908687	G	G	G	G	T	G	G	G	G	G	G	G	G	G	G	G	G	G	G	G	G	G	G	G	G	G	G	G	G	G	G	G	G	G	G	G	G	G	G	G	G	G	G	G	G	G	G
rs33960316	1	33960316	C	C	C	C	C	C	A	C	A	C	C	C	C	C	A	C	C	C	C	C	C	C	C	C	C	A	C	C	C	C	C	C	C	C	C	C	C	C	C	C	C	C	C	A	C	C	C
rs33960609	1	33960609	G	G	G	G	G	G	G	G	G	K	G	G	G	G	G	G	T	G	G	G	G	G	G	G	G	G	G	G	G	G	T	G	G	G	G	G	G	G	G	G	G	T	G	T	G	G	T
rs33960650	1	33960650	T	T	T	T	T	T	T	T	T	T	T	T	T	T	T	T	T	T	T	T	T	T	T	T	T	T	T	T	T	T	T	T	T	T	T	T	T	T	A	T	T	T	T	T	T	A	T
rs33981296	1	33981296	G	G	G	G	A	G	G	G	G	G	G	G	G	A	A	G	G	A	G	G	G	G	A	G	G	G	G	G	G	A	G	G	G	G	G	G	G	G	G	G	G	G	G	G	G	A	G
rs34014928	1	34014928	A	A	A	A	A	A	A	A	A	A	A	A	A	A	A	A	A	A	A	A	A	A	A	A	A	G	A	A	A	A	A	A	A	A	A	A	A	A	G	A	G	A	A	A	A	G	A
rs34015227	1	34015227	G	G	G	G	G	G	G	G	G	G	G	G	G	G	G	G	G	G	G	G	G	G	G	G	G	A	G	G	G	G	G	G	G	G	G	G	G	G	A	G	A	G	G	G	G	A	G
rs34034880	1	34034880	T	T	T	T	T	T	T	T	T	T	T	T	T	T	T	T	T	T	T	T	T	T	T	T	T	A	T	T	T	T	T	T	T	T	T	T	T	T	A	T	A	T	T	T	T	A	T
rs34090539	1	34090539	C	C	C	C	T	C	C	T	C	C	C	C	C	C	C	T	C	T	C	C	C	C	C	C	C	C	C	C	C	C	C	T	C	C	C	C	C	C	C	T	C	C	C	C	C	C	C
rs34144920	1	34144920	C	C	C	C	C	M	C	C	C	C	C	C	C	C	C	C	C	C	A	C	C	C	C	C	C	C	C	C	C	M	C	C	C	C	M	C	C	C	C	C	C	C	C	C	C	C	C
rs34144938	1	34144938	C	C	C	C	C	C	C	C	C	C	C	C	C	C	C	C	C	C	C	C	C	C	C	C	C	C	C	C	C	C	C	C	C	C	C	C	C	C	C	C	C	C	C	C	C	C	C
rs34180195	1	34180195	C	C	C	C	C	C	C	C	C	C	C	C	C	C	C	C	C	C	C	C	C	C	C	C	C	C	C	C	C	C	C	C	C	C	C	C	C	C	C	C	C	C	C	C	C	A	C
rs34214658	1	34214658	C	C	C	C	T	C	C	T	C	C	C	C	C	C	C	T	C	T	C	C	C	Y	C	C	C	C	C	C	C	T	T	T	C	C	C	C	C	C	C	C	C	C	C	C	C	C	C
rs34233704	1	34233704	A	A	A	A	G	A	A	G	A	A	A	A	A	A	A	G	A	G	A	A	A	A	A	A	A	A	A	A	A	G	A	G	A	A	A	A	A	A	A	G	A	A	A	A	A	A	A
rs34250139	1	34250139	T	T	T	T	T	T	T	T	T	T	T	T	T	T	T	T	T	T	T	T	T	T	T	T	T	T	T	T	T	T	T	T	T	T	T	T	T	T	T	T	T	T	T	T	T	T	T
rs34268601	1	34268601	G	G	G	G	G	G	G	G	G	G	G	G	G	K	G	G	G	G	G	G	G	G	G	G	G	G	G	G	G	G	G	G	G	G	G	G	G	G	K	G	G	G	K	G	G	G	G
rs34275758	1	34275758	G	G	G	G	K	G	G	G	G	G	G	G	G	G	T	G	G	K	G	K	G	G	G	G	G	T	T	G	G	K	G	G	K	G	K	K	G	G	K	G	G	G	G	G	G	G	G
rs34280073	1	34280073	T	T	T	T	T	T	T	W	T	T	T	T	T	T	T	T	T	T	T	A	T	A	T	T	T	T	T	T	T	T	T	T	T	T	T	T	T	T	W	T	T	T	T	T	T	T	T
rs34288613	1	34288613	T	T	T	T	W	T	T	T	T	T	T	T	W	T	T	A	T	T	T	T	T	T	A	T	T	A	T	T	T	T	W	W	T	T	T	T	T	T	T	W	T	T	T	T	A	T	T
rs34323249	1	34323249	A	A	A	A	T	A	A	T	A	A	A	A	A	A	A	T	A	T	A	A	A	A	A	A	A	A	A	A	A	T	A	T	A	A	A	A	A	A	A	T	A	A	A	A	A	A	A
rs34323250	1	34323250	T	T	T	T	G	T	T	G	T	T	T	T	T	T	T	G	T	G	T	T	T	T	T	T	T	T	T	T	T	G	T	G	T	T	T	T	T	T	T	G	T	T	T	T	T	T	T
rs34339588	1	34339588	C	C	C	C	C	C	C	C	C	C	C	C	C	C	C	C	C	C	C	C	C	C	C	C	C	C	C	C	C	C	C	C	C	C	C	C	C	C	C	C	C	C	C	C	C	C	C
rs34461365	1	34461365	C	C	C	A	A	C	A	C	C	C	C	C	C	C	C	C	C	C	C	A	A	C	C	C	C	C	C	C	C	C	C	C	C	C	C	C	C	C	C	C	C	C	C	C	A	C	M
rs34489858	1	34489858	C	C	C	C	C	A	C	C	A	C	C	C	C	C	A	C	C	C	C	C	C	C	C	C	C	C	C	C	C	C	C	C	C	C	C	C	C	C	C	C	C	C	C	C	C	A	C
rs34490183	1	34490183	G	G	G	G	G	R	G	G	G	G	G	G	G	G	G	G	G	G	G	G	R	G	G	G	G	G	G	G	G	G	G	G	G	G	G	G	G	G	G	G	G	G	G	G	G	G	G
rs34545580	1	34545580	G	G	G	A	G	G	G	G	A	G	G	G	G	G	A	G	G	G	G	A	G	G	G	G	G	G	G	G	G	G	G	G	G	G	G	G	G	A	G	G	G	G	G	G	G	G	G
rs34575197	1	34575197	C	C	C	C	C	C	C	C	C	C	C	C	T	C	C	C	C	C	C	C	C	C	C	Y	C	Y	C	C	C	T	C	C	C	Y	T	C	C	C	C	C	C	C	C	C	C	C	C
rs34575200	1	34575200	C	C	C	C	C	C	C	C	C	T	C	C	T	C	C	C	C	C	C	C	C	C	C	C	C	C	C	C	C	C	C	C	C	C	Y	C	C	C	C	C	C	C	C	C	C	C	C
rs34575551	1	34575551	K	G	G	T	G	G	G	T	T	G	T	K	G	G	T	T	K	T	G	T	T	T	K	G	G	G	G	T	G	T	T	T	T	G	G	G	G	G	G	G	T	T	G	T	G	G	G
rs34630088	1	34630088	G	G	G	G	G	G	G	T	G	G	G	G	G	G	G	T	G	G	G	T	G	T	G	G	G	G	G	G	G	G	G	G	G	K	G	T	G	G	G	G	G	T	G	G	G	G	G
rs34678248	1	34678248	C	M	C	C	C	C	C	C	C	C	C	C	C	M	A	C	C	C	C	C	C	C	C	C	C	C	C	C	C	M	C	A	C	C	M	A	C	C	C	M	C	C	C	C	C	C	C
rs34678263	1	34678263	C	M	C	C	C	C	C	C	C	C	C	C	C	C	C	M	C	C	C	C	C	C	A	C	C	C	C	C	C	C	C	C	C	C	C	C	C	C	C	C	C	C	C	C	C	C	C
rs34722418	1	34722418	C	C	C	C	C	C	C	C	C	C	C	C	C	C	C	C	C	C	C	A	C	C	C	C	C	C	C	C	C	C	C	C	C	C	A	C	C	C	C	C	C	C	C	C	C	C	C
rs34743152	1	34743152	C	C	C	C	C	C	C	C	C	C	G	C	C	C	C	C	C	C	C	C	C	C	C	G	C	C	C	C	C	C	C	C	C	C	C	G	C	S	C	C	C	C	G	C	C	C	C
rs34756051	1	34756051	T	A	W	T	T	T	T	T	T	A	T	T	T	T	T	W	W	T	T	T	W	T	T	T	T	T	T	T	T	T	W	T	T	T	W	T	T	T	T	T	T	T	T	T	T	T	T
rs34756384	1	34756384	G	G	G	G	A	G	G	A	G	G	G	G	G	G	G	A	G	A	G	G	G	G	G	G	G	G	G	G	G	A	G	A	G	G	G	G	G	G	G	R	G	G	G	G	G	G	G
rs34882972	1	34882972	C	C	C	C	C	C	C	C	T	C	C	C	C	C	C	C	C	C	C	C	Y	C	C	C	C	C	C	C	C	C	C	T	C	C	C	C	C	C	C	C	C	C	C	C	C	C	C
rs35001590	1	35001590	C	C	C	C	C	C	C	C	C	C	C	C	C	C	C	C	C	C	C	C	C	C	C	C	C	C	A	C	C	C	C	C	C	C	C	C	A	C	C	C	C	C	C	C	C	C	C
rs35001921	1	35001921	G	G	G	G	G	G	G	G	G	K	T	G	G	G	T	G	G	G	T	T	T	G	G	G	G	G	G	G	G	T	G	G	T	G	T	G	G	G	G	G	G	G	G	G	T	G	G
rs35002646	1	35002646	C	T	C	C	C	C	C	C	C	C	C	C	C	T	C	C	C	Y	C	Y	C	Y	T	C	C	C	C	C	C	C	C	C	C	C	C	C	C	C	C	C	C	C	C	C	C	C	C
rs35045519	1	35045519	G	G	G	G	T	G	G	T	G	G	G	G	G	G	G	T	G	T	G	G	K	G	G	G	G	G	G	G	G	T	G	T	G	G	G	G	G	G	G	T	G	G	G	K	G	G	K
rs35110936	1	35110936	G	G	G	G	G	G	G	G	G	G	G	G	G	K	G	G	G	G	G	G	G	G	G	G	G	G	G	G	G	G	G	G	G	G	T	G	G	G	G	G	G	G	G	G	G	G	G
rs35111254	1	35111254	G	G	G	G	G	G	G	G	G	G	G	G	G	G	G	G	G	G	G	T	G	G	G	G	G	G	G	G	G	G	G	G	G	G	G	G	K	G	G	G	G	G	T	G	T	G	G
rs35111271	1	35111271	G	G	G	G	G	G	G	G	G	G	G	G	G	K	G	G	G	G	K	G	G	G	G	G	G	G	T	G	G	G	G	T	G	G	G	G	G	G	G	T	G	T	G	G	G	G	G
rs35111280	1	35111280	G	G	G	G	G	G	G	G	G	G	G	G	G	G	G	G	G	G	G	G	G	T	G	G	G	G	G	G	G	G	G	G	G	G	G	G	G	G	G	G	G	G	G	G	G	G	G
rs35267411	1	35267411	G	R	G	G	G	G	G	G	G	G	G	G	G	R	G	G	G	G	R	G	G	G	A	R	R	G	G	G	R	G	G	G	G	G	G	G	G	G	G	G	G	G	G	G	G	A	G
rs35269957	1	35269957	T	T	T	T	C	T	T	C	T	T	T	T	T	T	T	C	T	C	T	T	T	T	T	T	T	C	T	T	T	C	T	C	T	T	T	T	C	T	C	C	C	T	T	T	T	C	T
rs35274315	1	35274315	G	G	G	G	A	G	G	A	G	A	G	G	G	G	G	A	G	A	G	G	G	G	G	G	G	A	G	G	G	A	G	A	G	G	G	G	A	G	A	A	A	G	G	G	G	A	G
rs35312870	1	35312870	G	G	G	G	T	G	G	T	G	G	G	G	G	G	G	T	G	T	G	G	G	G	G	G	G	G	G	G	G	T	G	T	G	G	G	G	T	G	T	T	G	G	G	G	G	T	G
rs35312886	1	35312886	C	C	C	C	C	A	C	C	C	C	C	C	C	C	A	C	C	C	C	C	C	C	C	C	C	C	C	C	C	C	C	C	C	C	C	C	C	C	C	C	C	C	A	A	C	C	C
rs35313221	1	35313221	G	G	K	G	G	G	G	G	T	G	T	G	K	G	G	G	G	K	G	G	G	G	G	G	T	G	K	G	G	G	K	G	K	G	G	G	G	G	G	G	G	K	G	G	G	G	G
rs35313236	1	35313236	G	G	G	G	G	G	G	G	G	T	G	G	G	G	T	G	G	G	G	G	G	G	G	G	G	G	G	G	K	G	G	G	G	G	G	G	G	G	G	G	G	G	G	G	G	G	G
rs35321708	1	35321708	C	C	C	C	T	C	C	T	C	C	C	C	C	C	C	T	C	T	C	C	C	C	C	C	C	C	C	C	C	T	C	T	C	C	C	C	C	C	C	T	C	C	C	C	C	C	C
rs35332021	1	35332021	C	C	C	C	T	C	C	C	C	C	C	C	C	C	C	C	C	C	C	C	C	Y	C	C	C	C	C	C	C	C	C	C	C	C	C	C	C	C	C	C	C	C	C	C	T	C	C
rs35404862	1	35404862	T	T	T	T	C	T	T	C	T	T	T	T	T	T	T	C	T	C	T	T	T	T	T	T	T	T	T	T	T	C	T	C	T	T	T	T	T	T	C	C	T	T	T	T	T	C	T
rs35404873	1	35404873	T	T	T	T	G	T	T	G	T	T	T	T	T	T	T	G	T	G	T	T	T	T	T	T	T	T	T	T	T	G	T	G	T	T	T	T	G	T	G	G	T	T	T	T	T	G	T
rs35404883	1	35404883	C	C	C	C	A	C	C	A	C	C	C	C	C	C	C	A	C	A	C	C	C	C	C	C	C	A	C	C	C	A	C	A	C	C	C	C	C	C	A	A	C	C	C	C	C	A	C
rs35405736	1	35405736	G	G	G	G	G	G	G	G	K	G	G	G	G	G	G	G	G	G	G	K	G	G	G	G	K	G	G	G	G	G	G	K	K	G	G	G	G	G	G	G	G	G	G	G	G	G	G
rs35406062	1	35406062	T	T	T	T	C	T	T	C	T	T	T	T	T	T	T	C	T	C	T	T	T	T	T	T	T	T	T	T	T	C	T	C	T	T	T	T	T	T	C	C	T	T	T	T	T	C	T
rs35406496	1	35406496	G	G	G	G	A	G	G	A	G	G	G	G	G	G	G	A	G	A	G	G	G	G	G	G	G	G	G	G	G	A	G	A	G	G	G	G	G	G	A	A	G	G	G	G	G	A	G
rs35411432	1	35411432	T	T	T	T	G	T	T	G	T	T	T	T	T	T	T	G	T	G	T	T	T	T	T	T	T	G	T	T	T	G	T	K	T	T	T	T	G	G	G	G	G	T	T	T	T	G	T
rs35414257	1	35414257	G	K	G	G	G	G	G	G	G	G	G	G	G	G	G	G	G	G	G	G	G	G	G	G	G	G	G	G	G	G	G	G	G	G	T	G	G	G	G	G	G	G	G	G	G	G	G
rs35415464	1	35415464	A	A	A	A	C	A	A	C	A	A	A	A	A	A	A	C	A	C	A	A	A	A	A	A	A	A	A	A	A	C	A	C	A	A	A	A	C	A	C	C	A	A	A	A	A	C	A
rs35415480	1	35415480	C	C	C	C	C	A	C	C	C	C	C	C	C	C	C	C	C	C	C	C	C	M	C	C	C	C	C	C	C	C	C	C	C	C	C	C	C	C	C	C	C	C	C	C	C	C	C
rs35452673	1	35452673	G	G	G	G	A	G	G	A	G	G	G	G	G	G	G	A	G	R	G	G	G	G	G	G	G	G	G	G	G	A	G	A	G	G	G	G	G	G	G	A	G	G	G	G	G	A	G
rs35541732	1	35541732	G	G	G	G	G	G	G	G	G	G	G	G	G	G	G	G	G	G	G	G	G	G	G	G	G	T	G	G	G	G	G	G	G	G	G	G	G	G	G	G	T	G	G	G	G	G	G
rs35564302	1	35564302	C	C	C	C	C	C	C	C	C	C	C	M	C	C	C	C	C	C	C	C	C	C	C	C	C	M	C	C	C	M	C	C	M	C	C	C	C	C	C	C	C	C	C	C	C	C	C
rs35589523	1	35589523	A	A	A	A	A	A	A	A	A	A	A	A	A	A	A	A	A	A	A	A	A	A	A	A	A	T	A	A	A	A	A	A	A	A	A	A	A	W	A	A	T	A	A	A	A	A	A
rs35628056	1	35628056	C	C	C	A	M	A	C	C	C	C	C	C	C	C	A	C	C	C	C	C	C	C	C	A	M	C	C	C	C	C	C	C	C	C	C	C	C	C	C	C	C	A	C	M	C	C	C
rs35648553	1	35648553	G	G	T	G	T	G	G	G	G	G	G	T	K	G	G	T	T	T	T	G	G	G	G	G	G	G	G	G	K	G	T	G	G	G	G	G	G	G	G	G	G	T	G	G	G	G	G
rs35655284	1	35655284	A	A	A	A	G	A	A	G	A	A	A	G	A	A	G	G	A	G	A	A	A	A	A	A	A	A	A	A	A	G	A	G	A	A	A	A	G	A	A	G	A	A	A	A	A	G	A
rs35660544	1	35660544	C	C	C	C	C	C	C	C	C	C	C	C	C	C	C	C	C	C	C	C	C	C	C	C	C	T	C	C	C	C	C	C	C	C	C	Y	C	C	C	C	T	C	C	C	C	C	C
rs35730156	1	35730156	G	G	G	G	A	G	G	G	G	G	G	G	G	G	G	A	G	A	G	G	G	G	G	G	G	G	G	G	G	G	G	A	G	G	G	G	G	G	G	G	G	G	G	G	G	G	R
rs35847497	1	35847497	C	M	C	C	C	C	C	C	C	C	C	C	C	C	C	C	C	C	M	C	C	C	C	C	C	C	M	C	C	C	C	C	C	C	C	C	C	C	C	M	C	C	C	C	M	C	C
rs35851125	1	35851125	G	G	G	G	G	G	G	G	G	G	G	T	G	T	G	G	G	T	G	G	G	G	G	G	G	G	G	T	G	G	G	G	G	G	G	G	G	G	T	G	G	G	G	G	G	T	G
rs35882363	1	35882363	C	C	C	C	C	C	A	C	C	C	C	C	C	C	C	C	C	C	C	C	C	A	C	C	C	C	C	C	C	C	C	C	C	M	C	C	C	C	C	C	C	C	C	C	C	C	C
rs35882723	1	35882723	G	G	G	G	G	G	T	G	G	G	G	G	G	G	G	T	G	T	G	G	G	G	G	G	G	G	G	G	G	G	G	G	G	G	G	G	G	G	G	G	G	T	G	G	T	G	G
rs35882731	1	35882731	G	G	G	G	T	G	G	G	G	G	G	K	G	G	T	G	G	T	G	G	G	G	G	G	G	G	G	G	G	G	T	T	G	G	G	G	G	G	G	G	T	G	G	G	G	G	G
rs35882734	1	35882734	G	T	G	G	K	G	G	G	G	G	G	G	K	G	G	G	T	G	G	G	G	G	G	G	G	G	G	G	G	G	T	T	G	G	G	G	G	G	G	K	G	G	G	G	G	G	G
rs35907112	1	35907112	C	C	C	C	C	C	C	C	C	C	C	C	C	C	C	C	C	C	C	C	C	C	C	C	C	T	C	C	C	C	C	C	C	C	C	C	C	C	C	C	T	C	C	C	C	C	C
rs35908421	1	35908421	C	C	C	C	C	C	C	C	C	C	C	C	M	C	A	C	M	C	C	C	A	C	M	C	C	C	C	C	C	C	C	C	C	C	C	C	C	C	C	C	C	C	C	C	C	C	C
rs35908764	1	35908764	G	G	G	G	G	G	G	T	G	G	G	G	G	G	G	G	T	G	G	K	G	G	G	G	G	G	G	G	G	G	G	G	G	G	G	G	G	G	G	G	G	G	G	G	G	G	G
rs35938248	1	35938248	T	W	T	T	T	T	T	T	T	T	T	T	T	T	T	T	T	T	T	T	W	T	T	T	T	T	T	T	T	T	T	T	T	T	T	T	T	T	T	T	T	T	T	T	T	T	T
rs36006991	1	36006991	G	G	G	G	A	G	G	A	G	G	G	G	G	G	G	A	G	A	G	G	G	G	G	G	G	A	G	G	G	A	G	A	G	G	G	G	A	G	G	A	G	G	G	G	G	G	G
rs36047970	1	36047970	T	T	T	T	C	T	T	C	T	T	T	T	T	T	T	C	T	C	T	T	T	T	T	T	T	C	T	T	T	C	T	C	T	T	T	T	T	Y	T	C	C	T	T	T	T	T	T
rs36048309	1	36048309	A	A	R	A	A	A	A	A	A	A	A	A	A	A	A	A	A	A	A	A	A	A	A	G	A	A	A	A	A	A	A	A	A	A	A	G	A	R	A	A	A	A	G	A	A	A	A
rs36053212	1	36053212	G	G	G	G	A	G	G	A	G	G	G	G	G	G	G	A	G	A	G	G	G	G	G	G	G	A	G	G	G	A	G	A	G	G	G	G	A	G	G	A	A	G	G	G	G	G	G
rs36083774	1	36083774	G	G	G	G	G	G	K	G	G	G	G	G	G	G	G	G	G	K	G	G	G	K	G	G	G	G	G	K	G	G	G	G	K	K	G	G	G	G	G	G	G	G	T	G	G	G	G
rs36189559	1	36189559	C	C	C	C	C	M	C	C	C	C	C	C	M	C	C	C	C	M	C	C	C	C	M	C	C	C	C	C	M	M	C	C	C	C	C	C	C	C	C	M	C	C	C	C	C	C	M
rs36189893	1	36189893	K	G	G	G	T	G	G	G	G	G	G	K	G	G	T	G	G	G	G	G	G	G	G	G	G	G	G	G	G	G	G	T	G	G	G	G	G	G	G	G	G	G	G	G	G	G	G
rs36190301	1	36190301	G	G	G	K	G	G	G	K	G	K	G	G	G	G	G	G	K	G	G	K	G	G	G	G	K	G	G	T	G	G	G	G	G	G	G	T	G	T	G	G	G	G	G	K	G	G	G
rs36203164	1	36203164	W	W	A	A	A	A	A	A	A	A	A	A	A	A	A	A	A	A	A	A	A	T	A	A	A	A	A	A	A	W	A	A	A	A	A	A	A	A	A	A	A	A	A	A	A	A	A
rs36222177	1	36222177	C	C	C	C	C	C	C	C	C	C	C	M	C	C	C	C	C	C	M	C	C	C	C	C	C	C	C	C	C	C	C	C	C	C	C	A	C	C	C	C	A	C	C	C	C	C	C
rs36222179	1	36222179	C	C	M	C	C	C	C	C	C	C	C	C	C	C	C	C	C	C	M	C	C	C	C	C	C	C	C	C	C	C	C	C	C	C	C	C	C	C	C	C	C	C	C	C	M	C	C
rs36308735	1	36308735	G	G	G	G	G	G	G	K	G	G	G	G	K	G	G	G	G	G	G	G	G	G	G	G	G	G	T	G	G	K	G	G	G	G	G	G	G	G	G	G	T	G	G	G	G	G	G
rs36450160	1	36450160	A	A	A	A	A	A	A	A	A	A	A	A	A	A	A	A	A	T	A	W	A	W	W	A	A	A	A	A	W	A	A	W	A	A	A	A	A	A	A	A	A	A	T	A	A	A	A
rs36557280	1	36557280	G	G	G	G	G	G	G	G	G	G	G	G	G	G	G	G	G	G	G	G	G	G	G	G	G	G	G	G	G	G	G	G	G	G	G	G	G	A	G	G	A	G	G	G	G	G	G
rs36563042	1	36563042	C	C	C	C	C	C	C	C	C	C	C	C	C	C	C	C	C	C	C	C	C	C	C	C	C	C	C	C	C	T	C	C	C	C	C	C	C	C	C	C	T	C	T	C	C	C	C
rs36563334	1	36563334	G	G	R	G	G	G	G	R	G	R	G	R	G	R	G	G	G	G	G	G	A	G	G	G	G	G	G	G	G	G	G	A	G	G	G	G	G	G	G	G	G	A	G	G	G	G	G
rs36625101	1	36625101	C	C	C	C	C	C	C	C	C	C	C	C	M	C	A	C	C	C	M	C	C	C	C	C	C	C	C	C	C	M	C	C	C	C	C	C	C	C	C	C	C	C	C	C	C	C	C
rs36639495	1	36639495	C	C	C	C	C	C	C	C	C	M	C	C	C	C	C	C	C	C	M	C	A	C	M	C	C	C	C	C	C	C	C	C	C	C	C	C	C	C	C	C	C	M	C	C	C	C	C
rs36656585	1	36656585	C	C	C	C	C	C	C	C	C	C	C	C	C	C	C	C	C	C	C	C	C	C	C	C	C	C	C	C	C	C	C	C	C	C	C	C	C	C	C	C	C	C	C	C	C	C	C
rs36680150	1	36680150	A	A	A	A	A	A	A	A	A	A	A	A	A	A	A	A	A	A	A	A	A	A	A	A	A	A	A	A	A	A	A	A	A	A	A	A	A	A	A	A	A	A	A	A	A	A	A
rs36691844	1	36691844	G	G	G	G	G	G	G	G	G	G	G	G	G	G	G	G	G	G	G	G	G	G	G	G	G	G	G	G	G	G	G	G	G	G	G	G	G	G	G	G	C	G	G	G	G	G	G
rs36782971	1	36782971	G	G	G	G	G	G	G	G	G	G	G	T	G	G	G	G	G	G	G	G	T	T	G	G	G	G	G	G	G	G	G	G	T	G	G	T	G	G	G	G	G	G	G	G	G	G	G
rs36782975	1	36782975	A	G	G	G	G	G	G	G	G	G	G	G	G	G	G	G	G	G	G	G	G	G	G	G	G	G	G	G	G	G	G	G	A	G	G	G	G	G	G	G	G	A	G	G	G	G	G
rs36782982	1	36782982	G	G	G	G	G	G	G	G	K	G	G	G	G	G	G	G	G	G	G	G	G	G	G	G	G	G	G	G	G	G	G	G	G	K	G	G	G	G	G	G	G	G	G	G	G	G	G
rs36813501	1	36813501	G	G	G	G	G	G	G	G	G	G	G	G	R	G	G	R	G	G	G	G	G	G	G	G	G	G	G	G	G	G	G	G	G	R	G	G	G	G	G	G	G	G	G	G	G	G	R
rs36813515	1	36813515	C	C	Y	C	C	C	C	C	C	C	C	Y	C	C	C	C	C	C	C	C	C	Y	C	C	C	C	C	C	C	C	C	C	C	Y	C	C	C	C	C	C	C	C	C	C	C	C	C
rs36877578	1	36877578	A	A	G	G	A	A	A	A	A	A	G	G	A	A	A	A	A	A	G	A	G	G	A	A	G	A	G	G	A	G	G	A	G	G	A	G	A	G	G	A	G	G	G	G	G	G	G
rs36963780	1	36963780	G	K	G	G	G	G	G	G	G	G	G	G	G	G	G	G	G	G	G	G	G	G	G	G	G	G	G	G	G	K	G	G	G	G	G	G	G	G	G	G	G	G	G	G	T	G	G
rs37020969	1	37020969	T	T	T	T	T	T	T	T	T	T	T	T	T	T	T	T	T	T	W	T	T	T	T	T	T	T	T	T	T	T	T	W	T	T	T	T	T	W	T	T	T	T	T	T	W	T	T
rs37021364	1	37021364	A	M	A	A	A	A	A	A	A	A	A	A	A	A	A	A	A	A	A	A	A	C	A	A	A	A	M	A	A	A	A	A	A	A	A	A	A	A	A	A	M	A	A	M	A	A	A
rs37100272	1	37100272	T	T	T	T	C	T	T	C	T	T	T	T	T	T	T	C	T	C	T	T	T	T	T	T	T	C	T	T	T	C	T	C	C	T	T	T	C	T	C	C	C	T	T	T	T	T	T
rs37140261	1	37140261	C	C	C	C	T	C	C	T	C	C	C	C	C	C	C	T	C	T	C	C	C	C	C	C	C	T	C	C	C	T	C	T	T	C	C	C	T	C	C	T	T	C	C	C	C	C	C
rs37146219	1	37146219	C	C	C	C	C	C	C	C	C	C	C	C	C	C	C	C	C	C	C	C	C	C	C	C	C	C	C	C	C	C	C	C	C	C	C	C	C	C	T	C	C	C	C	C	C	C	T
rs37195968	1	37195968	G	G	G	G	A	G	G	A	G	G	G	G	G	G	G	A	G	A	G	G	G	G	G	G	G	A	G	G	G	A	G	A	A	G	G	G	A	G	G	A	A	G	G	G	G	G	G
rs37196348	1	37196348	T	T	T	T	C	T	T	C	T	T	T	T	T	T	T	C	T	C	T	T	T	T	T	T	T	C	T	T	T	C	T	C	C	T	T	T	C	T	T	C	C	T	T	T	T	T	T
rs37233782	1	37233782	A	A	A	A	A	T	A	A	A	A	A	A	A	A	A	A	A	A	A	A	A	A	A	A	T	A	T	A	A	A	A	A	A	A	T	A	A	A	A	A	A	A	T	A	A	A	A
rs37299018	1	37299018	C	C	C	C	C	C	C	C	C	C	A	C	C	C	C	C	C	A	C	C	C	A	C	C	C	C	C	C	C	C	A	C	C	C	C	C	C	C	C	C	C	C	C	C	C	A	A
rs37300438	1	37300438	C	C	C	C	T	C	C	T	C	C	C	C	C	C	C	T	C	T	C	C	C	C	C	C	C	T	C	C	C	T	C	T	T	C	C	C	T	C	T	T	T	C	C	C	C	C	C
rs37300844	1	37300844	A	A	A	A	G	A	A	G	A	A	A	A	A	A	A	G	A	G	A	A	A	A	A	A	A	G	A	A	A	G	A	G	G	A	A	A	G	A	G	G	G	A	A	A	A	A	A
rs37300876	1	37300876	A	A	A	A	G	A	A	G	A	A	A	A	A	A	A	G	A	G	A	A	A	A	A	A	A	G	A	A	A	G	A	G	G	A	A	A	G	A	G	G	G	A	A	A	A	A	A
rs37303524	1	37303524	G	G	G	G	A	G	G	A	G	G	G	G	G	R	G	A	G	A	G	G	G	G	G	G	G	A	G	G	G	A	G	A	R	G	G	G	A	G	A	A	A	G	G	G	G	G	G
rs37326396	1	37326396	G	G	G	G	G	G	G	G	G	G	K	G	G	G	G	G	G	K	G	G	G	G	G	G	T	G	G	G	G	G	G	T	G	G	G	G	K	G	G	T	G	K	G	K	G	G	G
rs37374452	1	37374452	T	T	T	T	C	T	T	Y	T	T	C	T	T	T	T	C	Y	C	T	T	T	T	T	T	T	C	T	T	T	C	T	C	C	T	T	T	C	Y	C	C	C	T	T	T	T	T	T
rs37374456	1	37374456	A	M	A	A	C	A	A	M	A	A	C	A	A	A	M	C	M	C	A	A	A	A	A	A	A	C	A	A	M	C	A	C	C	A	A	A	C	M	C	C	C	A	A	A	A	A	A
rs37374881	1	37374881	G	G	G	G	A	G	G	A	G	G	A	G	G	G	G	R	A	A	G	G	G	G	G	G	G	A	G	G	G	R	G	A	A	G	G	G	A	R	A	A	A	G	G	G	G	G	G
rs37374889	1	37374889	A	A	A	A	G	A	A	G	A	A	G	A	A	A	A	G	R	G	R	G	A	A	A	A	A	G	A	A	A	G	A	G	G	A	A	A	G	R	G	G	G	A	A	A	A	A	A
rs37379582	1	37379582	A	A	A	A	C	A	A	C	A	A	C	A	A	A	A	C	A	C	A	A	A	A	A	A	A	C	A	A	A	C	A	C	C	A	A	A	C	A	C	C	C	A	A	A	A	A	A
rs37400658	1	37400658	G	G	G	G	A	G	G	A	G	G	A	G	A	G	G	A	A	A	G	G	G	G	G	A	A	A	G	G	G	A	G	A	A	G	G	G	A	A	A	A	A	A	A	A	G	G	G
rs37433374	1	37433374	C	C	C	C	T	C	C	T	C	C	T	C	C	C	C	T	T	T	C	C	C	C	C	C	C	T	C	C	C	T	C	T	T	C	C	C	T	C	T	T	T	C	C	C	C	C	C
rs37484133	1	37484133	C	C	C	C	A	C	C	A	C	C	A	C	C	C	C	A	A	A	C	C	C	C	C	C	C	A	C	C	C	A	C	A	A	C	C	C	A	M	A	A	A	C	C	C	C	C	C
rs37505279	1	37505279	C	C	C	C	M	C	C	C	C	C	C	C	C	C	C	A	C	C	C	C	C	C	C	C	C	C	C	M	C	C	C	C	C	C	C	C	C	C	C	M	C	C	C	A	C	C	C
rs37509688	1	37509688	T	T	T	T	T	T	T	C	C	T	T	T	T	T	T	C	T	T	T	T	T	T	T	T	T	C	T	T	C	T	T	C	C	T	T	T	C	T	C	C	C	T	T	T	T	T	T
rs37509708	1	37509708	C	C	C	C	C	C	C	T	T	C	C	C	C	C	C	T	C	C	C	C	C	C	C	C	C	T	C	C	T	C	C	T	T	C	C	C	T	C	T	T	T	T	C	C	C	C	C
rs37510038	1	37510038	G	G	G	G	G	G	G	A	A	G	G	G	G	G	G	A	A	G	G	G	G	G	G	G	G	A	G	G	A	G	G	A	A	G	G	G	A	G	A	G	G	G	G	G	G	G	G
rs37512306	1	37512306	C	C	A	A	A	C	C	C	C	C	A	C	A	C	C	C	C	A	C	A	A	C	C	A	C	C	C	A	C	C	C	C	C	C	C	C	C	C	C	C	C	A	A	A	C	C	C
rs37512630	1	37512630	T	T	T	T	T	T	A	A	T	T	T	T	T	T	A	T	T	A	T	A	A	T	T	A	T	A	T	T	W	T	T	W	T	T	T	T	W	T	T	T	T	T	A	A	A	T	T
rs37512636	1	37512636	G	G	G	G	G	G	G	G	G	G	G	G	G	A	G	G	G	A	A	G	G	G	G	G	G	A	G	G	G	G	G	G	G	G	G	G	G	G	G	G	G	G	G	G	G	G	G
rs37512650	1	37512650	T	T	T	T	T	T	T	T	W	T	T	T	T	T	T	T	T	T	W	W	T	T	T	T	T	T	W	T	T	T	T	W	T	T	T	T	W	T	T	T	T	T	T	T	T	T	T
rs37540131	1	37540131	G	G	R	G	G	G	G	G	G	G	G	G	G	G	R	G	G	G	R	G	G	R	G	G	A	G	G	G	G	G	G	G	G	G	G	G	G	G	G	G	G	G	G	G	G	G	G
rs37569197	1	37569197	T	T	T	T	T	T	T	T	T	T	T	T	T	T	T	T	T	T	T	T	T	K	T	T	T	T	T	T	T	T	T	T	T	T	T	T	T	T	T	T	T	T	T	T	T	T	T
rs37569215	1	37569215	C	C	C	C	T	C	C	T	C	C	T	C	C	C	C	T	T	T	C	C	C	C	C	C	C	T	C	C	C	T	C	T	T	C	C	C	T	C	T	T	T	C	C	C	C	C	C
rs37612554	1	37612554	T	T	T	T	T	K	K	G	T	T	T	T	K	T	T	K	T	K	T	T	T	T	T	T	T	T	T	T	K	T	K	T	T	T	T	T	T	T	K	K	T	K	T	T	T	T	T
rs37660008	1	37660008	T	T	T	T	C	T	T	C	T	T	C	T	T	T	T	C	C	C	T	T	T	T	T	T	T	C	T	T	T	C	T	C	C	T	T	T	C	T	C	C	C	T	T	T	T	T	T
rs37683982	1	37683982	C	C	C	C	T	C	C	T	C	C	T	C	C	C	C	T	T	T	C	C	C	C	C	C	C	T	C	C	C	T	C	T	T	C	C	C	T	C	T	T	T	C	C	C	C	C	C
rs37734964	1	37734964	T	T	T	T	C	T	T	C	T	T	C	T	T	T	T	C	C	C	T	T	T	T	T	T	T	C	T	T	T	C	T	C	C	T	T	T	C	Y	C	C	C	T	T	T	T	T	T
rs37775135	1	37775135	C	C	C	C	T	C	C	T	C	C	T	C	C	C	C	T	T	T	C	C	C	C	C	C	C	T	C	C	C	T	C	T	T	C	C	C	T	C	T	T	T	C	C	C	C	C	C
rs37781341	1	37781341	C	C	C	C	T	C	C	T	C	C	T	C	C	C	C	T	T	T	C	C	C	C	C	C	C	T	C	C	C	T	C	T	T	C	C	C	T	C	T	T	T	C	C	C	C	C	C
rs37872532	1	37872532	C	C	C	C	C	C	C	C	C	C	C	C	C	C	C	C	C	C	C	C	C	C	C	C	C	C	C	C	C	C	C	C	C	C	C	C	C	C	C	C	C	C	C	C	C	C	C
rs37878316	1	37878316	G	G	G	G	G	G	G	G	G	G	G	G	G	G	K	G	G	K	G	G	G	G	G	G	G	G	G	G	G	G	G	G	G	G	T	G	G	G	G	G	G	G	G	G	G	G	G
rs38016149	1	38016149	G	G	G	G	G	G	G	R	G	G	G	G	A	G	G	R	R	A	G	G	G	G	R	G	G	G	G	G	G	G	G	G	G	G	G	G	G	G	G	G	G	G	G	G	G	G	G
rs38020764	1	38020764	T	T	T	A	T	T	T	T	T	T	T	T	W	T	T	T	T	T	T	T	T	T	T	T	T	T	T	T	T	T	T	T	T	W	T	T	T	T	T	T	T	T	T	T	T	T	T
rs38054924	1	38054924	T	T	T	T	T	T	T	T	T	T	T	T	T	T	T	T	T	T	T	T	T	T	T	T	T	T	T	T	T	T	W	T	T	T	T	T	T	T	T	T	T	T	W	T	T	T	T
rs38068439	1	38068439	C	C	C	C	C	C	T	C	C	C	C	C	C	C	Y	C	C	C	C	Y	C	C	C	C	C	C	C	Y	C	C	C	C	C	C	C	C	C	C	C	C	C	C	C	C	C	C	C
rs38068715	1	38068715	A	A	A	A	G	A	A	G	A	G	G	G	A	A	A	G	G	A	A	A	A	G	A	A	G	G	A	A	A	G	A	G	G	A	A	A	A	A	A	G	A	A	A	A	A	A	A
rs38106354	1	38106354	A	A	A	A	G	A	A	G	A	G	G	G	A	A	A	G	G	A	A	A	A	G	A	A	G	A	A	A	A	G	A	G	G	A	A	A	A	A	A	G	A	A	A	A	A	A	A
rs38111015	1	38111015	A	A	A	A	G	A	A	G	A	G	G	G	A	A	A	G	G	A	A	R	A	G	A	A	G	A	A	A	A	G	A	G	G	A	A	A	A	A	A	G	A	A	A	A	A	A	A
rs38111370	1	38111370	G	G	G	G	A	G	G	A	G	A	A	A	G	G	G	A	A	G	G	G	G	A	G	G	A	G	G	G	G	A	G	A	A	G	G	G	G	G	G	A	G	G	G	G	G	G	G
rs38153246	1	38153246	A	A	A	A	G	A	A	G	A	G	G	G	A	A	A	G	G	A	A	A	A	G	A	A	G	G	A	A	A	G	A	G	G	A	A	A	A	A	G	G	G	A	A	A	A	G	A
rs38153610	1	38153610	C	C	C	C	A	C	C	A	C	A	A	A	C	C	C	A	A	C	C	C	C	A	C	C	A	C	C	C	C	A	C	A	A	C	C	C	C	C	C	A	C	C	C	C	C	C	C
rs38170127	1	38170127	T	T	T	T	T	T	T	T	T	T	T	T	T	T	T	T	T	T	T	T	T	T	T	T	T	C	T	T	T	T	T	T	T	T	T	T	T	C	C	T	C	T	T	T	T	C	T
rs38176289	1	38176289	A	A	A	A	A	A	A	A	A	A	A	A	A	A	A	T	W	A	A	A	T	A	T	A	A	A	W	W	A	A	A	A	A	A	W	A	A	A	A	A	A	A	A	A	A	A	A
rs38190883	1	38190883	T	T	T	T	C	T	T	C	T	C	C	C	T	T	T	C	C	T	T	T	T	C	T	T	C	C	T	T	T	C	T	C	C	Y	T	T	T	T	C	C	C	T	T	T	T	C	T
rs38191199	1	38191199	C	C	C	C	C	C	C	C	C	C	C	C	C	C	C	C	C	C	C	C	C	C	C	C	C	T	C	C	C	C	C	C	C	C	C	C	C	C	T	C	T	C	C	C	C	T	C
rs38215206	1	38215206	G	G	G	G	G	G	G	G	G	G	G	G	G	G	G	G	G	G	G	G	G	G	G	G	G	C	G	G	G	G	G	G	G	G	G	G	G	G	C	G	C	G	G	G	G	C	G
rs38215228	1	38215228	T	T	T	T	T	T	T	T	T	T	T	T	T	T	T	T	T	T	T	T	T	T	T	T	T	A	T	T	T	T	T	T	T	T	T	T	T	T	A	T	A	T	T	T	T	A	T
rs38215573	1	38215573	A	A	A	A	A	A	A	A	A	A	A	A	A	A	A	A	A	A	A	A	A	A	A	A	A	C	A	A	A	A	A	A	A	A	A	A	A	A	C	A	C	A	A	A	A	C	A
rs38219893	1	38219893	T	T	T	T	C	T	T	C	T	C	C	C	T	T	T	C	C	T	T	Y	T	C	T	T	C	T	T	T	T	C	Y	C	C	T	T	T	T	C	T	C	T	T	T	T	T	T	T
rs38321289	1	38321289	A	A	A	A	A	A	A	A	A	A	A	A	A	A	A	A	A	A	A	A	A	A	A	A	A	C	A	A	A	A	A	A	A	A	A	A	A	A	C	A	C	A	A	A	A	C	A
rs38321290	1	38321290	C	C	C	C	C	C	C	C	C	C	C	C	C	C	C	C	C	C	C	C	C	C	C	C	C	A	C	C	C	C	C	C	C	C	C	C	C	C	A	C	A	C	C	C	C	A	C
rs38321292	1	38321292	A	A	A	A	A	A	A	A	A	A	A	A	A	A	A	A	A	A	A	A	A	A	A	A	A	C	A	A	A	A	A	A	A	A	A	A	A	A	C	A	C	A	A	A	A	C	A
rs38337423	1	38337423	T	T	T	T	C	T	T	C	T	C	C	C	T	T	T	C	C	T	T	C	T	C	T	T	C	T	T	T	T	C	T	C	C	T	T	T	T	Y	T	C	T	T	T	T	T	T	T
rs38467255	1	38467255	C	C	C	C	T	C	C	T	C	T	T	T	C	C	C	T	T	C	C	Y	C	T	C	C	T	C	C	C	C	T	C	T	T	C	C	C	C	C	C	T	C	C	C	C	C	C	C
rs38467635	1	38467635	G	G	G	G	G	T	K	G	G	G	G	G	G	G	G	G	G	G	G	G	G	G	G	G	G	G	G	G	G	G	G	G	G	G	G	G	G	G	G	G	G	G	G	G	G	G	G
rs38501883	1	38501883	A	A	A	A	C	A	A	C	A	C	A	C	A	A	A	C	C	A	A	A	A	C	A	A	C	C	A	A	A	C	A	C	C	A	A	A	A	A	C	C	C	A	A	A	A	C	A
rs38511351	1	38511351	T	T	T	T	C	T	T	C	T	C	C	C	T	T	T	C	C	T	Y	Y	T	C	T	T	C	C	T	T	T	C	T	C	C	T	T	T	C	Y	C	C	C	T	T	T	T	C	T
rs38537781	1	38537781	G	G	G	G	C	G	G	C	G	C	C	C	G	G	G	C	C	G	G	S	G	C	G	G	C	G	G	G	G	C	G	C	C	G	G	G	G	G	G	C	G	G	G	G	G	G	G
rs38589076	1	38589076	T	T	T	T	T	T	T	T	T	T	T	T	T	T	T	T	T	T	T	T	T	T	T	T	T	C	T	T	T	T	T	T	T	T	T	T	T	T	C	T	C	T	T	T	T	C	T
rs38589081	1	38589081	G	G	G	G	G	G	G	G	G	G	G	G	G	G	G	G	G	G	G	G	G	G	G	G	G	A	G	G	R	G	G	G	G	G	G	G	G	G	A	G	A	G	G	G	G	A	G
rs38641269	1	38641269	G	G	G	G	G	G	G	G	G	G	G	G	G	G	G	G	T	G	T	G	G	T	G	G	G	G	G	G	G	G	G	G	G	K	G	G	G	T	G	T	T	G	G	G	G	G	G
rs38673752	1	38673752	T	T	T	T	T	T	T	T	T	T	T	T	T	T	T	T	T	T	T	T	T	T	T	T	T	G	T	T	T	T	T	T	T	T	T	T	G	T	G	T	G	T	T	T	T	G	T
rs38676747	1	38676747	C	A	C	C	C	C	C	C	C	C	C	C	C	C	C	C	C	C	C	C	A	C	C	A	C	C	C	C	C	C	C	C	A	C	A	C	M	C	C	C	C	C	C	C	C	C	C
rs38676751	1	38676751	C	C	C	C	C	C	C	C	C	C	C	C	C	Y	C	C	C	C	C	C	C	C	C	C	C	C	C	C	C	C	C	C	Y	C	C	C	Y	C	C	C	C	C	C	C	C	C	C
rs38676757	1	38676757	C	C	C	A	C	C	C	C	C	C	C	C	C	M	C	C	C	A	C	C	C	C	C	C	C	M	C	C	M	C	C	C	C	C	C	C	M	C	C	C	C	C	C	C	C	M	C
rs38746340	1	38746340	C	C	C	C	C	C	A	C	C	C	M	C	C	C	C	C	C	C	C	M	C	C	C	C	C	C	A	M	C	C	C	C	A	C	C	C	C	C	C	C	C	C	C	C	C	C	C
rs38746346	1	38746346	T	T	T	T	T	W	T	T	T	T	T	T	T	T	T	W	T	T	T	T	T	T	T	T	T	T	T	T	T	W	T	T	T	T	T	T	T	T	W	W	T	T	T	T	T	T	T
rs38746635	1	38746635	G	G	G	G	G	G	G	G	G	G	G	G	G	G	G	G	G	G	G	G	G	G	G	G	G	G	G	G	G	G	G	G	G	G	G	G	G	G	K	K	G	G	G	G	G	G	G
rs38758189	1	38758189	C	C	C	C	C	C	C	C	C	C	C	C	C	C	C	C	M	C	C	C	C	C	C	C	A	M	C	C	C	C	C	C	C	C	C	C	C	C	C	C	A	C	A	C	C	C	C
rs38758205	1	38758205	C	C	C	C	C	C	C	C	C	C	C	C	C	C	C	C	C	A	C	C	C	C	C	C	C	A	C	C	C	C	C	C	C	A	A	C	C	A	A	C	C	C	C	C	C	C	C
rs38758569	1	38758569	A	A	A	A	A	A	R	A	A	A	A	A	A	R	A	A	A	A	A	A	A	R	A	A	A	A	R	A	A	A	A	A	A	A	R	A	A	A	A	A	A	A	A	A	A	R	A
rs38764278	1	38764278	C	C	C	C	T	C	C	T	C	T	T	T	C	C	T	T	T	C	C	C	C	C	C	C	T	T	C	C	C	T	C	T	T	C	C	C	T	C	T	T	T	C	C	C	C	T	C
rs38771085	1	38771085	C	C	C	C	C	C	C	C	C	C	C	C	C	A	A	C	C	C	C	C	C	C	C	C	C	C	C	C	C	C	C	C	C	C	C	C	C	C	C	C	C	C	C	C	C	C	C
rs38783043	1	38783043	G	G	G	G	C	G	G	C	G	C	C	C	G	G	C	C	C	G	G	G	G	C	G	G	C	C	G	G	G	C	G	C	C	G	G	G	C	G	C	C	C	G	G	G	G	C	G
rs38796044	1	38796044	A	A	A	A	C	A	A	C	A	C	C	C	A	A	C	C	C	A	A	M	A	C	A	A	C	C	A	A	A	C	A	C	C	A	A	A	C	A	C	C	C	A	A	A	A	C	A
rs38829841	1	38829841	C	C	C	C	C	C	C	C	C	C	C	C	C	C	C	C	C	C	C	C	C	C	C	C	C	C	C	C	C	C	C	C	C	C	C	C	C	C	C	C	C	C	T	C	C	C	C
rs38829858	1	38829858	T	T	T	T	T	T	T	T	T	T	T	T	T	T	T	W	T	W	T	W	T	T	T	T	T	T	T	T	T	T	T	T	T	T	T	T	T	T	W	T	T	T	T	T	A	T	T
rs38843279	1	38843279	G	G	G	G	C	G	G	C	G	C	C	C	G	G	C	C	C	G	G	C	G	C	G	G	C	C	G	G	G	C	G	C	C	G	G	G	C	G	C	C	C	G	G	G	G	C	G
rs38846507	1	38846507	A	A	A	A	T	A	A	T	A	T	T	T	A	A	T	T	T	A	A	A	A	T	A	A	T	T	A	A	A	T	A	T	T	A	A	A	T	A	T	T	T	A	A	A	A	T	A
rs38875778	1	38875778	G	G	G	G	G	G	T	G	G	G	G	G	G	T	G	G	G	G	G	G	G	G	G	G	G	G	G	G	G	G	G	G	G	G	G	G	G	G	G	G	T	G	G	G	G	G	G
rs38968992	1	38968992	C	C	C	C	C	C	C	C	C	C	C	C	C	A	C	C	C	C	C	C	C	C	M	C	C	C	C	C	C	C	C	C	C	C	A	C	C	C	C	C	C	C	C	A	C	C	C
rs39079207	1	39079207	K	T	T	T	T	T	T	T	T	T	T	T	T	G	T	T	T	T	T	T	T	K	T	G	T	T	T	T	K	T	T	T	T	T	T	T	T	T	T	K	T	T	T	T	T	G	G
rs39079213	1	39079213	A	A	A	A	A	A	A	A	A	A	A	R	A	A	A	A	G	A	A	A	A	A	A	G	A	A	A	A	A	A	A	A	A	A	A	A	A	A	A	R	A	A	A	A	A	A	R
rs39079225	1	39079225	C	C	C	C	C	C	C	C	C	C	A	C	C	M	C	C	C	C	C	C	A	C	C	C	C	C	A	C	C	C	M	C	C	C	C	C	C	C	C	M	C	C	C	C	C	A	C
rs39087447	1	39087447	G	G	G	G	T	G	G	T	G	T	T	T	G	G	T	T	T	G	G	T	G	T	G	G	T	T	G	G	G	T	G	T	T	G	G	G	T	G	T	T	T	G	G	G	G	T	G
rs39143117	1	39143117	T	T	T	T	C	T	T	C	T	C	C	C	T	T	C	C	C	T	T	T	T	C	T	T	C	C	T	T	T	C	T	C	C	T	T	T	C	T	C	C	C	T	T	T	T	C	T
rs39144797	1	39144797	C	C	C	C	C	C	C	A	C	C	C	C	C	C	C	C	A	C	C	C	C	C	C	C	C	A	C	C	C	C	C	C	C	C	C	C	C	C	C	C	C	C	C	C	A	C	M
rs39168369	1	39168369	C	C	C	C	T	C	C	T	C	T	T	T	C	C	T	T	T	C	C	T	C	T	C	C	T	T	C	C	C	T	C	T	T	C	C	C	T	C	T	T	T	C	C	C	C	T	C
rs39367336	1	39367336	C	Y	C	C	C	C	C	C	C	C	C	C	Y	C	C	C	C	C	T	C	C	C	C	C	C	C	C	C	C	C	C	C	C	C	C	C	C	C	C	C	C	C	C	C	C	C	C
rs39386971	1	39386971	C	A	C	C	C	C	C	A	A	C	C	C	C	C	C	C	C	C	C	A	C	C	C	C	A	C	A	C	C	C	A	C	C	C	C	C	C	C	C	C	C	C	A	C	C	C	C
rs39387300	1	39387300	G	G	G	G	G	G	G	G	G	G	G	G	G	K	G	G	G	G	G	G	G	G	G	G	K	G	G	G	G	G	G	T	G	G	G	G	G	G	K	G	G	G	G	G	G	K	G
rs39393696	1	39393696	C	C	C	C	A	C	C	A	C	A	A	A	C	C	A	A	A	C	C	C	C	A	C	C	A	A	C	C	C	A	C	A	A	C	C	C	A	A	A	A	A	C	C	C	C	A	C
rs39399795	1	39399795	C	C	C	C	T	C	C	T	C	T	T	T	C	C	T	T	T	C	C	T	C	T	C	C	T	T	C	C	C	T	C	T	T	C	C	C	T	T	T	T	T	C	C	C	C	T	C
rs39407679	1	39407679	A	A	A	A	G	A	A	G	A	G	G	G	A	A	G	G	G	A	A	A	A	G	A	A	G	G	A	A	A	G	A	G	G	A	A	A	G	G	G	G	G	A	A	A	A	G	A
rs39407695	1	39407695	T	T	T	T	C	T	T	C	T	C	C	C	T	T	C	C	C	T	T	T	T	C	T	T	C	C	T	T	T	C	T	C	C	T	T	T	C	C	C	C	C	T	T	T	T	C	T
rs39408091	1	39408091	A	A	A	A	G	A	A	G	A	G	G	G	A	A	G	G	G	A	A	A	A	G	A	A	G	G	A	A	A	G	A	G	G	A	A	A	G	G	G	G	G	A	A	A	A	G	A
rs39470254	1	39470254	C	C	C	A	C	C	C	C	C	C	C	C	C	C	C	C	A	C	C	C	A	C	C	C	C	C	C	C	C	C	C	C	C	C	C	C	A	C	C	C	C	C	A	C	A	C	C
rs39470280	1	39470280	C	C	C	C	C	C	C	C	C	C	C	T	C	C	C	C	C	C	C	C	C	C	C	C	C	C	C	C	C	C	C	C	C	C	C	C	C	C	T	C	C	C	C	C	C	C	C
rs39470615	1	39470615	G	G	G	G	G	G	G	T	G	G	G	T	G	G	G	G	T	G	G	G	G	T	G	G	T	T	G	G	G	G	G	T	G	G	G	G	G	G	T	G	G	G	G	G	T	G	G
rs39513670	1	39513670	A	A	A	A	G	A	A	R	A	G	G	G	A	A	G	G	G	A	A	A	A	G	A	A	G	G	A	A	A	G	A	G	G	A	A	A	G	G	G	G	G	A	A	A	A	G	A
rs39513690	1	39513690	C	C	C	C	G	C	C	G	C	G	G	G	C	C	G	G	G	C	C	G	C	G	C	C	G	G	C	C	C	G	C	G	G	C	C	C	G	G	G	G	G	C	C	C	C	G	C
rs39513896	1	39513896	T	T	T	T	T	T	T	T	T	T	T	T	T	T	T	T	T	T	C	Y	T	T	T	T	T	T	T	T	T	T	T	T	T	T	T	T	T	T	T	T	T	T	T	C	T	T	T
rs39571619	1	39571619	A	A	A	A	G	A	A	G	A	G	G	G	A	A	G	G	G	A	A	A	A	G	A	A	G	G	A	A	A	G	A	G	G	A	A	A	G	A	G	G	G	A	A	A	A	G	A
rs39596552	1	39596552	G	T	G	G	G	G	G	T	G	G	G	G	G	G	G	G	G	G	G	G	G	G	G	G	T	T	G	G	G	G	G	T	G	G	G	G	G	G	G	G	G	G	G	G	G	G	G
rs39640968	1	39640968	C	A	C	C	A	C	C	A	C	A	A	A	C	C	A	A	A	C	C	C	C	A	C	C	A	A	C	C	C	A	C	A	A	C	C	C	A	M	A	A	A	C	C	C	C	A	C
rs39658593	1	39658593	A	G	A	A	G	A	A	G	A	G	G	G	A	A	A	G	G	A	A	A	A	G	A	A	G	A	A	A	A	G	A	G	G	A	A	A	A	A	A	G	A	A	A	A	A	A	A
rs39682073	1	39682073	C	T	C	C	T	C	C	T	C	T	T	T	C	C	T	T	T	C	C	Y	C	T	C	C	T	T	C	C	C	T	C	T	T	C	C	C	C	C	T	T	C	C	C	C	C	T	C
rs39683030	1	39683030	T	T	T	T	T	T	T	T	T	T	T	T	T	T	C	T	T	T	T	T	T	T	T	T	T	C	T	T	T	T	T	T	T	T	T	T	C	Y	C	T	C	T	T	T	T	C	T
rs39683053	1	39683053	C	C	C	C	C	C	C	C	C	C	C	C	C	C	A	C	C	C	C	C	C	C	C	C	C	C	C	C	C	C	C	A	C	C	C	A	C	C	C	C	C	C	C	C	C	A	C
rs39713479	1	39713479	G	G	G	G	G	G	G	G	G	G	G	G	G	G	A	G	G	G	G	G	G	G	G	G	G	G	G	G	G	G	G	G	G	G	G	G	A	G	A	G	A	G	G	G	G	A	G
rs39763546	1	39763546	G	T	G	G	T	G	G	T	G	G	G	T	G	G	T	T	T	G	G	G	G	T	G	G	T	G	G	G	G	G	G	T	G	G	G	G	G	G	G	G	G	G	G	G	G	G	G
rs39766255	1	39766255	G	G	G	G	T	G	G	T	G	G	G	T	G	G	G	G	G	G	G	G	G	G	G	G	G	G	G	G	G	G	G	G	G	G	G	G	G	G	G	G	G	G	G	G	G	G	G
rs39783486	1	39783486	C	T	C	C	T	C	C	T	C	T	T	T	C	C	C	T	T	C	C	T	C	T	C	C	T	T	C	C	C	T	C	T	T	C	C	C	C	C	T	T	C	C	C	C	C	C	C
rs39783487	1	39783487	C	G	C	C	G	C	C	G	C	G	G	G	C	C	G	G	G	C	C	G	C	G	C	C	G	G	C	C	C	G	C	G	G	C	C	C	G	C	G	G	G	C	C	C	C	G	C
rs39793476	1	39793476	T	C	T	T	C	T	T	C	T	C	C	C	T	T	C	C	C	T	T	T	T	C	T	T	C	C	T	T	T	C	T	C	C	T	T	T	C	T	C	C	C	T	T	T	T	C	T
rs39823901	1	39823901	T	T	T	T	T	T	T	T	T	T	T	W	T	T	T	T	T	T	T	T	T	T	T	T	T	T	T	T	T	T	T	T	T	A	T	T	T	T	T	T	T	A	T	T	T	T	T
rs39824271	1	39824271	T	G	T	T	G	T	T	G	T	G	G	G	T	T	G	G	G	T	T	T	T	G	T	T	G	G	T	T	T	G	T	G	G	T	T	T	G	T	G	G	G	T	T	T	T	G	T
rs39837463	1	39837463	T	A	T	T	A	T	T	A	T	A	A	A	T	T	A	A	A	T	T	A	T	A	T	T	A	A	T	T	T	A	T	A	A	T	T	T	A	T	A	A	A	T	T	T	T	A	T
rs39896453	1	39896453	T	C	T	T	C	T	T	C	T	Y	C	C	T	T	C	C	C	T	T	T	T	C	T	T	C	C	T	T	T	C	T	C	C	T	T	T	C	Y	C	C	C	T	T	Y	T	C	T
rs39896753	1	39896753	T	C	T	T	C	T	T	C	T	C	C	C	T	T	C	C	C	T	T	T	T	C	T	T	C	C	T	T	T	C	T	C	C	T	T	T	C	T	C	C	C	T	T	T	T	C	T
rs39896783	1	39896783	G	A	G	G	A	G	G	A	G	A	A	A	G	G	G	A	A	G	G	G	G	A	G	G	A	G	G	G	G	A	G	A	A	G	G	G	G	G	G	A	G	G	G	G	G	G	G
rs39908979	1	39908979	C	C	C	C	C	C	A	C	C	C	C	C	C	A	C	C	C	C	C	C	C	C	C	C	C	C	C	C	C	C	C	C	C	M	C	C	C	C	C	C	C	C	C	C	C	C	C
rs39909313	1	39909313	C	C	C	C	C	C	C	C	C	C	C	C	C	C	C	C	C	C	C	C	C	C	C	C	C	C	C	C	C	C	C	C	C	C	C	C	C	C	C	C	C	C	C	C	C	C	C
rs39914631	1	39914631	G	A	G	G	A	G	G	A	G	A	A	A	G	G	A	A	A	G	G	A	G	A	G	G	A	A	G	G	G	A	G	A	A	G	G	G	A	G	A	A	A	G	G	G	G	A	G
rs39921203	1	39921203	A	A	A	A	A	A	A	A	A	A	A	A	A	A	C	A	A	A	A	A	A	A	A	A	A	C	A	A	A	A	A	A	A	A	A	A	C	A	C	A	C	A	A	A	A	C	A
rs39924228	1	39924228	G	G	G	G	G	G	G	G	G	G	G	G	G	G	G	G	G	G	G	G	T	G	G	G	G	K	G	G	G	G	G	G	G	G	G	G	G	G	G	G	G	G	G	G	T	G	G
rs39926927	1	39926927	C	T	C	C	T	C	C	T	C	T	T	T	C	C	C	T	T	C	C	T	C	T	C	C	T	C	C	C	C	T	C	T	T	C	C	C	C	C	C	T	C	C	C	C	C	C	C
rs39932728	1	39932728	C	C	C	C	T	C	C	C	C	C	C	C	C	Y	C	C	C	Y	C	C	C	C	C	C	C	C	C	C	C	C	C	C	Y	C	C	C	C	C	C	C	C	Y	C	C	C	C	C
rs39935241	1	39935241	C	T	C	C	T	C	C	T	C	T	T	T	C	C	T	T	T	C	C	Y	C	T	C	C	T	T	C	C	C	T	C	T	T	C	C	C	T	C	T	T	T	C	C	C	C	T	C
rs39936043	1	39936043	A	G	A	A	G	A	A	G	A	G	G	G	A	A	G	G	G	A	A	G	A	G	A	A	G	G	A	A	A	G	A	G	G	A	A	A	G	A	G	G	G	A	A	A	A	G	A
rs39936069	1	39936069	G	A	G	G	A	G	G	A	G	A	A	A	G	G	A	A	A	G	G	A	G	A	G	G	A	A	G	G	G	A	G	A	A	G	G	G	A	R	A	A	A	G	G	G	G	A	G
rs39938383	1	39938383	G	T	G	K	T	G	G	T	G	T	T	T	K	G	T	T	T	G	K	G	G	T	G	G	T	T	G	G	K	T	G	T	T	G	G	G	T	G	T	T	T	G	G	G	G	T	G
rs40029017	1	40029017	W	A	W	A	A	A	A	A	A	A	A	A	A	A	A	A	A	A	A	A	A	A	A	A	A	A	A	A	A	A	W	A	A	A	A	A	A	A	A	A	A	A	A	A	A	W	A
rs40076485	1	40076485	T	C	T	T	C	T	T	C	T	C	C	C	T	T	T	C	C	T	T	Y	T	C	T	T	C	T	T	T	T	C	T	C	C	T	T	T	T	T	T	C	T	T	T	T	T	T	T
rs40100397	1	40100397	G	A	G	G	A	G	G	A	G	A	A	A	G	G	G	A	A	G	G	R	G	A	G	G	A	G	G	G	G	A	G	A	A	G	G	G	G	G	G	A	G	G	G	G	G	G	G
rs40100405	1	40100405	T	T	T	T	T	T	T	T	T	T	T	T	T	T	T	T	T	T	T	W	W	W	T	T	T	T	T	T	T	T	T	T	T	T	T	W	T	T	T	T	T	T	T	T	T	T	T
rs40122277	1	40122277	C	C	C	C	C	C	C	C	C	Y	Y	C	C	C	C	C	C	C	C	C	C	Y	C	C	C	C	Y	C	C	C	C	C	C	C	C	C	C	C	Y	C	C	C	C	C	C	C	C
rs40122285	1	40122285	C	C	C	C	C	C	C	C	C	C	C	C	C	C	C	C	C	C	C	C	C	C	C	C	C	C	C	C	C	C	C	C	C	C	C	C	C	C	C	C	C	C	T	C	C	C	T
rs40148812	1	40148812	G	A	G	G	A	G	G	A	G	A	A	A	G	G	A	A	A	G	G	G	A	A	G	G	A	A	G	G	A	A	A	A	A	G	A	G	A	G	A	A	A	A	G	A	G	A	G
rs40213406	1	40213406	T	C	T	T	C	T	T	C	T	C	C	C	T	T	T	C	C	T	T	T	T	C	T	T	C	C	T	T	T	C	T	C	C	T	T	T	T	T	C	C	C	T	T	T	T	C	T
rs40213407	1	40213407	T	C	T	T	C	T	T	C	T	C	C	C	T	T	T	C	C	T	T	T	T	C	T	T	C	T	T	T	T	C	T	C	C	T	T	T	T	T	C	C	C	T	T	T	T	C	T
rs40233246	1	40233246	C	M	C	C	C	C	C	M	C	C	M	C	C	C	M	C	A	C	C	C	C	C	C	C	C	C	C	C	C	C	C	C	C	C	C	C	C	C	C	M	C	C	C	C	C	C	C
rs40233574	1	40233574	G	G	R	G	R	G	G	G	G	G	R	G	G	G	R	G	G	G	G	G	G	A	R	G	R	G	G	G	G	R	G	G	G	G	G	G	G	R	G	G	R	G	G	G	G	A	R
rs40233576	1	40233576	T	T	T	T	T	T	T	T	T	T	W	T	T	W	T	T	W	T	T	T	A	T	T	T	T	T	T	T	T	T	T	T	T	T	T	T	T	T	T	T	T	T	T	T	T	T	T
rs40351360	1	40351360	T	G	T	T	T	G	T	G	T	G	G	G	T	T	G	G	G	T	T	T	G	G	T	T	G	T	T	T	K	G	G	G	G	T	G	T	G	G	G	G	T	G	T	G	T	G	T
rs40378488	1	40378488	G	G	G	G	G	G	G	G	G	K	T	G	G	G	K	G	G	G	G	G	K	G	G	G	G	G	G	G	G	G	G	G	G	G	G	G	G	G	G	T	G	T	G	G	G	G	G
rs40379005	1	40379005	C	T	C	C	T	T	T	T	T	T	T	T	C	C	T	T	T	C	C	T	T	T	C	C	T	T	C	C	T	T	T	T	T	C	T	C	T	T	T	T	T	T	C	T	C	T	T
rs40423541	1	40423541	G	G	G	T	G	G	K	K	G	G	G	G	G	G	G	G	G	G	G	K	G	G	G	G	G	K	G	G	G	G	G	G	G	G	K	G	G	G	G	G	G	G	G	G	G	G	G
rs40427922	1	40427922	A	G	A	A	G	G	G	G	G	G	G	G	A	A	G	G	G	A	A	G	G	G	A	A	G	G	A	A	G	G	G	G	G	A	G	A	G	G	G	G	G	G	A	G	A	G	A
rs40433101	1	40433101	G	G	K	T	T	K	G	G	G	G	G	G	G	G	G	G	G	G	G	G	T	G	G	K	G	G	G	T	G	G	T	G	G	G	T	G	G	G	G	G	T	G	G	G	G	G	G
rs40433106	1	40433106	G	G	K	G	G	G	G	G	G	G	G	G	G	G	K	G	G	G	T	G	T	G	G	G	G	K	G	G	G	K	G	G	G	G	T	G	G	G	G	G	G	G	G	G	G	G	G
rs40439022	1	40439022	G	K	G	G	G	G	G	G	G	G	G	K	G	G	T	G	G	G	G	G	G	G	G	G	G	G	G	G	G	G	G	G	G	G	G	G	G	K	G	G	G	G	T	G	G	T	G
rs40444212	1	40444212	C	C	C	C	C	C	C	C	C	C	C	A	C	C	C	C	C	C	C	C	A	C	C	C	C	A	C	C	C	C	C	C	C	C	C	C	M	C	C	C	C	C	C	C	C	C	C
rs40444213	1	40444213	C	C	C	C	C	C	C	C	A	C	C	C	C	C	C	C	C	C	C	C	C	C	C	C	C	C	C	C	C	C	C	C	C	C	C	A	C	C	C	C	A	C	A	C	A	C	C
rs40472008	1	40472008	A	G	A	A	G	G	G	G	A	G	G	G	A	A	G	G	G	A	A	R	G	G	A	A	G	G	A	A	G	G	G	G	G	A	G	A	G	A	G	G	G	G	A	G	A	G	A
rs40492087	1	40492087	G	G	A	G	A	G	G	G	G	G	G	G	A	G	G	G	G	G	G	G	G	G	G	G	G	G	G	G	A	A	G	G	G	G	G	G	G	G	G	G	G	G	G	G	G	A	G
rs40492098	1	40492098	A	G	A	A	G	G	G	R	A	G	G	G	A	A	G	G	G	A	A	G	R	G	A	A	G	G	A	A	G	G	G	G	G	A	G	A	G	R	G	G	G	R	A	G	A	G	A
rs40497944	1	40497944	G	G	G	G	G	G	G	G	G	G	G	R	G	G	G	G	G	G	G	G	G	G	G	R	G	G	G	G	G	A	G	G	G	G	G	G	G	R	G	G	G	G	G	G	G	G	R
rs40500909	1	40500909	C	C	C	C	C	M	C	C	C	C	C	C	C	C	C	C	M	M	C	M	A	C	C	C	C	C	C	C	C	C	C	C	C	C	C	C	C	M	C	M	C	C	C	C	C	C	C
rs40505607	1	40505607	G	G	G	G	G	G	G	G	G	G	G	G	G	G	K	G	G	G	G	G	G	G	G	G	G	G	G	G	K	G	G	G	G	G	G	G	G	G	G	G	G	G	G	G	K	G	G
rs40505632	1	40505632	T	T	T	T	T	T	T	T	T	T	G	T	G	T	T	T	T	T	T	T	T	T	T	T	T	T	G	G	T	T	T	T	T	G	T	T	T	T	T	T	T	T	T	T	T	T	T
rs40515741	1	40515741	G	A	G	G	A	A	A	A	A	A	A	A	G	G	A	A	A	G	G	G	A	A	G	G	A	A	G	G	A	A	A	A	A	G	A	G	A	G	A	A	A	A	G	A	G	A	G
rs40575205	1	40575205	G	C	G	G	C	G	G	C	G	C	C	C	G	G	G	C	C	G	G	S	G	C	G	G	C	G	G	G	G	C	G	C	C	G	G	G	G	G	G	C	G	G	G	G	G	C	G
rs40577488	1	40577488	A	G	A	A	G	G	G	G	A	G	G	G	A	A	G	G	G	A	A	A	G	G	A	A	G	G	A	A	G	G	G	G	G	A	G	A	G	A	G	G	G	G	A	G	A	G	A
rs40577826	1	40577826	G	G	G	G	G	G	G	G	G	G	G	G	T	G	G	G	T	G	G	G	T	G	G	G	T	T	G	T	G	G	T	G	T	G	G	G	G	T	G	G	G	G	G	G	G	T	G
rs40577835	1	40577835	G	G	G	G	G	G	G	G	G	G	G	G	T	G	G	G	T	G	G	G	G	G	G	G	T	K	G	T	T	G	G	G	T	G	G	G	G	G	G	G	G	T	G	G	G	T	G
rs40605322	1	40605322	A	A	A	A	A	A	A	A	A	A	A	A	W	A	A	A	A	W	A	A	T	A	W	A	A	A	A	A	A	A	A	A	A	A	A	A	A	A	A	A	A	A	A	A	A	A	A
rs40605329	1	40605329	A	W	A	A	A	A	A	A	A	A	A	W	W	A	A	A	A	A	A	A	T	A	W	A	A	A	A	A	W	A	A	A	A	A	A	W	W	A	A	A	T	A	A	A	W	A	A
rs40686770	1	40686770	G	C	G	G	C	C	C	C	C	C	C	C	G	G	C	C	C	G	G	G	C	C	G	G	C	C	G	G	C	C	C	C	C	G	C	G	C	G	C	C	C	C	G	C	G	C	G
rs40699765	1	40699765	A	T	A	A	T	T	T	T	T	T	T	T	A	A	T	T	T	A	A	W	T	T	A	A	T	T	A	A	T	T	T	T	T	A	T	A	T	A	T	T	T	T	A	T	A	T	A
rs40738102	1	40738102	T	T	T	T	T	T	T	T	T	T	T	T	T	T	T	T	T	T	T	T	T	T	T	T	T	W	T	T	T	T	W	T	T	T	T	T	A	T	T	T	T	T	T	T	T	T	T
rs40738106	1	40738106	T	T	T	T	T	W	T	T	T	T	T	T	T	T	T	T	T	T	T	T	T	T	T	T	W	T	T	T	T	T	W	T	T	T	T	W	T	T	T	T	T	T	T	T	T	T	T
rs40738473	1	40738473	T	T	T	T	T	T	T	T	T	T	T	W	T	T	T	T	T	W	T	W	T	T	T	W	T	T	T	T	T	T	W	T	T	T	T	T	T	T	W	T	T	T	T	T	T	T	T
rs40738475	1	40738475	T	T	T	T	T	T	T	T	T	T	T	T	T	T	T	T	T	W	T	T	T	A	T	W	T	T	T	T	T	T	T	T	T	T	T	T	T	T	T	T	T	T	T	T	T	T	T
rs40738478	1	40738478	G	G	G	G	A	G	G	G	G	G	G	G	G	G	G	G	G	G	G	G	G	G	G	G	G	G	G	G	G	G	G	G	G	G	G	G	G	G	A	G	G	G	A	G	G	G	G
rs40803641	1	40803641	G	G	G	G	G	G	G	G	G	G	G	G	G	G	G	G	G	G	G	T	T	G	G	G	G	G	G	T	G	G	G	G	G	G	G	G	G	T	G	G	G	G	G	G	G	G	G
rs40835630	1	40835630	G	G	G	G	T	G	G	T	G	G	G	G	G	G	G	G	G	G	G	T	T	G	G	G	G	G	G	G	G	G	T	G	T	G	G	G	G	G	G	G	T	T	G	G	G	T	G
rs40886817	1	40886817	C	C	C	C	C	C	C	C	C	C	C	C	A	A	C	C	C	C	C	C	C	C	C	A	C	M	C	C	C	C	C	C	C	C	M	A	C	C	C	C	C	C	A	C	C	C	A
rs40892855	1	40892855	A	T	A	A	T	T	T	T	T	T	T	T	A	A	T	T	T	A	A	A	T	T	A	A	T	T	A	A	T	T	T	T	T	A	T	A	T	W	T	T	T	T	A	T	A	T	A
rs40905675	1	40905675	C	T	C	C	T	T	T	T	T	T	T	T	C	C	T	T	T	C	C	C	T	T	C	C	T	T	C	C	T	T	T	T	T	C	T	C	T	C	T	T	T	T	C	T	T	T	C
rs40906468	1	40906468	C	C	C	C	C	C	C	C	C	C	C	C	C	C	C	C	C	C	T	C	C	C	C	C	C	T	C	C	C	C	C	C	C	C	C	C	C	C	C	C	C	C	C	C	C	C	T
rs40908451	1	40908451	C	C	Y	C	T	T	T	T	T	T	T	T	C	C	T	T	T	C	C	Y	T	T	C	C	T	T	C	C	T	T	T	T	T	C	T	C	T	C	T	T	T	T	C	T	C	T	C
rs40908486	1	40908486	G	T	G	G	T	T	T	T	T	T	T	T	G	G	T	T	T	G	G	T	T	T	G	G	T	T	G	G	T	T	T	T	T	G	T	G	T	T	T	T	T	T	G	T	T	T	G
rs40908876	1	40908876	T	T	T	T	G	G	G	G	G	G	G	G	T	T	G	G	G	T	T	T	G	G	T	T	G	G	T	T	G	G	G	G	G	T	G	T	G	K	G	G	G	G	T	G	T	G	T
rs40908884	1	40908884	G	G	G	G	A	A	A	A	A	A	A	A	G	G	A	A	A	G	A	R	A	A	G	G	A	A	G	G	A	A	A	A	A	G	A	G	A	R	A	A	A	A	G	A	G	A	G
rs41054222	1	41054222	C	C	C	C	C	C	C	C	C	C	C	C	C	C	C	C	C	C	C	C	C	C	C	C	C	C	C	C	C	T	C	C	C	C	C	C	C	T	C	C	C	C	C	C	T	C	C
rs41054538	1	41054538	G	A	G	G	A	A	A	A	A	A	A	A	G	G	A	A	A	G	G	A	A	A	G	G	A	A	G	G	A	A	A	A	A	G	A	G	A	A	A	A	A	A	G	A	A	A	G
rs41068471	1	41068471	C	T	C	C	T	T	Y	T	T	T	T	T	C	C	T	T	T	C	C	Y	T	T	C	C	T	T	C	C	T	T	T	T	T	C	T	C	T	C	T	T	T	T	C	T	C	T	C
rs41071940	1	41071940	T	C	T	T	C	C	C	Y	C	C	C	C	T	T	C	C	C	T	T	T	C	C	T	T	C	C	T	T	C	C	C	C	C	T	C	T	C	T	C	C	C	C	T	C	T	C	T
rs41138263	1	41138263	C	C	C	C	C	C	C	C	C	C	C	C	C	C	A	C	C	C	C	C	C	C	C	C	C	C	C	C	C	C	C	C	C	C	C	C	C	C	C	C	C	C	C	C	C	C	C
rs41156055	1	41156055	A	A	A	A	A	A	A	A	A	A	A	A	A	A	A	A	A	A	A	A	A	A	A	A	A	A	A	A	A	A	A	A	A	A	A	A	A	A	A	A	A	A	A	A	A	A	A
rs41156939	1	41156939	C	T	C	C	T	C	C	T	T	T	T	T	C	C	C	T	T	C	C	C	C	T	C	C	T	C	C	C	C	T	C	T	T	C	C	C	T	Y	C	T	C	C	C	C	C	C	C
rs41255358	1	41255358	A	C	A	A	A	C	C	C	C	C	C	C	A	A	C	C	C	A	A	A	C	C	A	A	C	C	A	A	C	C	C	C	C	A	C	A	C	A	C	C	C	C	A	C	A	C	A
rs41260465	1	41260465	G	G	G	G	G	G	G	G	G	G	G	G	G	G	G	G	G	G	G	G	G	G	G	G	G	G	G	G	G	G	G	G	G	G	G	G	G	G	G	G	G	G	G	G	G	G	G
rs41260481	1	41260481	G	G	G	A	G	G	G	G	G	G	G	G	G	A	G	G	G	G	G	G	G	G	A	G	G	G	G	G	G	G	G	G	G	G	G	G	G	G	G	G	G	G	A	G	A	G	A
rs41288423	1	41288423	C	C	C	C	C	C	C	C	C	C	C	C	C	C	T	C	C	C	C	C	T	C	C	C	C	Y	C	C	T	C	C	C	C	C	Y	C	C	C	C	C	T	T	C	T	C	T	C
rs41372017	1	41372017	T	C	C	T	C	C	C	C	C	C	C	C	C	T	C	C	C	T	T	C	C	C	T	T	C	C	C	T	C	C	C	C	C	C	C	T	C	T	C	C	C	C	T	C	T	C	T
rs41372346	1	41372346	A	A	W	A	W	A	A	A	A	A	A	A	A	A	T	W	A	A	A	A	A	A	W	A	A	A	A	A	A	A	A	A	A	A	A	A	A	A	A	A	A	A	A	A	A	A	A
rs41397283	1	41397283	G	G	G	G	G	G	G	G	G	K	G	G	G	T	G	G	G	G	G	G	G	G	G	G	G	G	G	T	G	T	G	G	G	T	G	G	G	G	G	G	G	G	G	T	G	G	G
rs41428363	1	41428363	G	G	G	G	T	G	G	G	G	G	G	G	G	G	G	G	G	G	G	T	G	T	G	G	G	G	G	G	G	G	T	G	G	G	G	G	G	G	G	G	G	G	G	G	G	T	G
rs41463074	1	41463074	T	T	T	T	T	T	T	T	A	T	T	T	T	T	A	T	T	A	T	W	T	T	A	T	T	T	T	T	W	W	W	A	W	T	T	T	T	T	A	T	T	A	T	T	W	T	T
rs41489037	1	41489037	T	C	C	T	C	C	C	C	C	C	C	C	C	T	C	C	C	T	T	C	C	C	Y	T	C	C	C	C	C	C	C	C	C	C	C	T	C	Y	C	C	C	C	T	C	T	C	T
rs41497174	1	41497174	G	A	A	G	A	A	A	A	A	A	A	A	A	G	A	A	A	G	A	A	A	A	G	G	A	A	A	A	A	A	A	A	A	A	G	G	A	A	A	A	A	A	A	A	G	A	G
rs41594757	1	41594757	C	C	C	C	C	C	A	C	A	C	C	C	C	C	A	C	C	C	C	C	A	C	C	C	C	C	A	A	C	C	C	C	C	C	C	C	C	C	C	C	C	C	C	A	C	C	A
rs41595059	1	41595059	G	G	G	G	G	G	G	G	G	G	G	G	G	G	G	G	G	K	G	G	G	G	G	G	G	G	G	G	G	G	G	G	G	G	G	G	G	G	G	G	G	G	G	G	G	G	G
rs41595073	1	41595073	G	G	G	G	G	G	G	G	G	G	G	G	G	G	G	G	G	G	G	K	G	G	G	G	G	G	G	G	G	G	G	G	G	G	G	G	G	G	G	G	K	G	K	G	G	G	G
rs41595076	1	41595076	G	G	G	G	G	G	G	G	G	G	G	G	G	G	G	G	G	G	G	G	T	G	G	G	G	G	G	G	G	G	G	G	G	K	G	G	G	G	G	G	G	G	G	G	G	G	G
rs41603038	1	41603038	G	G	G	G	G	G	G	G	G	G	G	G	G	G	G	G	G	G	G	G	G	G	G	G	G	G	G	G	G	G	G	G	G	A	G	G	G	G	G	G	G	G	G	G	G	G	G
rs41607741	1	41607741	G	G	G	G	G	G	G	G	G	G	G	G	A	R	G	G	G	G	G	G	G	G	R	R	G	G	G	G	G	G	G	G	G	G	G	G	G	G	G	G	G	G	G	G	G	G	G
rs41616066	1	41616066	C	C	A	C	A	C	C	C	A	C	C	C	A	C	C	C	C	C	C	A	C	A	C	C	C	C	A	A	C	C	C	A	C	A	C	C	C	C	C	C	C	C	C	C	C	C	C
rs41640561	1	41640561	C	C	C	Y	Y	C	C	C	C	C	C	C	C	C	C	C	C	C	C	C	C	C	C	C	C	C	C	C	C	C	C	C	C	C	C	C	C	C	Y	C	Y	C	C	C	Y	C	C
rs41640573	1	41640573	C	C	C	C	C	C	C	C	C	C	C	C	C	A	C	C	C	C	A	C	C	C	C	C	C	C	C	C	C	C	C	C	C	C	C	C	C	C	C	C	C	C	C	C	C	C	M
rs41641979	1	41641979	G	G	G	G	G	G	G	G	G	G	T	G	G	G	G	G	G	G	G	T	T	G	G	G	G	G	G	G	G	G	T	T	G	G	G	G	G	G	G	G	G	G	G	G	G	T	G
rs41648910	1	41648910	C	C	C	C	C	C	C	A	C	C	C	C	C	C	A	C	C	C	C	C	C	C	A	C	C	C	C	C	C	C	C	C	C	M	C	C	C	C	C	C	C	C	C	C	C	C	C
rs41648917	1	41648917	M	C	C	M	M	C	C	C	C	C	A	C	C	C	C	C	C	M	C	C	C	C	C	C	C	C	C	C	C	C	C	A	C	C	C	C	C	C	C	C	C	C	C	C	C	C	C
rs41784197	1	41784197	T	C	T	T	C	T	T	C	T	C	T	T	T	T	T	C	C	T	T	C	T	C	T	T	C	T	T	C	T	T	T	T	C	T	T	T	C	T	T	C	T	T	T	T	T	T	T
rs41788717	1	41788717	A	A	W	A	A	A	A	A	A	A	A	A	A	A	A	A	A	A	A	A	A	A	A	W	A	A	A	A	A	A	A	A	A	A	A	A	A	W	A	A	A	A	A	A	A	A	A
rs41788718	1	41788718	C	C	C	C	C	T	T	C	T	C	C	C	C	C	T	C	C	C	C	C	T	C	C	C	C	T	C	C	T	C	T	C	C	C	T	C	C	C	T	C	T	T	C	T	C	T	C
rs41788727	1	41788727	C	T	C	C	T	C	C	T	C	T	T	T	C	C	C	T	T	C	C	Y	C	T	C	C	T	C	C	C	C	T	C	T	T	C	C	C	T	C	C	T	C	C	C	C	C	C	C
rs41827117	1	41827117	C	A	A	C	A	C	C	C	C	C	C	C	C	C	C	C	C	C	C	C	C	C	C	C	C	C	C	C	C	C	C	C	C	M	C	C	C	C	C	C	C	C	C	C	C	C	C
rs41841339	1	41841339	C	A	A	C	A	A	A	A	A	A	A	A	A	C	A	A	A	C	C	A	A	A	C	C	A	A	A	A	A	A	A	A	A	C	A	C	A	C	A	A	A	A	C	A	A	A	C
rs41914686	1	41914686	C	T	T	C	T	C	C	T	C	T	T	T	T	C	C	T	T	Y	C	T	C	T	C	C	T	C	T	T	C	T	C	T	T	C	C	C	T	C	C	T	C	C	C	C	C	C	C
rs41946092	1	41946092	G	C	C	G	C	G	G	C	G	C	C	C	C	G	G	C	C	G	G	C	G	C	G	G	C	G	C	C	G	C	G	C	C	G	G	G	C	G	G	C	G	G	G	G	G	G	G
rs41946531	1	41946531	T	G	G	T	G	T	T	G	T	G	G	G	G	T	T	G	G	T	T	G	T	G	T	T	G	T	G	G	T	G	T	G	G	T	T	T	G	T	T	G	T	T	T	T	T	T	T
rs41946844	1	41946844	C	C	C	C	C	C	C	C	C	C	C	C	C	M	C	C	M	C	C	C	M	C	C	C	C	C	C	C	C	C	C	C	C	C	C	C	C	C	C	C	A	C	C	M	C	A	C
rs42157585	1	42157585	G	T	T	G	T	G	G	T	G	T	T	K	T	G	G	T	T	G	G	T	G	T	G	G	T	G	T	T	G	T	G	T	T	G	G	G	T	G	G	T	G	G	G	G	G	G	G
rs42185358	1	42185358	A	T	T	A	T	T	T	T	T	T	T	T	T	A	T	T	T	A	A	T	T	T	A	A	T	T	T	T	T	T	T	T	T	A	T	A	T	A	T	T	T	T	A	T	A	T	A
rs42187413	1	42187413	G	G	G	G	R	G	G	G	G	G	G	G	G	A	G	G	G	G	G	G	G	G	G	G	G	G	G	G	G	G	G	G	G	R	G	G	G	G	G	G	G	G	G	G	G	A	G
rs42199929	1	42199929	A	T	T	A	T	T	T	T	T	T	T	T	T	A	T	T	T	A	A	T	T	T	A	A	T	T	T	T	T	T	T	T	T	A	T	W	T	W	T	T	T	T	A	T	A	T	A
rs42199958	1	42199958	A	G	G	A	G	A	A	G	A	G	G	G	R	A	A	G	G	A	A	G	A	G	A	A	G	A	G	G	A	G	A	G	G	A	A	R	G	R	A	G	A	A	A	A	A	A	A
rs42213361	1	42213361	G	A	A	G	A	G	G	A	G	A	A	A	A	G	G	A	A	G	G	A	G	A	G	G	A	G	A	A	G	A	G	A	A	G	G	G	A	G	G	A	G	G	G	G	G	G	G
rs42213676	1	42213676	C	A	C	C	A	C	C	A	C	A	A	A	C	C	C	A	A	C	C	M	C	A	C	C	A	C	C	C	C	A	C	A	A	C	C	C	A	C	C	A	C	C	C	C	C	C	C
rs42284856	1	42284856	T	C	C	T	C	T	T	C	T	C	C	C	C	T	T	C	C	T	T	C	T	C	T	T	C	T	C	C	T	C	T	C	C	T	T	T	C	T	T	C	T	T	T	T	T	T	T
rs42318566	1	42318566	G	G	G	G	G	A	A	G	A	G	G	G	G	G	A	G	G	G	G	G	A	G	G	G	G	A	G	G	A	G	A	G	G	G	A	G	G	G	A	G	A	A	G	A	G	A	G
rs42318599	1	42318599	A	C	C	C	C	C	C	C	C	A	C	C	C	C	C	A	C	C	C	C	C	C	C	C	C	C	C	C	C	C	C	C	C	C	C	C	C	C	C	C	A	C	C	C	C	C	C
rs42319893	1	42319893	A	C	C	A	C	A	A	C	A	C	C	C	C	A	A	C	C	A	A	C	A	C	A	A	C	A	C	C	A	C	A	C	C	A	A	A	C	A	A	C	A	A	A	A	A	A	A
rs42321604	1	42321604	T	T	C	T	T	C	T	T	T	T	T	T	C	T	T	T	T	T	T	Y	T	T	T	T	T	C	C	C	C	T	T	T	T	T	C	T	T	T	C	T	C	T	T	T	T	T	T
rs42340486	1	42340486	C	C	C	C	M	C	C	M	C	C	A	C	C	C	C	C	C	C	C	C	A	C	A	C	C	C	C	C	M	C	C	A	C	C	C	C	C	C	C	C	C	C	C	C	C	C	C
rs42340807	1	42340807	G	G	G	G	G	G	G	G	G	G	G	G	G	G	G	G	K	G	K	G	G	G	G	G	G	G	G	G	G	G	T	G	K	G	K	G	G	G	G	G	G	G	G	G	G	G	G
rs42375891	1	42375891	C	C	C	C	C	C	C	C	C	C	C	M	C	C	C	C	C	C	C	C	C	C	C	C	C	M	C	C	C	C	C	C	C	C	C	M	C	C	M	M	C	C	C	C	A	C	C
rs42375896	1	42375896	G	G	G	G	G	G	T	G	G	G	G	G	G	G	G	T	G	G	G	G	G	G	G	G	G	G	G	T	G	G	G	G	G	G	G	G	G	G	G	K	G	G	G	G	G	G	G
rs42416384	1	42416384	A	T	A	A	T	T	T	T	A	T	T	T	A	A	T	T	T	A	A	T	T	T	A	A	T	T	A	A	T	T	T	A	T	A	T	A	T	A	T	T	T	T	A	T	A	T	A
rs42416399	1	42416399	C	C	C	C	C	T	T	C	C	C	C	C	C	C	T	C	C	C	C	C	T	C	C	C	C	T	C	C	T	C	T	C	C	C	T	C	C	C	T	C	T	T	C	T	C	T	C
rs42442459	1	42442459	A	A	A	A	A	A	A	A	A	A	A	A	A	G	A	A	A	A	A	A	A	A	A	G	A	A	A	A	A	A	A	A	A	G	A	A	A	G	A	A	A	A	A	A	A	A	A
rs42448831	1	42448831	G	G	A	G	G	G	G	G	G	G	G	G	A	G	G	G	G	G	G	R	G	G	G	G	G	G	A	A	G	G	G	G	G	G	G	G	G	G	G	G	G	G	G	G	G	G	G
rs42469556	1	42469556	G	G	T	G	G	G	G	G	G	G	G	G	T	G	G	G	G	G	G	G	G	G	G	G	G	G	T	T	G	G	G	G	G	G	G	G	G	G	G	G	G	G	G	G	G	G	G
rs42472534	1	42472534	C	T	T	C	T	T	T	T	T	T	T	T	T	C	T	T	T	C	C	T	T	T	C	C	T	T	T	T	T	T	T	T	T	C	T	C	T	C	T	T	T	T	C	T	C	T	C
rs42517304	1	42517304	G	G	A	G	G	G	G	G	G	G	G	G	A	G	G	G	G	G	G	A	R	G	G	G	G	G	A	A	G	G	G	G	G	G	G	G	G	G	G	G	G	G	G	G	G	G	G
rs42517633	1	42517633	G	G	G	K	K	K	K	G	G	G	G	G	G	G	G	G	G	K	G	G	G	G	G	G	T	G	G	K	G	G	K	G	G	G	G	G	G	G	G	G	G	K	G	G	G	K	G
rs42543300	1	42543300	G	K	G	G	G	G	G	G	G	G	G	G	G	G	G	G	G	G	G	K	G	G	G	G	G	G	G	G	G	K	G	G	G	G	G	G	G	K	G	G	G	G	G	G	G	G	G
rs42543302	1	42543302	T	G	T	T	G	G	G	G	G	G	G	G	G	G	G	G	G	G	G	G	T	G	G	G	G	G	G	G	G	G	G	G	G	G	G	G	G	G	G	G	G	G	G	G	G	G	G
rs42543306	1	42543306	G	G	G	K	G	G	G	G	G	G	G	G	G	G	G	G	G	G	G	K	G	G	G	G	G	K	G	G	G	G	G	G	G	G	G	G	G	G	G	G	T	G	T	G	G	G	G
rs42551005	1	42551005	C	C	C	C	C	T	T	C	T	C	C	C	C	C	T	C	C	C	C	C	T	C	C	C	C	T	C	C	T	C	T	C	C	C	T	C	C	C	T	C	T	T	C	T	C	T	C
rs42553788	1	42553788	G	A	A	G	A	G	G	A	G	A	A	A	A	G	G	R	R	G	G	A	G	A	G	G	A	G	A	A	G	A	G	A	A	G	G	G	A	G	G	A	G	G	G	G	G	G	G
rs42554158	1	42554158	G	G	G	G	G	G	G	G	G	G	G	G	G	G	G	G	G	G	G	G	G	G	K	G	T	K	G	G	G	K	G	G	G	G	G	G	G	G	G	G	G	K	T	G	K	G	G
rs42574406	1	42574406	G	G	G	G	G	A	A	G	A	G	G	G	G	G	A	G	G	G	G	G	A	G	G	G	G	A	G	G	A	G	A	G	G	G	A	G	G	G	A	G	A	A	G	A	G	A	G
rs42578033	1	42578033	C	C	T	C	C	T	T	C	T	C	C	C	T	C	T	C	C	C	C	T	T	C	C	C	C	T	T	T	T	C	T	C	C	C	T	C	C	C	T	C	T	T	C	T	C	T	C
rs42638181	1	42638181	C	C	T	T	C	T	T	C	T	C	C	C	T	T	T	C	C	C	C	T	T	C	C	C	T	T	T	T	T	C	T	T	C	T	T	C	C	T	T	C	T	T	C	T	C	T	T
rs42655808	1	42655808	A	C	C	A	C	C	C	C	C	C	C	C	C	A	C	C	C	A	A	C	C	C	A	A	C	C	C	M	C	C	C	C	C	A	C	A	C	M	C	C	C	C	A	C	A	C	A
rs42656205	1	42656205	G	T	G	G	T	G	G	T	G	T	T	T	G	G	G	T	T	G	G	T	G	T	G	G	T	G	G	G	G	T	G	T	G	G	G	G	T	G	G	T	G	G	G	G	G	G	G
rs42665025	1	42665025	T	C	C	T	C	C	C	C	C	C	C	C	C	T	C	C	C	T	T	C	C	C	T	T	C	C	C	C	C	C	C	C	C	T	C	T	C	T	C	C	C	C	T	C	T	C	T
rs42665039	1	42665039	C	A	A	A	A	A	A	A	A	A	A	A	A	A	A	A	A	A	A	A	A	A	A	A	A	A	A	A	A	A	A	A	A	C	A	A	A	A	A	A	A	A	A	A	C	A	A
rs42678531	1	42678531	T	G	G	G	G	G	T	G	G	G	G	T	G	G	G	G	G	G	G	G	T	G	G	G	G	G	T	T	G	T	T	T	G	G	G	G	G	G	G	G	G	G	G	G	G	T	G
rs42678537	1	42678537	G	G	T	G	G	G	G	G	G	G	G	G	T	G	G	G	G	G	G	T	G	G	G	G	G	G	G	G	G	T	T	G	G	G	G	G	G	G	G	G	T	G	G	G	G	G	G
rs42687040	1	42687040	A	G	A	G	G	G	G	G	G	G	G	G	A	A	G	G	G	G	G	G	G	G	G	G	G	G	A	A	G	G	G	A	G	G	G	G	G	G	G	G	G	G	G	G	G	G	G
rs42715176	1	42715176	T	C	C	T	C	C	C	C	C	C	C	C	C	T	C	C	C	T	T	C	C	C	T	T	C	C	C	C	C	C	C	C	C	T	C	T	C	C	C	C	C	C	T	C	T	C	T
rs42838575	1	42838575	G	G	G	R	R	G	G	G	G	G	G	G	G	G	G	G	G	R	G	R	G	G	G	G	G	G	G	G	G	G	G	R	G	G	G	R	G	G	G	G	G	G	G	G	G	G	G
rs42838579	1	42838579	T	G	G	G	K	G	G	G	G	G	G	G	T	K	G	G	G	K	G	G	G	G	G	G	T	G	G	T	G	G	G	G	G	G	G	G	G	G	G	G	G	G	G	G	T	G	G
rs42838646	1	42838646	C	C	C	C	M	C	C	C	C	C	C	C	C	C	C	C	C	C	C	C	A	C	C	C	C	C	C	C	M	C	A	C	C	C	C	C	C	C	C	C	C	C	C	C	C	C	C
rs42838650	1	42838650	C	C	C	C	A	C	C	C	C	C	C	C	C	C	C	A	C	A	C	A	C	C	A	C	A	C	C	C	M	C	C	A	C	M	C	C	C	C	C	C	C	C	C	A	C	C	C
rs42846140	1	42846140	G	G	G	G	G	G	G	G	G	G	G	G	G	G	G	G	G	G	G	G	G	G	G	G	G	G	G	R	G	G	G	G	G	G	G	G	G	G	G	R	G	G	G	G	G	G	G
rs42846148	1	42846148	T	T	T	T	T	T	T	T	T	T	T	T	T	T	T	T	W	T	T	T	T	T	T	T	T	T	T	T	T	T	T	T	T	W	T	T	T	T	T	W	T	T	T	T	T	W	T
rs42846491	1	42846491	C	T	C	C	T	T	T	T	T	T	T	T	C	C	T	T	Y	C	C	T	T	T	C	C	T	T	C	C	T	T	T	T	T	C	T	C	T	C	T	T	T	T	C	T	C	T	C
rs42846511	1	42846511	C	C	T	C	C	C	C	C	C	C	C	C	T	C	C	C	C	C	C	C	C	C	C	C	C	C	T	T	C	C	C	C	C	C	C	C	C	C	C	C	C	C	C	C	C	C	C
rs42852364	1	42852364	T	C	T	T	C	C	C	C	C	C	C	C	T	T	C	C	C	T	T	C	C	C	T	T	C	C	T	T	C	C	C	C	T	T	T	T	C	T	T	C	C	C	T	C	T	T	T
rs42852366	1	42852366	G	G	G	G	G	G	G	G	G	G	T	G	G	T	G	G	G	G	G	G	T	G	G	G	G	G	G	G	G	G	T	G	G	K	G	G	G	G	G	G	G	G	G	G	T	G	T
rs42944915	1	42944915	A	A	A	W	A	A	T	W	A	A	A	T	A	A	A	A	A	A	A	A	A	A	A	T	A	A	A	A	A	A	A	A	A	A	A	A	A	A	A	A	A	A	A	A	A	A	A
rs42957017	1	42957017	A	A	A	A	A	G	G	A	G	A	A	A	A	A	G	A	A	A	A	A	G	A	A	R	A	G	A	A	G	A	G	A	A	A	G	A	A	A	G	A	G	G	A	G	A	A	A
rs42993797	1	42993797	G	G	G	G	G	G	G	G	G	G	G	G	G	G	G	G	G	T	G	G	G	G	G	G	T	G	G	G	G	G	G	G	G	G	G	G	T	T	G	G	T	G	G	G	G	G	G
rs43081402	1	43081402	C	C	C	A	C	C	C	C	C	C	C	C	C	C	C	C	C	C	C	C	C	C	C	C	C	C	C	C	C	C	C	C	C	C	C	C	C	A	C	C	C	C	C	C	C	C	A
rs43109643	1	43109643	G	G	T	G	G	G	T	T	G	G	G	T	G	T	T	G	G	G	G	G	G	T	G	G	G	T	G	G	G	T	G	G	G	G	G	G	G	G	T	G	G	G	G	T	G	G	G
rs43109678	1	43109678	A	A	A	A	A	A	A	A	A	A	A	A	A	A	A	A	M	M	A	A	A	A	A	A	A	A	A	A	A	A	A	A	A	A	A	A	A	A	A	A	A	A	A	A	A	A	A
rs43168268	1	43168268	C	T	T	C	T	T	T	T	T	T	T	T	T	C	T	T	T	C	C	T	T	T	C	C	T	T	T	T	T	T	T	T	T	C	T	C	C	T	T	T	T	T	T	T	T	C	C
rs43173548	1	43173548	T	C	C	T	C	T	T	C	T	C	C	C	C	T	T	C	C	T	T	C	T	C	T	T	C	T	C	C	T	C	T	C	C	T	T	T	T	T	C	C	T	T	T	T	T	T	T
rs43232272	1	43232272	C	C	C	C	C	C	C	C	C	C	C	C	C	C	C	C	C	T	T	C	C	C	T	T	C	C	C	C	C	C	C	C	C	T	C	T	C	C	C	C	C	C	T	C	C	C	T
rs43316185	1	43316185	C	C	C	C	C	C	C	M	M	C	C	C	C	C	C	C	C	C	C	C	C	C	C	C	C	C	C	C	C	C	C	C	C	M	M	C	C	C	A	M	C	C	C	C	C	C	C
rs43388526	1	43388526	A	A	A	A	A	C	C	A	C	A	A	A	A	C	C	A	A	A	A	A	C	A	A	A	A	C	A	A	C	A	C	A	A	A	C	A	A	A	C	A	C	C	A	C	C	C	A
rs43389310	1	43389310	C	C	C	C	C	M	C	C	C	C	C	C	M	C	C	C	C	M	C	C	C	C	C	C	C	C	C	C	C	C	C	C	C	C	C	C	C	C	C	C	C	C	C	C	C	C	M
rs43389320	1	43389320	W	T	T	T	T	T	T	T	T	T	T	T	T	T	A	T	T	W	T	A	T	T	T	T	T	T	T	T	T	T	W	T	T	W	T	T	A	T	T	T	T	T	T	T	T	T	T
rs43396450	1	43396450	C	C	C	C	Y	C	C	C	C	C	C	C	C	Y	C	C	C	C	C	C	C	C	Y	C	C	C	C	C	C	Y	C	C	C	Y	C	C	C	C	C	C	T	C	C	C	Y	C	C
rs43397150	1	43397150	C	T	T	C	Y	C	C	T	C	T	T	T	T	C	C	T	T	C	C	T	C	T	C	C	T	C	T	T	C	T	C	T	T	C	C	C	C	C	C	T	C	C	C	C	C	C	C
rs43412869	1	43412869	G	T	T	G	T	G	G	T	G	T	T	T	T	G	G	T	T	G	G	T	G	T	G	G	T	G	T	T	G	T	G	T	T	G	G	G	G	G	G	T	G	G	G	G	G	G	G
rs43418872	1	43418872	C	C	C	C	C	T	T	C	T	C	C	C	C	T	T	C	C	C	C	C	T	C	C	C	C	T	C	C	T	C	T	C	C	C	T	C	C	C	T	C	T	T	C	T	T	T	C
rs43419243	1	43419243	T	T	T	T	T	A	A	T	A	T	T	T	T	A	A	T	T	T	T	T	A	T	T	T	T	A	T	T	A	A	A	T	T	T	A	T	T	T	A	T	A	A	T	A	A	A	T
rs43419290	1	43419290	A	C	C	C	C	C	C	C	C	C	C	C	C	C	C	C	C	A	C	C	C	C	C	A	C	C	C	C	C	C	C	C	C	C	C	C	C	C	C	C	C	C	C	C	C	C	C
rs43419603	1	43419603	G	G	G	G	G	G	G	G	G	G	G	G	G	G	G	G	G	G	A	A	G	G	G	G	G	A	G	A	G	G	G	G	G	G	G	G	G	G	G	G	G	G	G	G	G	G	G
rs43419605	1	43419605	G	G	G	G	A	A	A	G	A	G	G	G	G	A	A	G	G	G	A	G	A	G	G	G	G	A	G	G	A	G	A	G	G	G	A	G	G	G	A	G	A	A	G	A	A	A	G
rs43469257	1	43469257	T	T	T	T	W	T	T	T	T	T	T	T	W	W	T	T	T	W	T	T	T	T	T	A	A	W	T	T	W	T	T	T	T	A	T	T	T	T	T	T	T	T	T	T	T	T	T
rs43469275	1	43469275	C	T	T	C	T	C	C	T	C	T	T	T	T	C	C	T	T	C	C	T	C	T	C	C	T	C	T	T	C	T	C	T	T	C	C	C	C	C	C	T	C	C	C	C	C	C	C
rs43472197	1	43472197	C	C	C	C	C	T	T	C	T	C	C	C	C	T	T	C	C	C	C	C	T	C	C	C	C	T	C	C	T	C	T	C	C	C	T	C	C	C	T	C	T	T	C	T	T	T	C
rs43482085	1	43482085	A	A	A	A	A	A	A	A	A	A	A	A	A	A	A	A	A	A	A	A	A	A	A	A	A	A	A	A	A	A	A	A	A	A	A	A	A	A	A	A	W	A	A	A	A	A	A
rs43490678	1	43490678	A	A	A	A	A	T	T	A	T	A	A	A	A	T	T	A	A	A	A	A	T	A	A	A	A	T	A	A	T	A	T	A	A	A	T	A	T	A	T	A	T	T	A	T	T	T	A
rs43502730	1	43502730	C	T	T	C	T	C	C	T	C	T	T	T	T	C	C	T	T	C	C	T	C	T	C	C	T	C	T	T	C	T	C	T	T	C	C	C	C	Y	C	T	C	C	C	C	C	C	T
rs43503052	1	43503052	G	G	G	G	G	A	A	G	A	G	G	G	G	A	A	G	G	G	G	G	A	G	G	G	G	A	G	G	A	G	A	G	G	G	A	G	G	G	A	G	A	A	G	A	A	A	G
rs43624178	1	43624178	T	C	C	C	C	C	C	C	C	C	C	C	C	C	C	C	C	T	T	C	C	C	C	T	C	C	C	C	C	C	C	C	C	T	C	C	C	T	C	C	C	C	C	C	C	C	C
rs43632032	1	43632032	C	C	C	M	A	C	C	C	C	C	M	C	C	C	C	M	C	C	C	C	C	C	C	C	A	C	C	C	C	C	C	A	C	C	C	C	C	M	C	C	C	C	C	C	C	C	C
rs43657601	1	43657601	G	G	G	G	G	G	G	G	G	G	G	G	G	G	G	T	G	G	G	G	G	G	G	G	G	G	G	T	G	G	G	G	G	G	G	G	G	G	G	G	G	G	G	G	G	G	G
rs43668772	1	43668772	C	C	C	C	C	T	T	C	T	C	C	C	C	C	T	C	C	C	C	C	T	C	Y	C	C	T	C	C	T	C	T	C	C	C	T	C	C	C	T	C	T	T	C	T	T	T	C
rs43696988	1	43696988	T	T	T	T	T	T	T	T	T	T	T	T	K	T	T	T	T	T	T	T	T	T	T	T	T	T	T	T	T	T	T	T	T	T	T	T	T	T	T	T	T	T	T	T	T	T	T
rs43697337	1	43697337	G	G	G	G	G	T	T	G	T	G	G	G	G	T	T	G	G	G	G	K	T	G	G	G	G	T	G	G	T	G	T	G	G	G	T	G	G	G	T	G	T	G	G	T	T	T	G
rs43767415	1	43767415	Y	C	C	C	C	C	C	Y	C	C	C	C	C	C	C	C	C	C	Y	Y	Y	C	Y	C	C	C	Y	C	C	C	C	C	C	Y	C	C	Y	C	C	C	C	C	C	C	C	C	C
rs43771030	1	43771030	K	G	G	G	G	G	G	G	G	G	K	G	G	G	G	G	G	K	G	G	G	G	G	G	G	G	G	G	G	G	G	G	G	G	G	G	G	G	G	K	G	G	T	G	G	G	G
rs43816003	1	43816003	A	A	A	A	A	G	G	A	A	A	A	A	A	G	G	A	A	A	A	A	G	A	A	A	A	G	A	A	G	A	G	A	A	A	G	A	G	A	G	A	G	G	A	G	G	G	A
rs43860993	1	43860993	T	T	T	T	T	A	A	T	A	T	T	W	T	A	A	T	T	T	T	T	A	T	T	T	T	A	T	T	A	T	A	T	T	T	A	T	T	T	A	T	A	A	T	A	A	A	T
rs43861319	1	43861319	T	T	T	T	T	C	C	T	C	T	T	T	T	C	C	T	T	T	T	T	Y	T	T	T	T	C	T	T	C	T	C	T	T	T	C	T	C	T	C	T	C	C	T	C	C	C	T
rs43872980	1	43872980	C	C	C	C	T	C	C	C	C	C	C	C	C	T	C	C	C	C	T	C	C	C	C	C	C	C	C	C	C	C	C	T	C	C	C	C	C	C	C	C	C	C	C	C	C	C	C
rs43886830	1	43886830	T	T	T	T	T	C	C	T	C	T	T	T	T	C	C	T	T	T	T	T	C	T	T	T	T	C	T	T	C	T	C	T	T	T	C	T	C	T	C	T	C	C	T	C	C	C	T
rs43886861	1	43886861	C	C	C	C	C	T	T	C	T	C	C	C	C	T	T	C	C	C	C	C	T	C	C	C	C	T	C	C	T	C	T	C	C	C	T	C	T	C	T	C	T	T	C	T	T	T	C
rs43886888	1	43886888	C	C	C	C	T	T	T	C	T	C	C	C	C	T	T	C	C	C	C	C	T	C	C	C	C	T	C	C	T	C	T	C	C	C	T	C	C	C	T	C	T	T	C	T	T	T	C
rs43895715	1	43895715	T	T	K	G	T	T	T	T	T	T	T	K	T	T	T	T	T	T	T	K	T	T	T	T	T	T	T	T	T	T	T	T	T	T	T	T	T	T	T	T	T	T	T	T	T	T	G
rs43895719	1	43895719	T	T	T	T	K	T	T	T	T	T	T	K	T	T	T	T	T	T	K	T	T	T	T	T	T	T	T	T	T	T	T	T	T	T	T	T	T	T	T	T	T	T	T	T	T	T	G
rs43896070	1	43896070	G	G	G	G	K	G	T	G	G	K	G	G	G	G	G	G	G	G	G	G	G	G	G	G	G	G	G	G	G	G	G	G	G	G	G	G	T	G	G	G	G	G	G	G	G	G	G
rs43948723	1	43948723	C	C	C	C	C	T	T	C	Y	C	C	C	C	Y	T	C	C	C	C	C	T	C	C	C	C	T	C	C	T	C	T	C	C	C	T	C	C	C	T	C	Y	T	C	T	T	T	C
rs43951670	1	43951670	G	G	G	G	A	G	G	G	G	G	G	G	G	G	G	R	G	G	G	G	G	G	G	G	G	G	G	G	G	R	R	G	G	G	G	G	G	G	G	G	G	G	G	G	G	G	G
rs43951672	1	43951672	G	A	G	A	A	G	G	G	G	G	G	A	A	G	G	G	G	G	G	A	G	G	G	A	G	G	G	G	G	A	G	G	G	G	G	G	G	G	G	G	G	G	A	G	G	G	G
rs43961177	1	43961177	G	G	R	A	G	G	G	G	G	G	G	G	G	G	G	G	G	A	A	G	G	G	A	G	G	G	R	G	G	G	G	G	G	G	G	G	G	G	G	G	G	G	A	G	G	G	R
rs43991626	1	43991626	W	A	A	A	A	A	A	T	A	A	A	A	W	A	A	W	A	A	A	W	A	A	A	A	A	A	A	A	A	A	W	A	A	W	T	A	A	A	A	A	A	A	A	A	A	A	A
rs44009436	1	44009436	T	A	T	A	T	A	A	T	A	T	T	T	T	A	A	T	T	T	T	T	A	T	T	T	T	A	T	T	A	T	A	T	T	T	A	T	T	T	A	T	A	A	A	A	A	A	T
rs44024695	1	44024695	C	C	C	C	C	A	A	C	A	C	C	C	C	A	A	C	C	A	C	C	A	C	C	C	C	A	C	C	A	C	A	C	C	C	A	C	A	C	A	C	A	A	C	A	A	A	C
rs44041010	1	44041010	G	G	G	G	G	G	G	G	G	G	G	G	G	G	G	G	G	G	G	G	G	G	T	G	G	G	G	G	G	G	G	G	G	G	G	G	T	G	G	G	G	G	G	G	T	G	G
rs44056553	1	44056553	C	C	C	C	C	C	C	C	C	C	C	C	C	C	C	C	C	C	C	C	C	C	A	C	C	C	C	C	C	C	C	C	C	C	C	C	A	C	C	C	A	C	C	C	C	C	C
rs44104623	1	44104623	C	A	C	C	A	C	C	C	C	C	C	C	C	C	C	C	C	A	C	C	C	C	A	C	C	C	C	A	C	C	C	C	C	C	C	C	C	C	C	C	C	C	C	C	C	C	C
rs44155136	1	44155136	C	C	C	C	C	C	C	C	C	C	C	C	C	C	C	C	C	C	T	C	C	C	C	C	C	C	C	C	C	C	C	C	C	C	C	T	T	C	C	C	C	C	C	C	C	C	C
rs44164891	1	44164891	A	G	A	A	A	G	G	A	G	A	A	A	A	G	A	A	A	A	A	A	G	A	A	A	A	G	A	A	G	A	G	A	A	A	G	A	G	A	G	A	G	G	G	G	R	G	A
rs44168780	1	44168780	C	C	C	C	C	C	C	Y	C	C	C	T	C	C	C	T	C	C	C	Y	C	C	C	C	C	C	C	C	C	C	C	C	C	C	C	C	C	C	C	C	C	C	C	C	C	C	C
rs44168805	1	44168805	C	A	C	C	M	A	A	C	A	C	C	C	C	A	C	C	C	C	C	C	A	C	C	C	C	A	C	C	A	C	A	C	C	C	A	C	C	C	A	C	A	A	A	A	A	A	C
rs44196637	1	44196637	T	C	T	T	T	C	C	T	C	T	T	T	T	C	T	T	T	T	T	T	C	T	T	T	T	C	T	T	C	T	C	T	T	T	C	T	T	T	C	T	C	C	C	C	C	C	T
rs44212480	1	44212480	T	T	T	T	T	C	C	T	C	T	T	T	T	C	T	T	T	T	T	T	C	T	T	T	T	C	T	T	C	T	C	T	T	T	C	C	C	T	C	T	C	C	T	C	C	C	T
rs44218026	1	44218026	T	C	T	T	T	C	C	T	C	T	T	T	T	C	T	T	T	T	T	T	C	T	T	T	T	C	T	T	C	T	C	T	T	T	C	T	C	T	C	T	C	C	C	C	C	C	T
rs44218390	1	44218390	T	C	T	T	T	C	C	T	C	T	T	T	T	C	T	T	T	T	T	T	C	T	T	T	T	C	T	T	C	T	C	T	T	T	C	C	C	T	C	T	C	C	C	C	C	C	T
rs44221011	1	44221011	A	A	A	A	A	A	A	A	A	A	A	A	A	A	A	A	A	A	A	A	A	A	A	A	A	A	A	A	A	A	A	A	A	A	A	G	G	A	A	A	A	A	A	A	A	A	A
rs44221041	1	44221041	C	G	C	C	C	G	G	C	G	C	C	C	C	G	C	C	C	C	C	C	G	G	C	C	C	G	C	C	G	C	G	C	C	C	G	G	G	C	G	C	G	G	G	G	G	G	C
rs44221414	1	44221414	A	G	A	A	A	G	G	A	G	A	A	A	A	G	A	A	A	A	A	A	G	A	A	A	A	G	A	A	G	A	G	A	A	A	G	A	A	A	G	A	G	G	G	G	G	G	A
rs44244710	1	44244710	T	A	T	T	T	A	A	T	A	T	T	T	T	A	T	T	T	T	T	T	A	T	T	T	T	A	T	T	A	T	A	T	T	T	A	A	A	W	A	T	A	A	A	A	A	A	T
rs44245047	1	44245047	A	A	A	A	A	A	A	A	A	A	A	A	A	A	A	A	A	A	A	A	A	T	A	A	A	A	A	A	W	A	A	A	A	A	A	A	A	W	A	A	A	W	A	A	A	A	A
rs44245055	1	44245055	A	C	A	A	A	C	C	A	C	A	A	A	A	C	A	A	A	A	A	A	C	A	A	A	A	C	A	A	C	A	C	A	A	A	C	C	C	M	C	A	C	C	C	C	C	C	A
rs44245059	1	44245059	T	C	T	T	T	C	C	T	C	T	T	T	T	C	T	T	T	T	T	T	C	T	T	T	T	C	T	T	C	T	C	T	T	T	C	C	C	T	C	T	C	C	C	C	C	C	T
rs44305466	1	44305466	C	G	C	C	C	G	G	C	G	C	C	C	C	G	C	C	C	C	C	C	S	C	C	C	C	G	C	C	G	C	G	C	C	C	G	G	G	C	G	C	G	G	G	G	G	G	C
rs44366623	1	44366623	C	M	C	C	M	C	C	C	C	C	C	C	C	C	C	C	C	C	C	C	C	C	C	C	C	C	C	C	C	C	C	C	C	C	C	C	C	M	C	C	C	C	C	C	C	C	C
rs44367383	1	44367383	T	G	G	G	G	G	G	G	G	G	G	G	G	G	G	G	G	G	G	G	G	G	G	G	G	K	G	G	G	G	G	K	G	G	G	G	G	G	G	G	G	K	G	G	G	K	G
rs44439835	1	44439835	A	C	C	A	C	C	C	C	A	A	A	C	C	C	A	C	C	A	A	C	C	C	C	C	A	C	C	A	C	A	A	C	C	A	C	C	C	C	C	C	C	A	C	C	C	C	C
rs44440196	1	44440196	G	T	G	G	G	T	T	T	T	G	G	G	G	T	G	G	G	G	G	G	T	G	G	G	G	T	G	T	T	G	T	G	G	G	T	G	T	T	T	G	T	T	T	T	T	T	G
rs44517275	1	44517275	G	A	G	G	G	A	A	G	A	G	G	G	G	A	G	G	G	G	G	G	A	G	G	G	G	A	G	G	A	G	A	G	G	G	R	G	R	R	A	G	A	A	A	A	A	A	G
rs44545980	1	44545980	A	C	C	C	C	C	C	C	C	C	C	C	C	C	C	C	C	C	C	C	C	C	C	C	C	C	C	C	A	C	C	C	C	C	C	C	C	A	C	A	C	A	C	C	C	C	C
rs44600843	1	44600843	A	A	A	A	W	A	A	A	A	A	A	A	W	A	A	A	W	T	A	T	A	A	A	A	A	A	A	A	A	A	A	A	A	A	A	A	A	T	A	A	A	W	A	A	A	A	A
rs44633452	1	44633452	T	C	T	T	T	C	C	T	C	T	T	T	T	C	T	T	T	T	T	T	C	Y	T	T	T	C	T	T	C	T	C	T	T	T	C	T	C	Y	C	T	C	C	C	C	C	C	T
rs44633484	1	44633484	C	C	C	C	C	C	C	C	C	C	A	C	C	A	C	C	C	A	C	C	A	C	C	C	C	C	C	C	A	C	A	C	C	C	A	C	C	C	C	C	A	A	C	A	C	C	C
rs44739293	1	44739293	A	A	A	A	A	A	A	A	A	A	A	A	A	A	A	A	A	A	A	A	A	A	A	A	A	A	A	A	A	A	A	A	A	A	W	A	A	A	A	A	A	A	A	A	A	A	A
rs44739296	1	44739296	G	G	G	G	G	G	G	G	G	G	G	G	G	G	G	G	G	G	G	G	G	G	G	G	G	G	G	G	G	G	G	G	G	T	G	G	G	G	G	G	G	G	G	G	G	G	G
rs44809962	1	44809962	G	G	G	G	G	G	G	R	R	G	G	G	G	G	G	G	G	G	R	G	G	G	G	G	G	G	G	G	G	G	G	G	G	G	G	G	G	G	G	G	G	G	G	G	G	G	G
rs44809964	1	44809964	G	G	G	G	G	G	R	R	G	G	G	G	G	G	R	G	G	G	G	G	G	G	G	A	R	G	R	G	G	G	G	G	G	G	G	G	G	G	G	G	G	G	G	G	G	G	G
rs44834007	1	44834007	T	T	G	G	G	T	T	G	T	G	G	G	G	T	G	G	G	G	G	G	T	G	G	G	G	T	G	G	T	G	T	G	G	G	T	T	G	K	T	G	T	T	T	T	T	T	G
rs44872480	1	44872480	C	C	C	C	Y	C	C	C	C	C	C	C	C	C	C	C	T	C	C	Y	C	C	C	C	C	C	C	C	C	Y	C	C	Y	C	C	C	C	Y	C	C	C	C	C	C	C	C	C
rs44914811	1	44914811	C	C	C	C	A	C	C	C	C	C	C	C	C	C	C	C	C	A	C	A	C	C	C	A	C	C	C	C	C	C	C	C	C	C	A	C	C	A	C	C	C	C	C	C	C	C	C
rs44915221	1	44915221	G	G	G	G	G	G	G	G	G	G	G	G	G	G	G	G	G	G	G	G	G	G	G	G	G	G	G	G	G	G	G	G	G	G	G	G	G	G	G	G	G	G	G	G	G	G	G
rs45054509	1	45054509	G	T	G	G	G	T	T	G	T	G	G	G	G	T	G	G	G	G	G	G	T	G	G	G	T	T	G	G	T	G	T	G	G	G	T	G	G	G	T	G	T	T	T	T	T	T	G
rs45064715	1	45064715	T	C	T	T	T	C	C	T	C	T	T	T	T	C	T	T	T	T	T	T	C	T	T	T	T	C	T	T	C	T	C	T	T	T	C	T	T	T	C	T	C	C	C	C	C	C	T
rs45095276	1	45095276	C	C	C	C	C	C	C	C	C	C	C	C	C	C	C	C	C	M	C	C	C	C	C	C	A	C	C	C	C	C	M	C	C	C	C	C	C	C	C	C	C	C	C	M	C	A	C
rs45095604	1	45095604	G	G	G	G	G	G	G	G	G	G	G	G	G	G	G	G	G	G	G	G	G	G	G	G	G	G	G	G	G	G	T	G	G	G	G	T	G	G	G	G	G	T	G	G	T	G	G
rs45167913	1	45167913	C	A	C	C	C	A	A	C	A	C	C	C	C	A	C	C	C	C	C	C	A	C	C	C	C	A	C	C	A	C	A	C	C	C	A	C	C	C	A	C	A	A	A	A	A	A	C
rs45167930	1	45167930	A	G	A	A	A	G	G	A	G	A	A	A	A	G	A	A	A	A	A	A	G	A	A	A	A	G	A	A	G	A	G	A	A	A	G	A	A	A	G	A	G	G	G	G	G	G	A
rs45174936	1	45174936	C	C	C	C	C	M	C	C	C	M	C	C	C	M	C	C	C	C	C	C	C	C	C	C	C	C	C	C	C	C	C	C	C	C	C	M	C	C	C	C	C	C	C	C	C	C	C
rs45175286	1	45175286	G	T	G	G	G	G	G	G	G	G	G	G	G	G	G	G	T	G	G	G	G	G	G	G	G	G	G	G	G	G	G	G	G	G	G	G	G	G	G	G	G	G	G	G	G	G	G
rs45192054	1	45192054	T	G	T	T	T	G	G	T	G	T	T	T	T	G	T	T	T	T	T	T	G	T	T	T	T	G	T	T	G	T	G	T	T	T	G	T	T	T	G	T	G	G	G	G	G	G	T
rs45192073	1	45192073	G	T	G	G	G	T	T	G	T	G	G	G	G	T	G	G	G	G	G	G	T	G	G	G	G	T	G	G	T	G	T	G	G	G	T	G	G	G	T	G	T	T	T	T	T	T	G
rs45206198	1	45206198	A	G	A	A	A	G	G	A	G	A	A	A	A	G	A	A	A	A	A	A	G	A	A	A	A	G	A	A	G	A	G	A	A	A	G	A	A	A	G	A	G	G	G	G	G	G	A
rs45208230	1	45208230	G	G	G	G	T	G	T	G	G	G	G	G	G	G	G	T	T	G	T	G	G	T	G	G	G	T	G	G	G	G	T	T	G	G	G	G	G	G	G	G	G	T	G	G	G	T	G
rs45208236	1	45208236	G	K	G	T	G	K	G	G	G	G	G	G	G	K	G	G	K	G	G	G	G	G	G	K	G	G	G	G	G	G	T	G	G	G	G	G	G	G	G	G	G	K	G	G	G	G	G
rs45252468	1	45252468	G	G	G	G	T	G	T	G	G	G	T	G	G	G	G	G	T	G	G	G	G	G	G	G	G	G	G	G	G	G	G	G	G	K	G	G	G	G	G	G	G	T	G	T	G	T	K
rs45287683	1	45287683	A	A	A	A	A	A	A	A	A	A	A	A	A	A	A	A	A	A	A	A	A	A	A	A	A	C	A	A	A	A	A	A	A	A	M	A	C	M	C	A	C	A	A	A	A	A	A
rs45461467	1	45461467	G	G	K	G	K	G	G	G	G	G	G	G	G	G	G	T	G	G	T	G	T	T	G	G	G	G	T	T	G	G	G	T	G	G	T	G	G	G	G	G	G	T	G	G	G	G	G
rs45470128	1	45470128	G	G	G	G	A	G	G	G	G	G	R	G	G	G	G	G	G	G	G	G	G	G	R	G	G	G	G	G	R	G	G	R	G	G	R	G	G	G	G	G	G	R	G	G	G	G	G
rs45485352	1	45485352	C	C	C	C	Y	C	C	Y	C	C	C	C	C	C	C	C	T	C	C	C	C	C	C	C	C	C	C	C	Y	C	C	C	C	C	T	C	C	C	C	C	C	C	C	C	C	C	C
rs45485709	1	45485709	G	K	G	K	K	G	G	G	G	G	G	K	G	K	G	G	G	K	G	G	K	K	G	K	G	G	G	G	G	G	G	G	G	G	K	G	G	G	G	K	G	K	G	K	G	G	G
rs45506034	1	45506034	G	G	G	G	G	G	G	G	G	G	G	G	G	G	G	G	G	G	G	G	G	G	G	G	G	G	G	G	G	G	G	G	G	G	G	G	C	G	G	G	C	G	G	G	G	G	G
rs45506069	1	45506069	G	G	G	G	G	G	G	G	T	G	G	G	G	G	K	G	G	G	G	G	G	K	G	G	G	G	G	K	G	G	G	G	G	G	G	G	G	G	G	G	G	G	K	G	G	G	G
rs45506457	1	45506457	G	G	G	T	T	G	G	G	G	G	G	G	G	G	G	G	G	G	G	G	T	T	G	G	G	G	G	G	G	G	G	G	G	T	G	G	G	G	G	G	T	G	T	T	G	G	G
rs45513011	1	45513011	C	C	Y	Y	Y	C	C	C	C	C	C	C	C	C	C	C	T	C	C	Y	C	C	C	C	C	C	C	C	C	C	C	C	C	C	C	C	C	C	C	T	C	C	C	C	C	Y	C
rs45525313	1	45525313	C	C	C	G	C	C	C	C	C	C	C	C	C	C	C	C	C	C	C	C	C	C	C	C	C	C	C	C	C	C	C	C	C	C	C	C	C	C	C	C	G	C	C	C	C	C	C
rs45531392	1	45531392	G	G	G	G	A	G	G	G	G	G	G	G	R	G	G	G	G	G	G	G	G	R	G	G	G	G	G	G	G	G	G	G	G	G	G	G	G	G	G	G	A	G	G	G	G	G	G
rs45531398	1	45531398	G	G	G	G	G	G	G	G	G	G	G	G	G	G	G	G	G	G	G	G	G	G	G	G	G	G	G	G	G	G	G	G	G	G	G	G	G	G	G	G	G	G	G	G	G	G	G
rs45563487	1	45563487	G	G	G	G	G	G	G	G	G	G	G	G	G	G	G	G	A	A	G	G	G	G	G	G	G	G	G	G	G	G	G	G	G	G	A	G	G	G	G	G	G	G	G	G	G	G	G
rs45663333	1	45663333	G	G	G	G	G	G	G	A	G	G	G	A	A	G	G	G	G	G	G	R	G	G	G	G	A	G	G	G	G	G	G	G	A	G	G	G	A	R	G	A	G	G	G	G	G	G	G
rs45703204	1	45703204	A	A	A	A	A	A	A	A	A	A	A	A	A	A	A	A	A	A	A	A	A	A	A	A	A	A	A	A	A	A	A	A	A	A	A	A	A	A	A	A	A	A	A	A	A	A	A
rs45762108	1	45762108	G	G	G	G	G	G	G	A	G	G	G	A	A	G	G	G	G	G	G	G	G	G	G	G	A	G	G	G	G	G	G	G	A	G	G	G	G	G	G	A	G	G	G	G	G	G	G
rs45762109	1	45762109	C	C	C	C	C	C	C	G	C	C	C	G	G	C	C	C	C	C	C	C	C	C	C	C	G	C	C	C	C	C	C	C	G	C	C	C	C	S	C	G	C	C	C	C	C	C	C
rs45770726	1	45770726	T	T	T	T	T	T	T	C	T	T	T	C	C	T	T	T	T	T	T	T	T	T	T	T	C	T	T	T	T	T	T	T	C	T	T	T	C	T	T	C	T	T	T	T	T	T	T
rs45838117	1	45838117	A	A	A	A	A	A	A	A	A	A	A	A	A	A	A	A	A	A	A	A	A	A	A	A	A	A	A	A	A	A	A	A	A	A	A	A	A	A	A	A	A	A	A	A	A	A	A
rs45848003	1	45848003	T	T	T	T	T	T	T	T	T	T	A	T	T	T	T	T	T	T	T	T	T	T	T	T	T	A	T	A	T	T	T	T	T	T	T	T	T	T	T	T	A	T	T	T	T	T	T
rs45906877	1	45906877	G	G	G	A	G	G	G	G	G	G	G	G	G	G	G	G	G	G	G	G	G	G	A	G	G	G	G	G	G	G	G	G	G	G	G	G	G	G	G	G	G	G	G	G	G	G	A
rs45907434	1	45907434	T	T	T	T	T	T	T	T	T	T	T	T	T	T	T	T	T	T	T	T	T	T	T	T	T	T	T	T	T	T	T	T	T	T	T	T	C	T	T	T	T	T	T	T	T	T	T
rs45989195	1	45989195	G	G	G	G	G	G	G	G	G	G	G	G	G	G	G	G	G	G	G	G	G	G	G	G	G	G	G	G	G	G	G	G	G	G	G	G	A	G	G	G	G	G	G	G	G	G	G
rs45996347	1	45996347	C	C	C	A	C	C	C	A	C	C	A	C	C	C	C	C	C	C	C	C	C	C	C	C	C	C	C	C	C	A	C	C	C	C	A	C	C	C	C	C	C	C	C	C	C	A	C
rs46010605	1	46010605	T	T	T	T	T	T	T	T	T	T	T	T	T	T	T	T	T	T	T	T	T	T	T	T	T	T	T	T	T	T	T	T	T	T	T	T	C	Y	T	T	T	T	T	T	T	T	T
rs46028974	1	46028974	A	A	A	A	R	A	A	G	A	A	A	A	G	A	A	A	A	A	A	G	A	A	A	G	G	A	A	A	A	A	A	A	G	A	A	A	G	A	A	G	A	A	A	A	A	A	A
rs46090489	1	46090489	G	G	G	G	G	G	G	T	T	G	G	G	G	G	G	G	G	G	G	G	G	G	G	G	G	G	G	G	K	G	G	G	G	G	G	G	G	G	G	K	G	G	G	G	G	G	G
rs46101428	1	46101428	C	M	C	C	M	C	C	C	C	C	C	C	C	C	C	C	C	C	C	C	C	C	C	C	A	C	C	C	C	C	C	C	C	C	C	C	C	C	C	C	C	C	C	C	C	C	C
rs46105014	1	46105014	G	K	G	G	G	G	G	G	G	K	G	G	G	G	G	G	G	G	G	G	G	T	G	G	G	G	G	G	G	G	K	G	G	G	G	G	G	G	G	G	K	G	G	G	T	G	G
rs46183685	1	46183685	G	G	G	G	G	G	G	G	G	G	G	G	G	G	G	G	G	G	T	G	G	G	G	G	G	G	G	T	G	G	G	G	G	G	G	G	G	G	G	G	G	G	G	G	G	G	G
rs46223511	1	46223511	A	A	A	A	A	A	A	A	A	A	A	A	A	A	A	A	A	A	A	A	A	A	A	A	A	A	A	A	A	A	A	A	A	A	A	A	A	A	A	A	A	A	A	A	A	A	A
rs46282821	1	46282821	G	G	G	G	G	G	G	G	G	G	G	G	G	G	G	G	G	G	G	G	G	G	G	G	G	R	G	G	R	G	G	G	G	G	G	A	G	G	G	G	G	G	G	G	G	G	G
rs46388522	1	46388522	T	G	G	T	G	G	G	G	G	G	G	G	G	G	G	G	G	G	T	G	G	G	G	G	G	G	G	G	G	G	G	G	G	G	G	G	G	T	G	G	G	G	T	G	G	G	G
rs46434956	1	46434956	G	G	G	G	G	G	G	G	G	G	G	G	G	G	G	G	G	G	A	G	G	G	G	G	G	G	A	A	A	G	G	G	G	G	G	G	G	G	G	A	G	G	G	G	G	G	G
rs46434961	1	46434961	G	G	G	G	G	G	G	G	G	G	G	G	G	G	G	G	T	K	G	G	G	G	G	G	G	G	T	G	G	G	G	G	G	G	G	G	G	G	G	G	G	G	G	K	G	G	G
rs46530312	1	46530312	C	C	C	M	C	C	C	C	C	C	C	C	C	C	M	C	M	C	C	C	C	C	C	C	M	C	C	C	C	C	C	C	C	C	M	C	C	C	C	C	C	M	A	C	C	C	C
rs46571773	1	46571773	T	T	A	A	A	A	A	A	A	A	A	A	A	A	A	A	A	A	A	A	A	A	A	A	A	A	A	A	A	A	A	A	A	A	A	A	A	A	A	A	T	A	A	A	A	T	A
rs46660211	1	46660211	K	G	G	G	G	G	G	G	G	G	G	G	G	G	G	G	G	G	G	G	G	K	G	G	G	G	G	G	G	G	G	G	G	G	G	G	G	G	G	G	G	G	G	G	G	G	G
rs46695267	1	46695267	C	M	M	C	C	C	C	C	C	C	C	C	C	C	M	C	C	C	C	C	C	C	C	C	C	C	M	C	C	C	C	C	C	C	C	C	C	C	C	C	C	C	C	C	C	C	C
rs46718219	1	46718219	C	C	C	C	C	C	C	C	C	C	C	C	C	C	C	C	C	C	C	C	C	A	C	C	C	C	A	A	C	C	A	C	C	C	C	C	C	C	C	C	C	C	C	C	A	C	C
rs46772959	1	46772959	G	G	G	G	G	G	G	G	G	G	G	G	G	G	G	G	G	G	A	G	G	A	G	G	G	G	G	G	G	A	G	G	G	G	G	G	G	G	G	G	G	G	G	G	G	G	G
rs46774046	1	46774046	T	T	T	T	W	W	T	T	T	T	T	T	T	T	T	T	T	T	T	W	T	T	T	T	T	T	T	W	W	T	W	T	T	T	T	T	T	T	W	T	W	T	T	T	T	T	W
rs46798247	1	46798247	G	G	G	G	G	G	G	K	G	G	G	G	G	G	T	G	G	G	G	G	G	G	G	G	G	G	G	G	G	G	K	G	G	G	K	G	G	G	G	G	G	G	G	G	T	G	G
rs46812730	1	46812730	G	G	G	G	G	G	G	G	G	G	R	R	G	G	G	G	G	G	G	G	G	G	G	G	G	G	G	G	G	G	G	G	G	G	G	G	G	G	G	G	G	G	G	G	G	G	G
rs46812757	1	46812757	T	A	T	T	T	T	T	T	T	T	T	T	T	T	T	T	T	T	W	T	T	T	T	T	T	W	W	T	W	W	T	T	T	T	T	T	T	T	T	T	T	T	T	T	T	T	A
rs46812762	1	46812762	C	C	C	C	C	C	C	C	C	C	C	A	C	C	C	C	C	C	C	C	C	C	C	C	C	C	C	A	C	C	C	C	A	C	C	C	C	C	C	C	C	C	A	C	C	C	C
rs46858551	1	46858551	C	C	C	C	Y	C	C	C	C	C	C	Y	C	C	C	C	C	C	C	C	C	C	C	C	C	C	C	C	C	C	C	C	C	C	C	C	C	C	C	C	Y	C	C	C	T	C	C
rs46862619	1	46862619	G	G	G	T	G	G	G	G	G	G	G	G	G	G	G	G	G	G	G	G	G	G	G	G	G	G	T	G	G	T	G	G	G	G	G	G	G	G	G	G	G	G	G	T	T	G	G
rs46862622	1	46862622	G	G	G	G	G	G	G	G	G	G	G	G	G	G	G	G	G	G	T	G	G	G	G	G	G	G	G	G	T	G	T	G	G	G	G	T	G	G	G	G	G	G	G	G	T	G	G
rs46901130	1	46901130	G	G	K	G	K	G	G	K	K	G	G	G	G	G	G	G	G	G	G	G	G	G	G	G	G	K	G	G	G	G	G	G	T	G	G	G	G	G	G	K	G	G	T	G	G	G	G
rs46950325	1	46950325	C	C	C	C	C	C	C	C	C	C	C	C	C	C	C	C	C	C	C	A	C	C	C	C	C	C	C	C	C	C	C	A	C	C	C	C	C	C	C	C	C	C	C	C	C	C	C
rs46950329	1	46950329	C	C	C	C	C	C	M	C	C	C	C	C	C	M	C	C	C	C	C	C	C	C	C	C	M	C	C	C	C	C	C	C	C	C	C	C	C	C	C	C	C	C	C	C	A	C	C
rs46967435	1	46967435	C	C	C	C	C	C	C	C	C	C	C	C	C	C	C	C	C	C	T	C	C	C	C	C	C	C	C	C	C	C	C	C	C	C	C	C	C	C	C	C	C	C	C	C	C	C	C
rs46972511	1	46972511	G	R	G	G	G	G	G	A	G	G	G	G	G	G	G	G	G	A	A	G	G	A	G	G	G	G	G	G	G	G	G	G	G	G	G	G	G	G	G	A	G	G	G	G	G	G	G
rs46992147	1	46992147	T	T	T	T	A	T	T	T	T	T	T	T	T	T	T	T	T	T	A	T	T	T	T	T	T	T	T	T	T	T	T	T	T	T	T	T	T	T	T	T	T	T	T	T	T	T	T
rs46996381	1	46996381	A	A	A	A	A	A	A	A	A	A	A	A	A	A	A	A	A	A	A	A	A	A	A	A	A	A	A	A	A	A	A	A	A	A	A	G	A	A	A	A	A	A	A	A	A	A	A
rs47031485	1	47031485	A	A	A	A	A	A	A	A	A	A	A	A	A	A	A	A	A	A	C	A	A	A	A	A	A	A	A	A	A	A	A	A	A	A	A	A	A	A	A	A	A	A	A	A	A	A	A
rs47239248	1	47239248	T	T	T	T	T	T	T	T	T	T	T	T	T	T	T	T	T	T	T	T	T	T	T	T	T	T	T	T	T	T	T	T	T	T	T	C	T	T	T	T	T	T	T	T	T	T	T
rs47239763	1	47239763	G	R	G	G	G	R	G	G	G	G	A	G	G	G	G	G	G	A	G	G	G	G	G	G	G	G	G	R	R	G	G	G	G	G	G	G	G	G	G	G	G	G	R	A	G	G	G
rs47239770	1	47239770	T	T	T	T	T	T	T	T	T	T	T	T	T	T	T	T	T	T	C	T	T	T	T	T	T	T	T	T	T	T	T	T	T	T	T	T	T	Y	T	T	T	T	T	T	T	T	T
rs47247845	1	47247845	G	G	A	G	G	G	G	G	G	G	G	G	G	G	G	G	G	G	A	G	G	G	G	G	G	G	G	G	G	G	G	G	G	G	G	G	G	G	G	G	G	G	G	G	G	G	G
rs47457473	1	47457473	G	G	G	G	G	G	K	G	G	G	G	G	G	G	G	G	G	G	G	G	G	K	K	G	G	G	G	K	G	G	T	G	G	G	G	G	G	G	G	G	G	G	G	G	G	G	G
rs47477520	1	47477520	C	C	C	C	C	C	C	T	C	C	C	T	T	C	T	C	C	C	T	Y	C	C	T	C	T	C	C	C	C	C	C	C	T	C	C	Y	C	C	C	T	C	C	C	C	C	C	C
rs47557186	1	47557186	C	C	C	C	C	C	C	C	C	C	C	C	C	C	M	C	M	C	M	C	C	C	C	C	C	C	C	C	C	C	C	C	C	C	C	C	C	C	C	C	M	C	A	C	M	C	C
rs47614975	1	47614975	G	G	G	G	G	G	G	G	G	G	G	G	G	G	G	G	G	G	G	G	G	G	G	K	G	G	G	K	G	G	G	G	G	G	G	G	G	G	G	G	G	G	G	G	G	G	G
rs47634886	1	47634886	G	G	G	G	G	G	G	T	G	G	G	G	K	G	G	G	G	K	G	G	G	K	G	G	T	G	G	G	G	G	G	G	T	G	G	G	G	G	G	G	G	G	G	G	G	G	G
rs47639254	1	47639254	C	C	C	C	C	C	C	C	C	C	C	C	C	C	C	C	C	C	A	A	C	C	C	C	C	C	C	C	C	C	C	C	C	M	C	C	C	C	C	C	C	C	C	C	C	C	C
rs47639616	1	47639616	T	G	G	G	G	G	G	T	G	T	G	G	G	G	G	G	G	G	T	T	G	G	G	G	G	G	G	G	T	G	G	G	G	G	G	G	G	T	T	G	G	T	G	G	G	G	G
rs47810916	1	47810916	G	K	G	T	T	G	G	G	G	G	G	G	G	G	G	T	T	T	G	T	G	G	G	G	G	T	G	T	G	T	G	G	G	G	G	G	G	G	G	G	G	G	G	G	G	G	G
rs47895219	1	47895219	G	G	G	G	G	G	G	A	G	G	G	G	G	G	G	G	A	G	G	G	G	G	G	G	G	G	G	G	G	A	G	G	G	G	G	G	G	G	G	G	G	A	G	G	G	G	G
rs47947125	1	47947125	G	G	G	C	S	G	G	C	G	G	C	C	C	C	C	G	C	G	G	S	G	G	C	G	C	G	G	G	C	C	C	C	C	G	G	C	G	G	G	C	G	G	G	G	G	C	G
rs47948090	1	47948090	G	G	G	A	G	G	G	G	G	G	R	G	G	A	G	G	A	G	G	G	G	G	A	G	G	G	G	G	G	A	A	A	G	G	G	G	G	G	G	G	G	G	G	G	G	A	G
rs47948114	1	47948114	C	C	C	C	C	C	C	C	C	C	Y	C	C	C	C	C	C	C	T	C	C	C	C	C	C	C	C	C	C	C	C	C	C	C	C	C	C	C	C	C	C	C	C	C	C	C	C
rs47948122	1	47948122	C	C	C	C	C	C	C	C	C	C	C	C	C	C	C	C	C	T	C	C	C	C	C	C	C	C	C	T	C	C	C	C	C	C	C	C	C	C	C	C	C	C	T	C	C	C	C
rs47960730	1	47960730	G	G	G	G	G	G	G	G	G	G	G	G	G	G	G	G	G	T	G	G	G	G	G	G	G	G	G	G	G	G	G	G	G	K	G	G	G	T	G	G	G	G	G	G	G	G	G
rs47986763	1	47986763	A	A	A	C	A	A	A	C	A	A	C	C	C	C	C	A	C	A	A	A	A	A	C	A	C	A	A	A	C	C	C	C	C	A	A	C	A	A	A	C	A	A	A	A	A	C	A
rs48021750	1	48021750	C	C	C	C	C	C	C	C	C	C	C	C	C	C	C	C	C	C	C	C	C	C	M	C	C	C	C	C	C	C	C	C	C	C	C	C	C	C	C	C	C	C	C	C	C	C	C
rs48021756	1	48021756	C	C	C	C	C	C	M	C	C	C	C	C	C	M	C	C	C	C	M	A	C	C	C	M	C	C	C	M	M	C	C	C	C	M	C	C	C	C	C	C	C	C	C	M	C	C	C
rs48047905	1	48047905	A	A	A	G	A	A	A	A	A	A	A	G	G	G	A	A	G	A	A	A	A	A	G	A	G	A	A	A	G	G	G	G	G	A	A	G	G	A	A	G	A	A	A	A	A	G	A
rs48076204	1	48076204	A	A	A	G	A	A	A	G	A	A	G	G	G	G	G	A	G	A	A	G	A	A	G	A	G	A	A	A	G	G	G	G	G	A	A	G	G	G	A	G	A	A	A	A	A	G	A
rs48102679	1	48102679	G	G	G	G	G	G	T	G	G	G	G	G	G	T	G	G	T	T	G	T	G	G	G	G	G	G	G	T	G	T	T	G	G	G	G	G	G	G	G	T	G	T	G	T	G	G	G
rs48102682	1	48102682	G	G	G	G	G	K	G	T	G	G	G	G	G	G	G	T	G	G	G	T	G	G	G	G	G	G	G	G	G	G	G	G	G	G	G	G	G	G	G	G	G	G	G	G	G	G	G
rs48102696	1	48102696	W	A	A	A	A	A	A	A	A	A	A	A	T	A	A	W	A	A	A	A	A	A	A	A	A	A	A	A	A	A	A	A	W	A	A	A	W	A	A	W	A	A	A	A	A	A	A
rs48106119	1	48106119	T	T	T	C	T	T	T	T	T	T	C	T	T	C	C	T	C	T	T	T	T	T	C	T	T	T	T	T	T	C	C	C	T	T	T	T	C	Y	T	T	T	T	T	T	T	C	T
rs48106152	1	48106152	T	C	C	C	C	C	C	C	C	C	C	C	C	T	C	C	T	C	T	C	C	C	C	T	C	C	C	C	C	T	C	C	C	C	C	C	C	C	C	C	C	T	C	C	C	C	T
rs48111735	1	48111735	W	A	A	A	A	A	A	A	A	A	A	A	A	A	A	A	A	A	A	A	A	A	A	A	A	A	A	A	A	A	A	A	A	A	A	T	A	A	A	A	A	A	A	A	A	A	W
rs48122600	1	48122600	G	G	G	G	G	G	G	G	G	G	G	G	G	G	G	G	G	G	G	G	G	G	G	G	G	G	G	G	G	A	A	G	G	G	G	G	A	A	G	G	G	G	A	G	G	G	G
rs48152204	1	48152204	T	T	T	T	T	T	T	T	T	T	T	T	T	T	T	A	T	T	T	A	T	T	T	T	T	A	T	T	T	T	T	T	T	W	T	T	T	T	T	W	T	T	T	T	T	A	A
rs48177143	1	48177143	G	G	G	G	G	G	G	G	G	G	G	G	K	G	G	G	G	G	G	T	G	G	G	G	G	G	G	G	G	G	G	G	G	G	G	G	G	G	G	G	G	G	G	G	G	G	T
rs48196920	1	48196920	A	A	A	A	A	A	A	G	A	A	A	G	G	A	A	A	A	A	A	A	A	A	A	A	G	A	A	A	G	A	A	A	G	A	A	G	G	G	A	G	A	A	A	A	A	A	A
rs48197284	1	48197284	G	G	G	K	K	K	G	G	G	G	G	G	G	G	G	G	G	G	G	G	G	G	G	G	G	G	G	K	G	G	G	G	G	G	G	G	G	G	G	G	G	G	G	G	G	G	K
rs48213636	1	48213636	T	T	T	T	T	T	T	C	T	T	T	C	C	T	T	T	T	T	T	T	T	T	T	T	C	T	T	T	C	T	T	T	C	T	T	C	C	T	T	C	T	T	T	T	T	T	T
rs48214006	1	48214006	C	C	C	C	C	C	C	T	C	C	C	T	T	C	C	C	C	C	C	Y	C	C	C	C	T	C	C	C	T	C	C	C	T	C	C	T	T	Y	C	T	C	C	C	C	C	C	C
rs48214811	1	48214811	C	C	C	C	C	C	C	C	C	C	C	C	C	C	M	C	C	C	C	C	C	C	C	C	C	A	C	C	C	C	C	C	C	M	C	C	C	C	C	C	C	C	C	C	C	C	C
rs48214817	1	48214817	C	C	C	C	C	Y	C	C	C	C	C	C	C	C	C	C	C	C	C	C	C	C	Y	C	C	C	C	Y	C	C	C	C	C	Y	C	C	C	C	C	C	C	C	C	C	C	C	C
rs48215153	1	48215153	A	A	A	A	A	A	A	A	A	A	A	A	A	A	A	A	A	A	A	A	A	A	A	A	A	A	A	A	A	A	A	A	A	A	A	A	A	A	A	A	A	A	A	A	A	A	A
rs48215156	1	48215156	G	T	G	G	G	G	G	G	G	G	G	G	G	G	G	G	G	G	G	T	G	G	G	G	G	G	G	G	G	G	G	G	G	G	G	G	G	G	G	G	G	G	T	G	G	G	G
rs48218275	1	48218275	C	C	C	A	C	M	C	A	C	C	A	C	C	C	C	A	C	A	A	C	C	C	C	M	C	C	C	A	C	A	C	C	C	C	C	C	M	C	C	C	C	C	C	C	C	A	C
rs48218280	1	48218280	C	C	C	C	C	C	C	A	C	C	A	C	C	C	C	C	C	A	C	C	C	C	C	C	C	A	C	C	C	C	C	C	C	C	C	C	C	C	C	C	C	A	C	C	C	A	C
rs48256567	1	48256567	G	G	G	G	G	G	G	G	G	G	G	G	G	G	G	G	G	G	G	G	K	K	G	G	G	G	G	G	G	G	G	G	G	G	G	G	G	K	G	G	G	G	T	G	G	G	G
rs48407608	1	48407608	T	C	C	C	C	C	C	C	C	C	T	C	C	C	C	C	C	C	T	C	C	C	C	C	C	C	C	C	C	C	C	C	C	C	C	C	C	C	C	C	C	C	C	C	C	C	C
rs48493380	1	48493380	G	G	G	G	G	G	G	G	G	G	G	G	G	G	G	G	G	R	G	G	G	G	G	G	G	G	G	R	G	G	G	G	G	G	G	G	R	G	G	G	G	G	G	G	G	G	G
rs48493383	1	48493383	G	G	G	G	A	G	G	G	G	G	G	G	A	G	R	G	G	R	G	G	G	G	R	G	G	G	G	G	R	G	G	G	G	G	G	G	G	G	G	R	G	G	G	G	G	G	G
rs48493418	1	48493418	C	C	T	C	T	C	T	C	C	C	C	C	C	C	C	T	C	C	C	Y	C	T	C	C	C	C	T	T	C	C	C	C	C	T	T	C	C	C	C	C	C	C	C	C	C	C	C
rs48535798	1	48535798	C	C	C	C	C	C	C	M	C	C	C	C	C	C	C	C	C	C	C	C	C	M	C	C	C	M	C	C	C	C	C	M	C	C	C	C	M	C	C	C	C	M	C	C	C	C	C
rs48549071	1	48549071	C	C	C	C	C	C	C	C	C	C	C	C	C	C	C	C	C	C	C	C	C	C	C	C	C	C	C	C	C	C	C	C	C	C	C	C	C	C	C	C	C	C	C	C	C	C	C
rs48549405	1	48549405	C	C	C	C	C	C	C	C	C	C	C	C	C	C	C	C	C	C	C	C	C	C	C	C	C	C	C	C	C	C	C	C	C	C	C	C	T	C	C	C	C	C	C	C	C	C	C
rs48566632	1	48566632	A	A	A	A	A	A	A	A	A	A	A	A	A	A	A	A	A	A	A	A	A	A	A	A	A	A	A	A	A	A	A	A	A	A	A	A	C	C	A	A	A	A	A	A	A	A	A
rs48567026	1	48567026	A	A	A	A	A	A	A	A	A	A	A	A	A	A	A	A	A	A	A	A	A	A	A	A	A	A	A	A	A	A	A	A	A	A	A	A	A	A	A	A	A	A	A	A	A	A	A
rs48579519	1	48579519	G	G	R	G	G	G	G	G	G	G	G	G	G	G	G	R	G	G	A	G	G	G	G	G	G	R	G	G	G	G	G	G	G	G	G	G	G	G	G	G	G	G	G	G	G	G	G
rs48579522	1	48579522	G	G	A	G	G	G	A	A	G	G	G	G	G	G	G	G	G	A	G	G	G	G	G	G	G	G	G	A	G	G	G	G	G	A	G	G	G	G	G	G	G	G	G	G	G	G	G
rs48814784	1	48814784	M	M	C	C	C	C	C	M	C	C	C	C	C	C	C	C	C	C	C	C	C	C	C	M	C	C	C	M	C	C	C	M	C	C	C	C	C	M	C	C	C	M	M	C	A	C	C
rs48814798	1	48814798	C	M	C	C	C	C	C	A	C	C	C	C	C	C	C	C	C	A	M	C	C	C	C	C	C	C	M	C	M	M	C	C	M	C	C	C	M	C	C	M	C	M	C	C	A	C	C
rs48815154	1	48815154	T	C	T	T	T	T	T	T	T	T	C	Y	T	C	T	T	C	T	C	T	C	C	C	T	T	T	T	T	C	C	C	C	T	T	T	T	C	Y	C	T	T	C	C	T	C	C	C
rs48818496	1	48818496	G	G	G	G	G	G	G	G	G	G	G	G	G	G	G	G	G	G	G	G	G	C	G	G	G	G	G	G	G	G	G	C	G	G	G	G	C	G	G	G	G	G	G	G	G	G	G
rs48818852	1	48818852	G	G	G	G	G	G	G	G	G	G	G	G	G	G	G	G	G	G	G	G	G	C	G	G	G	G	G	G	G	G	G	C	G	G	G	G	C	G	G	G	G	G	G	G	C	G	G
rs48932521	1	48932521	G	A	G	G	G	G	G	G	G	G	G	G	G	G	G	G	G	G	G	G	G	A	A	G	G	G	G	G	G	G	G	G	G	G	G	G	G	G	A	G	G	A	G	G	G	G	G
rs48952608	1	48952608	C	C	C	C	A	C	C	A	C	A	A	C	C	A	C	A	C	C	C	C	A	C	C	C	C	C	A	A	C	C	A	C	C	C	C	A	A	C	C	C	A	A	C	A	C	C	C
rs49069307	1	49069307	G	G	G	G	G	G	G	G	G	G	G	G	A	G	G	G	G	G	G	G	G	G	A	G	G	R	G	G	G	G	G	G	G	R	G	G	G	G	G	G	G	G	G	G	G	G	G
rs49069316	1	49069316	T	T	T	T	T	T	T	T	T	T	T	T	W	T	T	T	T	T	T	T	T	T	T	T	T	T	T	T	T	T	T	T	T	W	T	T	T	T	T	T	T	T	T	T	T	T	T
rs49069319	1	49069319	C	C	A	C	C	C	C	C	C	C	C	C	M	C	C	C	C	C	C	C	A	C	C	C	M	C	C	C	C	C	C	C	C	C	C	C	C	C	C	M	C	C	M	C	C	C	C
rs49073650	1	49073650	C	C	C	C	C	C	C	C	C	C	C	C	C	C	C	C	C	Y	C	C	C	C	C	C	C	C	C	C	C	C	C	C	C	C	C	C	C	C	C	C	C	C	C	C	C	C	C
rs49097071	1	49097071	A	A	A	A	A	A	A	A	A	A	A	A	A	A	A	A	A	A	A	A	A	A	A	A	A	A	A	A	A	A	A	A	A	A	A	A	A	A	A	A	A	A	A	A	A	A	A
rs49101679	1	49101679	C	C	C	C	C	C	C	C	C	C	C	C	C	C	C	C	C	C	C	C	C	C	C	C	A	C	C	C	C	C	C	C	C	C	C	C	C	M	C	C	C	A	C	C	A	C	C
rs49147399	1	49147399	T	T	T	T	T	T	T	T	T	T	T	T	T	A	T	T	T	T	A	T	A	T	T	T	T	A	T	T	T	T	T	T	T	T	T	T	T	W	T	T	A	A	A	A	T	A	T
rs49151100	1	49151100	G	G	G	G	G	G	G	G	G	G	G	A	G	G	G	G	G	G	A	G	G	G	G	G	G	G	G	G	G	G	G	G	G	G	G	G	G	G	G	G	G	A	G	G	G	G	A
rs49155809	1	49155809	G	G	G	T	T	G	G	T	G	G	G	G	G	T	G	G	G	G	G	G	G	G	G	G	G	G	G	T	G	T	T	G	T	G	G	G	G	G	G	G	G	G	G	G	G	G	G
rs49168823	1	49168823	Y	C	C	C	C	C	Y	C	C	C	C	C	C	C	C	C	C	Y	C	Y	C	C	C	C	C	C	C	C	Y	C	Y	C	C	C	C	C	C	C	C	C	C	C	C	C	C	C	C
rs49168827	1	49168827	Y	C	C	C	Y	C	Y	T	C	C	C	C	C	C	C	C	Y	C	C	Y	C	C	C	C	C	C	C	C	Y	C	T	C	Y	C	C	C	C	C	C	C	C	C	C	Y	Y	T	C
rs49179068	1	49179068	G	T	G	T	T	T	T	T	G	G	G	G	K	G	G	T	T	G	G	T	G	G	G	G	G	G	T	T	T	G	T	T	G	T	T	T	T	T	T	G	G	G	G	G	G	G	T
rs49179084	1	49179084	C	T	C	T	T	T	T	T	C	C	C	C	C	C	C	T	T	C	C	T	C	C	C	C	C	C	T	T	T	C	T	T	C	T	T	T	C	T	T	C	C	Y	C	Y	C	C	T
rs49208033	1	49208033	T	T	T	T	T	T	T	T	T	A	T	T	T	A	T	T	T	T	T	T	A	A	A	T	T	A	T	T	T	T	T	T	T	T	T	T	W	T	T	T	A	A	A	A	T	A	T
rs49211574	1	49211574	C	C	C	C	C	C	C	C	C	C	C	C	C	C	C	C	C	C	C	C	C	C	C	C	C	C	C	C	C	C	C	C	C	C	C	C	C	C	C	C	C	C	C	C	C	C	C
rs49211576	1	49211576	C	C	C	C	T	C	C	C	C	C	C	C	Y	C	C	C	C	C	T	C	C	C	C	C	C	C	C	C	C	C	C	C	C	C	C	C	C	C	C	C	C	C	C	C	C	C	C
rs49211584	1	49211584	C	C	C	C	C	C	C	A	C	C	C	C	C	C	C	C	C	C	C	C	C	C	C	C	C	C	C	A	C	C	C	C	C	A	C	C	C	C	A	C	C	C	C	C	C	C	M
rs49282157	1	49282157	T	T	T	T	T	T	T	T	T	T	T	T	T	T	T	T	T	T	T	T	T	T	T	T	T	T	T	T	T	T	T	T	T	T	T	T	T	T	T	T	T	T	T	T	T	T	T
rs49323089	1	49323089	A	A	A	A	A	A	A	A	A	A	A	A	A	A	A	A	A	A	A	A	A	A	A	A	A	A	A	A	A	A	A	A	A	A	A	A	A	A	A	A	C	A	A	A	A	A	A
rs49353442	1	49353442	A	A	W	A	T	A	W	A	A	A	A	A	A	A	A	A	A	A	A	A	A	A	A	A	A	A	A	W	A	A	W	A	A	A	A	A	A	A	A	A	A	A	A	A	A	A	A
rs49392325	1	49392325	T	A	A	A	A	A	A	T	T	T	T	T	T	T	T	A	T	T	T	T	T	T	T	A	T	T	W	A	T	T	T	T	T	A	A	T	A	T	A	T	T	T	T	T	T	T	A
rs49392706	1	49392706	G	G	G	G	G	G	G	G	G	G	G	G	G	G	G	G	G	G	G	G	G	G	G	G	G	G	G	G	G	G	G	G	G	G	G	G	G	G	G	G	G	G	G	G	T	G	G
rs49396169	1	49396169	C	C	C	C	C	C	C	C	C	C	C	C	C	C	C	C	C	C	C	C	C	C	C	C	C	Y	C	C	C	C	C	C	C	C	C	C	C	C	C	Y	C	C	C	C	C	C	C
rs49405637	1	49405637	T	G	G	G	G	G	G	T	G	G	G	G	T	G	T	G	G	G	G	T	G	T	G	G	T	G	G	G	G	G	G	T	T	G	G	G	G	G	G	T	G	G	T	G	G	T	G
rs49438254	1	49438254	C	C	C	C	C	T	C	C	C	C	C	C	C	C	C	C	C	C	T	C	C	C	C	C	C	C	C	C	C	C	C	C	C	C	Y	C	C	C	C	C	C	C	C	C	C	C	C
rs49450724	1	49450724	C	C	C	C	C	C	C	C	C	C	C	Y	C	C	C	C	C	C	T	C	C	C	C	C	C	C	C	C	C	C	C	C	T	C	C	C	C	C	C	C	C	C	C	C	C	Y	C
rs49504653	1	49504653	M	C	C	C	M	C	C	C	C	C	C	C	C	C	A	C	C	C	C	C	C	C	C	C	C	C	C	C	C	C	C	C	C	C	C	C	C	C	C	C	C	C	C	C	C	C	C
rs49504957	1	49504957	T	G	G	G	G	G	G	G	G	G	G	T	T	G	G	G	G	G	G	T	G	G	G	G	T	T	G	G	G	G	G	T	G	G	G	T	G	G	G	T	G	T	T	T	G	G	G
rs49508001	1	49508001	T	C	C	C	C	C	C	C	C	C	C	C	C	C	C	C	C	C	C	C	T	C	C	C	C	T	C	C	C	C	C	C	C	C	C	C	C	C	C	C	C	C	C	T	T	C	C
rs49508026	1	49508026	T	A	A	A	A	A	A	A	A	A	A	A	A	A	A	A	A	T	A	A	T	A	A	A	A	T	A	A	A	A	A	A	A	A	A	A	T	W	A	A	A	A	A	T	T	A	A
rs49544265	1	49544265	T	T	A	T	T	W	W	T	T	T	T	T	T	T	T	T	T	T	T	T	T	T	T	T	T	T	T	T	T	T	T	T	T	T	W	T	T	T	T	T	T	T	T	T	T	T	T
rs49596288	1	49596288	C	C	C	C	C	T	T	C	C	T	C	C	C	C	C	T	C	C	C	C	C	C	C	C	C	C	C	T	C	C	C	C	C	C	T	T	C	C	C	C	C	C	C	C	C	C	C
rs49613264	1	49613264	G	G	G	G	G	G	G	G	G	G	G	T	T	T	T	G	G	G	G	G	G	G	G	G	T	T	G	G	G	G	G	G	G	G	G	G	G	G	G	T	G	G	G	G	G	G	G
rs49613279	1	49613279	G	G	G	G	G	G	G	G	G	G	G	G	K	G	G	G	G	G	G	G	G	G	G	G	G	G	G	G	G	G	G	G	G	G	G	G	G	G	G	G	T	K	G	G	G	K	G
rs49613296	1	49613296	G	G	G	G	G	G	G	A	A	G	G	A	A	G	A	G	G	A	G	A	G	G	G	G	A	G	G	G	G	G	G	A	A	G	G	G	A	R	G	A	G	G	A	G	G	A	G
rs49624323	1	49624323	T	G	G	G	G	G	G	G	G	G	G	G	G	G	G	G	G	G	G	G	G	G	G	G	G	G	G	G	G	G	G	G	G	G	G	G	G	G	G	G	G	T	T	G	G	G	G
rs49624332	1	49624332	G	G	G	G	G	G	G	G	G	G	G	G	K	G	G	G	G	K	G	G	G	G	G	G	G	G	G	G	G	G	G	G	T	G	G	G	G	G	G	G	G	G	G	G	G	G	G
rs49624334	1	49624334	G	G	G	G	G	G	G	G	G	G	G	G	T	G	G	G	T	G	G	T	G	G	G	G	G	G	G	T	G	G	G	G	G	G	G	G	G	G	G	G	G	G	G	G	G	G	G
rs49664887	1	49664887	T	T	T	T	T	T	T	T	T	T	T	T	T	T	T	T	T	T	T	T	T	T	T	T	T	T	T	T	T	T	T	T	T	T	T	T	T	T	T	T	K	K	T	T	T	T	T
rs49666047	1	49666047	C	C	C	C	C	C	C	C	C	C	C	A	C	A	C	C	C	C	C	C	C	C	C	C	C	C	C	C	C	C	C	C	C	C	C	C	C	C	C	C	C	C	C	C	C	C	C
rs49704123	1	49704123	C	T	C	T	C	T	C	T	T	T	T	T	T	T	T	T	T	C	Y	T	Y	C	T	C	T	T	T	C	T	C	T	T	T	T	T	T	T	C	C	C	T	T	T	C	C	C	C
rs49704467	1	49704467	G	G	G	G	R	G	G	G	G	G	A	R	G	G	G	G	G	G	G	G	G	G	G	G	G	G	G	G	R	R	G	G	R	G	G	G	G	G	G	G	G	R	G	R	G	G	G
rs49752631	1	49752631	C	C	M	C	M	C	C	M	C	C	C	C	C	C	C	C	C	C	M	C	C	C	C	M	C	C	C	C	C	M	C	C	C	C	C	C	C	C	C	C	C	C	C	C	C	C	C
rs49760448	1	49760448	A	C	C	A	C	C	C	C	C	A	C	C	C	C	C	C	A	C	C	C	C	C	C	C	C	C	A	C	C	C	M	C	C	C	C	C	C	C	C	C	A	C	C	C	C	C	C
rs49765518	1	49765518	G	G	G	G	G	G	G	G	G	G	G	G	G	T	G	T	G	G	G	G	G	G	K	G	G	G	G	G	T	G	G	G	G	G	G	G	G	G	G	G	G	T	G	G	G	G	G
rs49798659	1	49798659	T	T	T	T	T	T	T	T	T	T	T	T	T	T	T	T	T	C	T	T	T	T	T	T	T	T	T	T	T	T	T	T	T	T	T	T	C	T	T	T	T	T	T	T	T	C	T
rs49805381	1	49805381	G	G	G	G	G	G	G	G	G	G	G	G	G	G	G	G	G	G	G	G	G	G	G	G	T	G	G	G	G	G	G	G	G	G	G	T	G	G	G	G	G	G	G	G	G	G	G
rs49891838	1	49891838	G	G	A	A	G	A	A	A	G	G	G	A	A	G	G	G	G	G	G	A	A	G	G	A	A	G	A	A	G	G	A	G	G	A	A	G	A	G	A	A	R	G	A	G	G	G	A
rs49912343	1	49912343	T	C	T	T	C	T	T	T	C	C	T	T	T	C	C	C	C	T	C	T	T	C	C	T	T	C	T	T	C	C	T	C	T	T	T	C	T	C	T	T	C	C	T	C	C	C	T
rs49968589	1	49968589	C	C	T	T	C	T	T	T	C	C	C	T	T	C	C	C	C	C	C	T	T	C	C	T	T	C	T	T	C	C	T	C	T	T	T	C	C	C	T	T	C	C	T	C	C	C	T
rs49973801	1	49973801	A	A	T	A	A	T	T	T	A	A	A	T	T	A	A	A	A	A	W	T	A	A	A	T	T	A	A	T	A	A	T	A	A	T	T	A	A	A	T	T	A	A	T	A	A	A	T
rs49981852	1	49981852	G	G	T	T	G	G	G	G	G	G	T	G	G	G	G	G	G	G	G	G	G	G	K	G	G	T	G	T	G	T	T	G	G	G	G	G	G	G	G	G	G	G	G	G	G	G	G
rs49998046	1	49998046	T	T	G	G	G	G	G	G	G	T	G	G	T	T	G	T	G	T	G	G	G	T	T	G	G	G	G	G	T	G	G	G	G	G	G	G	G	T	G	G	T	G	G	T	G	T	G
rs49998077	1	49998077	T	T	A	A	T	A	A	A	T	T	A	A	T	T	T	A	T	T	T	A	A	T	T	A	A	T	A	A	T	T	A	T	A	A	A	A	A	T	A	A	T	T	A	T	T	T	A
rs49998444	1	49998444	A	A	A	A	A	A	A	A	A	A	A	A	A	A	A	A	A	A	T	A	A	A	A	A	A	T	A	A	A	A	A	A	A	A	A	A	A	A	A	A	A	T	A	A	A	A	A
rs49998523	1	49998523	C	C	C	C	Y	C	T	C	C	C	C	C	C	C	C	C	C	C	C	C	C	C	C	C	Y	Y	C	C	C	C	C	C	Y	Y	C	C	C	C	C	C	Y	C	C	C	C	C	C
rs49998526	1	49998526	C	C	C	C	C	C	C	C	C	Y	C	C	C	C	C	C	C	C	C	C	C	C	C	C	C	T	C	Y	C	C	C	C	C	Y	C	C	C	C	C	C	C	C	C	C	C	C	C
rs49998534	1	49998534	T	T	T	T	T	T	T	T	T	T	T	T	T	T	T	T	T	T	G	T	T	T	T	T	T	G	T	T	T	T	T	T	T	T	T	T	T	T	T	T	T	T	T	T	T	T	T
rs50012108	1	50012108	T	T	T	T	T	T	T	T	T	T	T	T	T	T	T	T	T	T	T	T	T	T	T	T	T	T	T	T	T	T	T	T	T	T	T	T	T	T	T	T	T	T	T	T	T	T	T
rs50062549	1	50062549	C	C	C	C	A	C	C	A	C	C	A	A	C	C	C	C	A	C	C	C	C	C	C	C	C	A	A	C	C	C	C	C	C	C	C	C	C	C	C	C	C	C	C	C	A	C	C
rs50069593	1	50069593	M	C	C	C	C	C	C	C	C	C	C	C	C	C	C	C	M	C	C	M	C	C	C	C	C	C	C	C	C	C	C	C	C	C	C	C	C	M	C	C	C	C	C	C	C	C	C
rs50069603	1	50069603	M	C	C	A	C	C	A	A	C	C	A	C	C	C	C	C	C	C	C	C	C	A	A	C	C	C	A	A	C	C	A	C	C	C	C	C	C	C	C	C	C	C	C	A	C	C	M
rs50069963	1	50069963	G	K	K	G	G	G	G	G	G	G	G	G	G	G	G	G	G	G	G	K	G	G	G	G	G	G	G	G	G	G	G	G	G	G	G	G	G	G	G	G	G	G	G	G	G	G	G
rs50102146	1	50102146	A	C	C	C	A	C	C	C	C	C	C	C	C	C	C	C	C	C	C	C	C	C	C	C	C	C	A	C	M	C	C	A	C	C	C	C	C	C	C	C	C	C	C	A	C	C	C
rs50125579	1	50125579	T	T	T	T	T	T	T	T	T	T	T	T	T	T	T	T	T	T	T	T	T	T	T	T	T	T	T	T	T	T	T	T	T	T	T	T	T	T	T	T	T	T	T	T	T	T	T
rs50125980	1	50125980	T	T	T	T	T	T	T	T	T	T	T	T	C	T	T	T	T	C	T	T	T	T	T	T	T	T	T	T	T	T	T	T	T	T	T	T	T	T	T	T	T	T	T	T	T	T	T
rs50128451	1	50128451	G	G	G	A	G	G	G	G	G	G	A	G	R	G	G	G	A	G	G	G	G	G	G	R	G	G	G	G	G	G	G	G	G	G	G	G	G	G	G	G	G	G	G	G	G	A	G
rs50132899	1	50132899	S	C	G	G	G	G	G	G	G	C	G	C	C	C	G	G	G	G	C	G	C	C	G	G	C	C	G	G	G	G	G	G	G	G	G	G	C	S	G	G	G	C	G	C	G	C	G
rs50132902	1	50132902	G	A	G	G	G	G	G	G	G	A	G	A	A	A	G	G	G	G	A	G	A	A	G	G	A	A	G	G	G	G	G	G	G	G	G	G	A	A	G	G	G	A	G	A	G	A	G
rs50133304	1	50133304	C	Y	C	C	C	C	C	C	C	T	C	T	T	T	C	C	C	C	Y	C	T	T	C	C	T	T	C	C	T	C	C	C	C	C	C	C	T	Y	C	C	C	T	C	C	T	T	C
rs50189622	1	50189622	T	T	T	T	T	T	T	T	T	T	T	T	T	T	T	T	T	T	T	T	T	T	T	T	T	W	T	T	T	T	T	T	T	T	T	T	T	T	T	T	W	T	T	T	T	T	T
rs50194935	1	50194935	C	C	C	C	T	C	C	C	C	C	T	C	Y	C	C	C	C	C	C	C	C	C	C	C	C	T	C	T	C	C	C	T	C	C	C	C	C	C	C	C	C	Y	C	C	C	T	C
rs50194938	1	50194938	C	C	C	C	C	C	C	C	C	C	C	C	C	C	C	C	C	T	C	C	C	C	C	C	C	C	C	C	C	C	C	C	C	C	C	C	C	C	C	C	T	C	C	C	C	C	C
rs50195243	1	50195243	G	G	G	G	G	G	G	G	G	G	G	G	K	T	G	G	T	G	G	T	T	G	G	G	G	G	G	G	G	G	G	G	G	G	G	G	G	G	G	G	G	G	G	G	G	G	G
rs50235019	1	50235019	T	A	T	T	T	T	T	T	T	A	T	A	T	A	T	T	T	W	A	W	T	A	T	T	A	A	T	T	T	T	T	T	T	T	T	T	T	T	T	T	A	A	T	A	A	A	T
rs50235031	1	50235031	C	T	C	C	C	C	C	C	C	T	C	T	C	T	C	C	C	C	T	T	C	T	C	C	T	T	C	C	C	C	C	C	C	C	C	C	C	C	C	C	T	T	C	T	T	T	C
rs50235052	1	50235052	C	T	C	C	C	C	C	C	C	T	C	T	C	T	C	C	C	C	T	Y	C	T	C	C	T	T	C	C	C	C	C	C	C	C	C	C	C	C	T	C	T	T	C	T	T	T	C
rs50241250	1	50241250	G	G	G	G	G	G	G	G	G	G	G	G	G	G	G	G	G	G	G	G	G	G	G	G	G	G	G	G	K	K	G	G	G	G	G	G	G	G	G	G	G	G	T	G	G	K	G
rs50267251	1	50267251	A	G	A	A	A	A	A	G	A	G	A	G	A	G	A	A	A	A	G	G	A	G	A	A	G	G	A	A	A	A	A	A	A	A	A	A	A	A	A	G	G	G	A	G	A	G	A
rs50301350	1	50301350	C	C	C	A	C	C	M	C	C	C	C	C	C	C	C	C	C	C	C	C	C	C	C	C	C	C	C	C	C	M	C	C	M	C	M	C	C	C	C	M	C	C	C	C	C	C	C
rs50301755	1	50301755	G	A	G	G	G	G	G	A	G	A	G	A	G	A	G	G	G	A	A	A	G	A	G	G	A	A	G	G	G	G	G	G	G	G	G	G	G	A	G	A	A	A	G	A	A	A	G
rs50310679	1	50310679	G	G	G	G	G	G	G	G	G	G	G	G	G	K	G	G	G	G	G	K	G	K	G	G	G	K	G	K	K	G	G	G	G	K	G	G	G	G	G	G	G	G	G	G	G	G	G
rs50310684	1	50310684	G	G	K	T	G	G	G	G	G	G	G	G	G	G	G	G	G	G	G	T	G	G	G	G	G	G	T	G	G	G	G	T	T	K	G	G	G	G	G	G	G	G	G	G	G	G	G
rs50310689	1	50310689	G	G	G	G	K	K	G	G	G	G	G	G	G	G	G	K	G	G	G	G	G	G	G	G	G	G	G	G	G	G	G	G	G	G	G	G	G	G	G	G	G	G	G	K	G	G	G
rs50334843	1	50334843	C	C	C	A	A	C	C	C	C	C	C	C	C	C	C	C	A	C	C	C	C	C	C	C	C	C	C	C	C	C	A	A	A	C	C	C	C	C	A	C	C	C	C	C	A	C	C
rs50335212	1	50335212	G	G	A	A	G	G	G	G	A	G	G	G	G	A	G	G	G	A	G	G	G	G	G	G	G	G	A	G	R	G	G	G	G	G	G	G	A	G	G	G	A	G	G	A	G	G	G
rs50382195	1	50382195	C	C	C	C	C	C	C	C	C	C	C	C	C	C	C	Y	Y	C	C	C	C	C	C	C	C	C	C	C	Y	C	C	C	C	C	C	C	C	C	C	C	C	C	C	C	C	C	C
rs50404990	1	50404990	C	C	T	Y	C	C	C	C	C	C	C	C	C	Y	C	C	Y	C	C	C	C	C	Y	C	C	Y	C	C	Y	C	T	C	C	C	C	C	C	C	C	C	C	C	C	C	C	C	C
rs50404993	1	50404993	C	A	C	C	A	C	C	C	C	C	C	C	C	A	C	A	C	C	A	C	C	C	C	C	C	C	C	C	C	C	C	C	C	C	C	C	C	C	C	C	A	C	C	A	C	A	C
rs50405310	1	50405310	G	G	G	G	T	G	G	G	G	G	G	G	G	G	T	G	G	G	G	T	G	T	K	G	G	G	G	G	K	G	T	G	G	G	T	G	G	G	T	G	G	G	G	G	T	G	G
rs50418333	1	50418333	T	C	T	T	T	T	T	C	T	C	T	C	T	C	T	T	T	T	C	C	T	C	T	T	C	T	T	T	T	T	T	T	T	T	T	T	T	T	T	C	T	C	T	C	T	C	T
rs50418370	1	50418370	C	A	C	C	C	C	C	A	C	A	C	A	C	A	C	C	C	C	A	A	C	A	C	C	A	C	C	C	C	C	C	C	C	C	C	C	C	C	C	A	C	A	C	A	C	A	C
rs50421434	1	50421434	G	G	G	G	G	G	G	G	G	G	G	G	G	G	T	G	T	G	G	G	G	G	G	G	G	G	G	G	G	G	G	G	G	G	G	G	G	G	G	G	G	G	G	G	G	G	T
rs50436013	1	50436013	G	G	G	G	G	G	G	K	G	G	G	G	G	G	T	K	G	G	G	T	K	G	G	K	G	G	T	G	G	G	G	G	G	G	G	G	G	G	G	G	K	G	G	G	G	G	G
rs50449290	1	50449290	C	C	C	C	C	C	C	M	C	C	C	C	C	C	C	C	C	C	C	C	C	C	C	C	C	M	C	C	M	C	C	M	M	C	C	C	C	C	C	C	C	C	C	C	C	C	M
rs50502512	1	50502512	A	G	A	A	A	A	A	G	A	G	A	G	A	G	A	A	A	G	G	G	A	G	A	A	G	G	A	A	A	A	A	A	A	A	A	A	A	A	A	G	G	G	G	G	G	G	G
rs50523527	1	50523527	A	A	A	A	A	A	A	A	A	A	A	A	A	W	A	A	A	A	A	A	A	A	A	A	A	A	T	A	A	A	A	A	A	A	A	A	A	A	A	A	A	A	A	A	A	A	A
rs50563181	1	50563181	C	C	C	C	C	C	C	C	C	T	C	Y	C	C	C	C	C	C	T	C	C	C	C	C	C	C	C	T	C	C	C	C	C	C	C	C	C	C	C	C	C	C	C	C	C	C	C
rs50574598	1	50574598	G	G	G	G	G	G	G	G	G	G	G	G	G	G	G	G	G	G	G	G	G	G	A	G	G	G	G	G	G	G	G	G	G	G	G	G	G	G	G	G	G	G	G	G	G	G	G
rs50574609	1	50574609	G	G	G	G	G	G	G	G	G	R	G	G	G	G	G	G	G	G	G	G	G	R	G	G	G	G	G	G	G	G	R	G	R	G	G	G	G	G	G	G	G	G	G	G	G	G	G
rs50574635	1	50574635	G	G	G	G	G	G	G	G	A	G	G	G	G	G	G	A	G	G	G	G	G	G	G	G	G	G	G	A	A	G	G	G	G	A	G	A	G	A	G	G	G	G	G	G	G	G	G
rs50626763	1	50626763	T	C	T	C	T	T	T	C	T	C	T	C	T	C	T	T	T	C	C	C	T	C	T	T	C	C	T	T	T	T	T	T	T	T	T	T	C	T	T	C	C	C	C	C	C	C	C
rs50635273	1	50635273	T	C	T	C	T	T	T	C	T	C	T	C	T	C	Y	T	T	C	C	C	T	C	C	T	C	C	T	T	T	T	T	T	T	T	T	T	T	T	T	C	C	C	C	C	C	C	T
rs50645667	1	50645667	G	G	G	G	G	G	G	G	G	G	G	G	G	G	G	G	G	G	G	G	G	T	G	G	G	G	G	G	G	G	G	G	G	G	G	G	G	G	G	G	G	G	G	G	G	G	G
rs50659536	1	50659536	C	C	C	C	C	C	C	T	C	T	C	T	C	T	C	C	C	C	C	C	C	C	C	C	C	C	C	C	C	C	C	C	C	C	C	C	C	C	C	C	C	T	C	T	C	C	C
rs50698771	1	50698771	A	G	A	G	A	A	A	G	A	G	A	G	A	G	A	A	A	G	A	G	A	G	A	A	G	G	A	A	A	A	A	A	A	R	A	A	G	G	A	G	G	G	A	G	G	G	G
rs50698789	1	50698789	C	C	C	C	C	C	C	C	C	C	C	C	C	C	A	C	C	M	C	C	C	C	C	C	C	C	C	C	C	C	C	C	C	C	A	C	M	C	C	C	C	C	C	C	C	C	C
rs50776387	1	50776387	G	G	G	G	G	G	G	G	G	G	G	A	G	G	G	G	G	A	G	G	G	G	G	G	G	A	G	G	G	G	G	G	G	G	G	G	A	A	G	G	G	G	G	G	A	A	A
rs50783891	1	50783891	G	G	G	G	G	K	G	G	G	G	G	K	G	G	G	G	G	G	G	G	K	K	G	G	T	G	G	G	G	G	G	T	G	G	G	G	K	G	G	G	G	G	T	G	G	G	G
rs50783897	1	50783897	G	K	G	G	G	K	G	G	G	K	G	G	G	G	G	G	G	G	G	G	G	K	K	K	G	G	G	G	G	G	G	G	G	G	G	G	G	K	G	G	G	G	G	G	G	G	G
rs50785859	1	50785859	C	C	M	C	C	C	C	C	C	C	C	C	C	C	A	C	C	C	A	C	C	A	C	C	C	C	C	C	C	C	C	A	C	C	C	C	C	C	C	C	C	C	C	C	C	C	C
rs50785879	1	50785879	C	C	C	C	T	C	C	C	C	C	C	C	C	C	C	C	C	C	C	C	C	Y	C	C	C	Y	C	C	C	C	C	Y	C	C	C	C	C	C	C	C	C	C	C	C	C	C	C
rs50786228	1	50786228	G	G	G	G	G	G	G	G	G	G	G	G	G	G	G	G	G	G	T	G	G	G	G	G	G	G	T	G	G	G	G	T	G	G	T	T	G	G	G	G	G	G	G	G	G	G	G
rs50790640	1	50790640	G	G	G	G	G	G	T	T	G	G	G	G	G	K	G	G	T	G	G	G	G	G	G	G	G	G	G	G	G	G	G	K	G	G	G	G	G	G	G	G	K	G	G	G	G	G	G
rs50798898	1	50798898	G	G	G	G	G	G	K	G	G	G	G	G	G	G	G	G	G	G	G	G	G	K	K	G	G	G	G	G	G	G	K	G	G	G	G	G	G	G	G	K	G	K	G	G	G	G	G
rs50798902	1	50798902	G	G	G	G	G	G	G	G	G	G	G	G	G	G	G	G	G	G	G	G	G	G	G	G	G	G	G	G	G	G	G	G	T	G	G	G	G	G	G	G	G	G	G	G	G	G	G
rs50908241	1	50908241	C	C	C	C	C	C	C	C	C	C	C	C	C	C	C	C	C	C	C	C	C	C	C	C	C	C	C	C	C	M	C	C	C	C	C	M	C	C	C	C	A	C	C	C	C	C	C
rs50936285	1	50936285	G	G	G	G	G	G	G	G	G	R	G	G	G	G	G	G	G	G	G	G	G	G	G	G	G	G	G	G	G	G	G	G	G	G	A	G	G	G	G	G	G	G	G	G	G	G	G
rs50936290	1	50936290	A	A	A	A	A	A	A	A	A	A	A	A	A	A	A	A	A	A	A	A	A	A	A	A	W	A	W	A	A	W	A	A	A	A	A	A	A	W	A	A	A	A	A	A	A	A	A
rs50936296	1	50936296	G	G	G	G	G	G	G	G	G	G	G	G	K	G	G	K	G	G	G	G	G	G	K	G	G	G	G	K	K	G	G	G	K	G	G	G	G	G	K	G	G	G	G	G	G	G	G
rs50944316	1	50944316	G	G	G	G	G	G	G	G	G	G	G	G	G	G	G	G	G	G	G	G	T	T	G	G	G	T	T	T	G	G	G	T	G	K	G	G	G	G	G	G	G	G	G	G	G	G	G
rs50951919	1	50951919	G	G	G	G	G	G	G	G	G	R	G	R	G	G	G	G	G	G	A	G	G	A	G	R	G	G	G	G	G	A	G	A	G	G	G	G	G	G	G	G	G	G	G	G	G	G	G
rs50951924	1	50951924	G	G	G	G	G	G	G	G	G	K	G	G	G	G	T	G	G	G	G	G	T	T	G	G	G	G	G	G	G	T	G	T	G	G	T	G	G	G	G	G	G	G	G	G	G	G	G
rs51007163	1	51007163	G	G	A	G	A	R	G	G	A	G	G	G	A	G	G	A	G	A	G	G	A	G	G	G	G	A	G	A	A	G	A	G	A	G	G	A	G	A	G	G	G	G	G	G	A	R	G
rs51054033	1	51054033	G	G	G	G	G	G	T	G	G	G	G	G	G	G	G	G	G	G	G	T	G	T	G	G	G	G	G	G	G	G	G	T	G	G	G	G	G	G	G	K	G	G	G	G	G	G	G
rs51054040	1	51054040	G	G	G	G	G	G	G	G	G	G	G	G	G	G	G	G	G	G	G	G	G	G	G	G	G	G	G	G	K	G	T	T	G	G	T	G	G	G	G	T	G	G	G	G	G	G	G
rs51054047	1	51054047	G	G	G	G	G	G	G	G	G	G	G	G	G	G	G	G	G	G	G	G	G	G	G	G	G	G	G	G	G	G	G	T	G	G	G	T	G	G	G	G	G	G	G	G	G	G	G
rs51063157	1	51063157	A	A	A	A	A	A	A	A	A	A	A	A	A	A	A	A	A	A	A	A	A	A	A	A	A	A	A	A	A	A	A	A	A	A	A	A	A	A	A	A	A	A	A	A	A	A	A
rs51068117	1	51068117	C	C	C	C	C	C	C	C	C	C	C	C	C	C	C	C	C	C	C	C	C	A	C	C	C	C	C	C	C	A	C	A	C	C	C	C	C	C	C	C	C	C	C	C	C	C	C
rs51068120	1	51068120	G	G	G	R	G	G	G	G	G	G	G	G	G	G	G	G	G	G	R	G	G	G	G	G	G	G	G	G	G	R	G	G	G	G	G	G	G	G	G	G	G	G	G	G	G	G	G
rs51081074	1	51081074	C	C	A	C	A	A	C	C	A	C	C	C	A	C	C	A	C	C	C	C	A	C	C	C	C	C	C	A	A	C	A	C	A	C	C	A	C	A	C	C	C	C	C	C	C	C	C
rs51081434	1	51081434	G	G	G	G	G	G	G	G	G	G	G	G	G	G	T	G	G	G	T	T	T	G	G	G	G	G	G	T	T	G	G	T	G	G	G	T	G	G	G	G	T	T	G	G	G	G	G
rs51085645	1	51085645	C	C	T	C	T	T	C	T	T	C	C	C	T	C	C	T	C	C	C	C	T	C	C	C	C	C	C	T	T	C	T	C	T	C	C	T	C	T	C	C	C	C	C	C	C	C	C
rs51085659	1	51085659	G	K	G	G	T	G	G	K	G	K	G	G	G	G	G	G	G	G	G	G	G	G	G	G	K	G	G	K	K	K	G	G	G	G	G	G	G	G	G	G	G	G	G	G	G	G	G
rs51085677	1	51085677	C	C	C	C	C	C	C	C	C	C	C	C	C	C	C	C	C	T	T	C	C	C	C	C	C	T	C	C	C	C	C	C	C	C	C	C	T	C	C	C	T	C	C	C	T	C	C
rs51140170	1	51140170	G	G	G	G	G	G	G	G	G	G	G	G	G	G	T	G	G	G	G	T	G	G	G	G	G	G	G	G	G	G	G	G	G	G	G	G	G	G	G	G	G	T	T	G	G	G	G
rs51152256	1	51152256	C	G	C	C	C	C	C	C	C	C	C	C	C	C	C	C	C	G	G	C	C	C	G	C	G	G	G	C	C	G	C	G	C	C	C	C	G	C	C	G	G	C	G	G	G	C	G
rs51220418	1	51220418	C	C	C	C	C	C	C	C	C	C	C	A	C	C	C	C	C	C	C	C	C	C	C	C	C	C	C	C	C	C	C	C	C	C	C	C	C	C	C	C	C	C	C	C	C	C	C
rs51285939	1	51285939	C	M	C	C	M	C	C	C	C	C	M	C	C	C	C	C	C	M	C	C	C	C	C	M	C	C	C	C	C	C	C	C	C	C	C	C	C	C	C	C	C	M	C	C	C	C	C
rs51286279	1	51286279	G	G	G	G	G	G	A	G	G	G	G	G	A	G	G	G	G	G	G	G	G	G	G	G	A	G	G	G	G	G	G	G	G	G	G	G	G	G	G	G	G	G	A	G	G	G	G
rs51301228	1	51301228	G	G	G	G	G	G	G	G	G	G	G	G	G	G	G	G	G	G	R	G	G	G	G	G	G	G	G	G	G	G	G	G	R	G	G	G	R	G	R	G	G	G	G	R	A	G	G
rs51301233	1	51301233	T	T	T	T	T	T	T	T	T	T	T	T	T	T	T	T	T	T	W	T	T	T	T	T	T	T	T	T	T	W	T	T	T	T	T	T	W	T	T	T	T	T	T	T	T	T	T
rs51340170	1	51340170	G	G	G	G	G	G	G	G	G	G	G	G	G	G	G	G	K	G	G	G	G	G	G	G	G	G	G	G	G	G	K	G	G	G	G	G	G	K	G	G	G	G	G	G	G	G	G
rs51359879	1	51359879	M	C	M	C	C	C	C	C	C	C	C	C	C	C	C	M	C	C	C	C	C	C	C	C	C	C	C	C	C	C	C	C	C	C	C	C	C	M	C	C	C	C	C	C	M	C	C
rs51359894	1	51359894	C	C	C	C	C	C	C	Y	C	C	C	C	C	C	C	Y	C	C	Y	C	C	C	Y	C	C	C	C	C	C	C	C	C	C	C	C	C	C	C	C	C	C	C	C	C	C	T	C
rs51359896	1	51359896	C	C	C	T	C	C	C	C	C	C	C	C	C	Y	C	C	C	C	Y	C	C	C	C	C	C	C	C	C	C	C	C	Y	C	Y	C	C	C	C	Y	C	C	C	C	C	C	C	C
rs51369553	1	51369553	A	A	A	A	A	A	A	A	A	A	A	A	A	A	A	A	A	A	A	A	A	A	A	A	A	A	A	A	A	A	A	A	A	A	A	A	A	A	A	A	A	A	A	A	A	A	A
rs51414225	1	51414225	C	C	C	C	C	C	C	C	C	C	C	C	T	C	C	Y	C	C	C	C	C	C	C	C	C	C	C	C	C	C	C	C	C	C	C	C	C	C	C	C	C	C	C	C	C	C	C
rs51430509	1	51430509	G	G	G	G	G	G	G	G	G	R	G	G	G	G	G	G	A	G	G	G	G	G	G	G	G	G	G	G	G	G	G	G	R	G	G	G	G	G	G	G	G	G	G	G	G	G	G
rs51446267	1	51446267	A	W	A	A	A	T	A	A	A	W	A	A	A	A	A	W	W	A	A	A	A	A	A	A	A	A	A	A	A	A	A	A	A	A	A	A	W	A	A	A	A	A	A	A	W	A	W
rs51457937	1	51457937	C	C	C	C	C	C	C	C	M	C	C	C	C	C	C	C	C	A	C	M	C	C	C	M	C	M	C	C	M	C	C	C	C	C	C	C	C	C	M	C	A	C	C	C	C	C	C
rs51457942	1	51457942	C	C	C	C	C	C	C	C	M	M	C	C	M	C	C	C	C	C	C	C	C	C	M	C	C	C	C	C	C	C	C	C	C	M	C	C	M	C	C	C	C	A	C	C	C	C	C
rs51458263	1	51458263	T	K	G	G	G	G	G	G	G	G	K	K	G	G	G	G	G	G	G	G	G	G	G	G	G	G	G	G	K	G	G	T	G	G	G	G	G	G	G	K	G	G	G	G	G	G	K
rs51458269	1	51458269	G	K	G	G	G	K	G	G	G	G	G	G	G	G	G	G	G	G	G	G	G	G	G	G	G	G	G	G	G	G	G	G	G	G	G	G	G	G	G	G	G	G	G	G	G	G	G
rs51512536	1	51512536	C	C	C	C	C	C	C	C	C	C	C	C	C	C	M	M	M	C	C	C	C	C	C	C	C	C	C	C	C	C	C	C	C	C	M	M	C	C	C	M	C	C	C	C	C	C	C
rs51522786	1	51522786	C	M	C	C	C	C	M	C	C	C	M	C	C	C	C	A	C	A	C	C	C	A	C	C	M	M	C	C	C	C	A	C	C	M	C	C	C	C	C	C	M	C	C	C	C	C	C
rs51523126	1	51523126	G	G	G	G	G	G	G	G	G	G	G	G	G	G	G	G	G	G	G	G	G	G	G	G	G	G	G	G	G	G	G	G	G	G	G	G	G	G	G	G	G	G	G	G	G	G	G
rs51527301	1	51527301	A	G	G	G	G	A	G	G	A	A	A	G	G	A	A	G	A	G	G	G	G	A	G	G	G	G	A	G	G	A	A	A	A	G	G	G	G	G	G	G	G	G	A	G	A	G	G
rs51531652	1	51531652	G	A	G	A	G	G	G	G	G	G	A	A	A	G	G	G	G	G	G	G	G	G	A	G	A	G	A	G	G	A	G	A	G	A	A	G	G	A	G	A	G	A	G	A	G	G	G
rs51553036	1	51553036	G	A	A	A	A	G	A	A	G	G	G	A	A	G	G	A	G	G	A	A	A	G	A	A	A	G	G	A	A	G	G	G	G	A	A	A	A	A	A	A	A	A	G	A	G	A	A
rs51615676	1	51615676	C	T	T	T	T	C	T	T	C	C	C	T	T	C	C	T	C	C	T	T	T	C	T	T	T	T	C	T	T	C	C	C	C	T	T	T	T	T	T	T	T	T	C	T	C	T	T
rs51615689	1	51615689	C	T	T	T	T	C	T	T	C	C	C	T	T	C	C	T	C	T	T	T	T	C	T	T	T	T	C	T	T	C	C	C	C	T	T	T	T	T	T	T	T	T	C	T	C	T	T
rs51621382	1	51621382	G	A	A	A	A	G	A	A	G	G	G	A	R	G	G	A	G	G	A	A	A	G	A	A	A	G	G	A	A	G	G	G	G	A	A	A	G	G	A	A	A	A	G	A	G	A	A
rs51621385	1	51621385	T	G	G	G	G	T	G	G	T	T	T	G	G	T	T	G	T	T	G	G	G	T	G	G	G	T	T	G	G	T	T	T	T	G	G	G	T	K	G	G	G	G	T	G	T	G	G
rs51633800	1	51633800	A	G	G	G	G	G	G	G	G	G	G	G	G	G	A	G	G	G	G	G	G	G	G	G	G	G	G	G	G	G	G	G	G	G	G	G	G	G	G	G	A	G	G	G	G	G	G
rs51655767	1	51655767	C	C	C	C	C	C	C	C	C	C	C	C	C	C	A	C	C	C	C	C	C	C	C	C	C	C	C	C	M	C	C	C	C	C	C	C	C	C	C	C	A	C	C	C	C	A	C
rs51665775	1	51665775	A	A	A	A	A	A	A	A	A	A	A	A	A	A	A	A	A	A	A	A	A	A	A	A	A	A	A	A	A	A	A	A	A	A	A	A	A	A	A	A	A	A	A	A	A	A	A
rs51692777	1	51692777	G	G	G	G	G	G	G	G	G	G	G	G	G	G	G	G	G	G	G	G	G	G	G	G	G	G	G	G	K	T	T	G	G	G	G	G	G	G	G	G	G	G	G	G	G	G	G
rs51692783	1	51692783	G	G	G	G	G	G	G	G	G	T	G	G	G	G	G	G	T	G	G	T	G	G	G	G	G	G	T	G	G	T	G	G	G	K	G	G	G	G	G	G	G	G	G	G	G	G	G
rs51696218	1	51696218	T	T	T	T	T	T	T	T	T	T	T	T	T	T	T	T	T	T	T	A	T	T	T	T	T	T	T	T	T	T	T	W	T	T	T	T	T	T	T	T	W	T	T	T	T	T	T
rs51696521	1	51696521	G	G	G	G	G	G	A	G	G	G	G	G	A	G	G	A	G	G	G	A	G	G	G	G	G	G	G	G	G	G	G	G	G	G	A	G	G	G	A	A	G	G	G	G	G	G	A
rs51696528	1	51696528	T	T	T	W	W	T	T	T	T	T	T	T	T	T	T	W	W	T	T	T	T	T	T	T	T	T	T	T	T	T	T	T	T	T	T	T	T	T	T	T	W	W	T	T	T	T	T
rs51708434	1	51708434	A	A	G	A	A	A	A	A	A	A	A	A	A	A	A	A	A	A	A	A	A	A	A	G	A	A	A	A	A	A	A	A	A	A	A	A	A	A	A	A	A	A	A	A	A	A	A
rs51708790	1	51708790	C	C	C	C	C	C	C	C	C	C	C	T	C	C	C	C	C	C	T	C	C	C	C	C	C	C	C	C	T	C	C	C	C	C	C	C	C	C	C	C	T	C	C	C	C	C	C
rs51711063	1	51711063	G	G	G	G	G	G	G	K	G	G	G	G	G	G	G	G	G	G	K	G	T	G	G	G	G	G	G	G	G	G	G	G	G	G	G	G	G	G	G	G	T	G	G	G	G	G	G
rs51736345	1	51736345	C	C	A	C	A	C	A	C	C	C	C	A	C	C	C	C	C	C	C	C	C	C	C	C	C	C	C	A	C	A	A	C	C	C	C	C	C	C	C	A	C	C	C	C	C	A	C
rs51736660	1	51736660	G	K	T	G	T	G	G	G	G	G	G	T	G	G	G	G	G	G	G	G	G	G	G	G	T	G	G	G	G	G	G	G	G	K	G	G	G	G	G	G	G	G	G	G	G	G	G
rs51796615	1	51796615	C	C	T	C	C	C	C	C	C	C	C	C	C	C	T	C	C	C	C	Y	C	C	Y	C	C	C	C	T	C	T	C	C	C	C	C	C	C	C	C	C	C	C	C	C	C	C	C
rs51797000	1	51797000	T	T	T	C	T	T	T	T	T	T	T	T	T	T	T	T	T	T	C	T	T	T	T	T	T	C	T	T	C	C	C	T	T	T	T	C	T	T	T	T	C	T	T	T	T	C	T
rs51797005	1	51797005	T	T	T	A	T	T	T	T	T	T	T	T	T	T	T	T	T	T	A	T	T	T	T	T	T	A	T	T	A	T	T	T	T	T	T	A	T	T	T	T	A	T	T	T	T	A	T
rs51797021	1	51797021	A	A	A	A	A	A	A	A	A	A	A	A	A	G	A	A	A	A	A	A	A	A	A	A	A	A	A	A	A	A	A	A	A	A	A	A	A	A	A	A	A	A	A	A	A	A	A
rs51810761	1	51810761	G	G	G	G	R	G	G	G	G	G	G	G	G	G	R	G	G	G	G	G	G	G	G	A	R	R	G	G	G	G	G	G	G	G	G	G	G	G	G	G	G	G	G	G	G	G	G
rs51810763	1	51810763	T	T	T	T	T	T	T	T	T	T	T	T	T	T	A	T	T	T	T	T	T	T	T	T	T	W	T	T	T	T	T	T	T	T	W	T	T	T	T	T	T	T	T	T	T	T	T
rs51857824	1	51857824	G	G	G	G	T	G	G	T	G	K	T	T	G	G	G	G	G	G	G	G	G	G	G	G	G	G	G	G	G	G	G	G	G	G	G	G	G	G	G	G	G	G	G	G	G	G	G
rs51869428	1	51869428	A	A	A	G	A	A	A	A	A	A	A	A	A	A	A	A	A	A	G	A	A	A	A	A	A	G	A	A	G	A	A	A	A	A	A	G	A	A	A	A	G	A	A	A	A	G	A
rs51884242	1	51884242	G	G	G	G	G	G	G	G	G	G	T	G	G	G	G	G	G	G	G	T	G	G	G	G	G	G	G	T	G	G	G	G	G	K	G	G	G	G	G	G	G	G	G	G	G	G	G
rs51884258	1	51884258	A	A	A	G	A	A	A	A	A	A	A	R	A	A	A	A	A	A	G	A	A	A	A	A	A	G	A	A	G	A	A	A	A	A	A	G	A	A	A	A	G	A	A	A	A	G	A
rs51893055	1	51893055	T	T	A	T	T	A	A	T	A	T	T	T	A	T	T	A	A	A	A	A	T	T	T	A	T	T	A	T	T	T	T	A	T	T	A	T	T	A	T	A	A	T	T	A	T	T	T
rs51897318	1	51897318	G	G	G	G	A	G	G	G	G	G	G	G	A	G	G	G	G	G	G	A	A	G	A	G	A	G	G	G	G	G	G	G	G	G	G	G	G	G	G	G	G	G	G	G	G	G	A
rs51910362	1	51910362	C	T	T	T	T	T	T	T	T	C	C	T	T	C	C	T	T	C	T	T	T	C	T	T	T	T	C	T	T	C	C	C	C	C	T	T	C	C	T	T	C	T	C	T	C	T	T
rs51910385	1	51910385	C	C	C	C	C	C	C	C	C	C	C	C	C	C	T	C	C	C	C	Y	C	C	C	C	C	C	T	C	C	C	C	C	C	C	C	C	C	T	C	C	C	C	T	C	T	C	Y
rs51910730	1	51910730	G	K	G	G	T	G	G	T	G	G	T	T	G	G	G	T	G	T	T	G	G	G	G	G	G	T	T	T	G	G	G	G	G	G	T	G	G	G	G	G	G	T	T	T	T	T	K
rs51930994	1	51930994	G	G	G	G	G	G	G	T	G	G	G	G	G	G	T	G	G	G	G	G	G	G	G	G	G	G	G	G	G	G	G	T	G	G	G	G	G	G	G	G	G	G	G	G	G	G	G
rs51975631	1	51975631	G	G	G	G	G	G	G	G	G	G	G	T	G	G	T	G	G	G	G	G	G	G	G	G	T	T	T	T	K	G	G	G	G	G	T	G	G	G	G	G	G	G	G	T	G	G	K
rs51975638	1	51975638	K	G	K	G	G	G	G	G	G	G	G	G	G	G	G	G	G	G	G	G	G	G	G	G	G	G	G	G	G	G	G	G	G	G	G	G	G	G	G	G	T	G	G	G	G	T	G
rs52017907	1	52017907	G	G	G	G	A	G	G	G	G	G	G	R	A	A	G	G	G	G	G	G	G	G	A	G	G	A	G	G	G	G	G	G	G	G	G	G	G	G	G	G	A	G	A	G	G	G	G
rs52079238	1	52079238	C	C	C	C	C	C	C	C	C	C	C	C	C	C	C	C	C	C	C	C	C	C	C	C	T	C	C	T	T	C	C	C	C	C	C	C	C	T	C	C	C	C	C	C	C	C	C
rs52079244	1	52079244	C	C	C	C	T	C	C	C	C	C	C	C	C	C	C	C	C	T	Y	T	C	Y	C	Y	C	C	C	C	C	C	C	C	C	C	T	C	C	C	C	C	C	C	C	C	C	C	C
rs52102768	1	52102768	T	W	T	T	T	T	T	T	T	T	T	T	A	T	A	T	T	T	T	T	T	T	T	T	T	T	T	W	T	T	T	T	T	T	T	T	T	T	T	T	T	T	T	T	T	T	T
rs52104646	1	52104646	T	T	T	T	T	T	T	T	T	T	T	T	T	T	T	T	T	T	T	T	T	T	T	T	T	T	T	T	T	T	T	T	T	T	T	T	A	T	T	T	T	T	T	T	T	T	T
rs52215020	1	52215020	G	G	G	G	G	G	G	G	G	G	G	G	G	A	G	G	G	G	G	G	G	R	G	G	G	A	G	R	G	G	G	G	G	G	G	G	G	G	G	G	R	G	G	G	G	G	G
rs52266568	1	52266568	A	A	A	A	A	A	A	A	A	A	A	A	A	A	A	A	A	A	A	A	A	A	A	A	A	A	A	A	A	A	A	A	A	A	A	A	T	A	A	A	A	A	A	A	A	A	A
rs52269794	1	52269794	C	T	C	C	T	C	C	T	C	C	C	T	T	C	T	T	C	C	T	T	C	T	C	C	C	T	C	C	C	C	C	C	C	C	C	C	C	C	T	T	C	C	T	C	C	T	C
rs52305884	1	52305884	C	C	C	C	Y	C	C	C	C	T	C	C	Y	Y	C	C	C	T	C	C	C	T	C	C	C	C	C	C	C	C	C	T	C	Y	C	C	C	C	C	C	C	C	C	C	C	C	C
rs52375658	1	52375658	G	K	G	G	G	G	T	G	G	G	G	G	G	G	G	T	G	G	T	G	G	G	T	T	G	T	G	T	G	G	G	G	G	G	G	G	G	G	G	G	G	G	T	G	G	G	K
rs52443085	1	52443085	G	G	G	G	T	G	T	T	G	G	G	G	T	G	G	T	G	T	T	T	G	G	G	G	G	G	G	G	G	G	G	G	G	G	G	G	G	G	G	G	G	T	T	G	G	T	G
rs52443091	1	52443091	G	G	G	K	G	G	G	G	G	G	G	G	G	G	G	G	G	G	G	G	G	K	G	K	G	G	G	G	G	G	G	T	G	G	G	G	G	G	G	G	G	G	G	G	G	G	G
rs52453356	1	52453356	C	C	C	C	C	C	C	C	C	C	C	C	C	C	C	C	C	C	C	C	C	C	C	C	C	C	C	C	C	C	C	C	C	C	C	C	C	T	C	C	T	C	C	C	C	C	C
rs52456712	1	52456712	C	C	C	C	C	C	C	C	C	C	C	C	C	C	C	C	C	C	C	C	C	C	C	C	C	C	C	C	C	C	C	C	C	C	C	C	C	T	C	C	T	C	C	C	C	C	C
rs52456733	1	52456733	C	Y	C	C	C	Y	C	C	C	C	Y	C	T	Y	C	C	C	C	C	C	T	C	C	C	C	Y	C	C	C	C	C	C	C	C	Y	C	C	C	C	C	C	C	C	C	C	C	C
rs52457093	1	52457093	T	T	T	T	T	T	T	T	T	T	T	T	T	T	T	T	T	T	T	T	T	T	T	T	T	T	T	T	T	T	T	T	T	T	T	T	T	G	T	T	T	T	T	T	T	T	T
rs52466636	1	52466636	C	C	A	C	A	C	C	A	C	C	C	C	C	C	C	C	C	A	A	C	C	A	A	C	C	C	C	C	C	C	A	C	C	C	C	C	C	C	A	C	C	C	A	C	C	A	C
rs52467001	1	52467001	T	T	T	T	T	T	T	T	T	T	T	T	T	T	T	C	T	T	T	T	T	T	T	T	T	T	T	T	T	T	T	T	T	T	C	T	T	T	T	T	T	T	T	T	T	T	T
rs52467013	1	52467013	G	G	G	G	G	G	G	G	G	G	G	G	G	G	G	G	G	G	G	G	G	G	G	G	G	G	G	G	G	G	G	G	G	G	G	G	G	G	G	G	G	G	C	G	G	G	G
rs52467091	1	52467091	C	C	C	C	C	C	C	C	C	A	C	C	C	C	C	A	C	C	A	C	C	C	C	C	C	C	C	C	C	C	C	C	C	A	C	C	C	C	C	C	C	C	C	A	C	C	C
rs52469923	1	52469923	G	G	G	G	G	K	T	G	G	G	G	G	T	G	G	G	G	G	G	G	G	G	G	T	G	G	G	G	G	T	G	G	G	G	G	G	G	G	G	G	G	G	G	G	G	G	G
rs52476600	1	52476600	T	T	W	T	W	T	T	W	T	T	W	T	T	T	T	T	T	T	T	W	T	T	T	T	T	T	T	W	W	T	T	T	T	T	T	T	T	T	T	T	T	T	T	W	A	T	T
rs52476602	1	52476602	A	A	A	A	A	A	A	A	A	A	A	A	A	A	A	A	A	A	A	A	A	A	A	A	A	A	A	A	A	A	A	A	A	A	A	A	T	T	A	A	T	A	A	A	A	A	A
rs52515242	1	52515242	C	G	G	G	G	C	G	G	C	C	C	G	G	C	C	G	G	G	G	G	C	C	C	G	G	C	C	G	C	C	C	C	C	C	G	C	C	G	G	G	G	G	C	G	C	G	G
rs52515620	1	52515620	G	G	G	G	G	G	G	G	G	G	T	G	G	G	G	G	G	T	G	T	G	G	G	G	G	G	T	T	G	G	T	G	G	G	T	G	G	G	G	G	G	G	G	G	T	G	G
rs52576798	1	52576798	C	C	C	C	C	C	C	C	C	C	C	C	A	C	A	C	C	C	C	C	A	A	C	C	C	C	A	C	C	C	A	C	C	C	C	A	C	C	C	C	C	C	C	C	A	C	C
rs52576804	1	52576804	C	C	C	C	C	C	C	C	C	C	C	C	C	M	A	C	C	C	C	C	C	M	C	C	C	C	C	C	C	C	C	C	C	C	C	C	C	C	C	C	C	C	C	C	A	C	C
rs52599445	1	52599445	G	G	G	G	G	G	G	G	G	G	G	G	G	G	G	G	G	G	G	G	G	G	G	G	G	A	G	G	G	G	G	G	A	G	G	G	A	A	G	G	A	G	G	G	G	G	G
rs52599847	1	52599847	T	T	T	T	T	T	T	T	T	T	T	T	T	T	T	T	T	T	T	T	T	T	T	T	T	C	T	T	T	T	T	T	C	T	T	T	T	C	T	T	C	T	T	T	T	T	T
rs52606299	1	52606299	G	G	G	G	G	G	G	G	G	G	G	G	G	G	G	G	G	G	G	G	G	G	G	G	G	A	G	G	G	G	G	G	A	G	G	G	G	G	G	G	G	G	G	G	G	G	G
rs52606324	1	52606324	A	W	A	A	A	A	A	A	A	A	A	A	A	A	A	A	A	W	A	A	A	A	A	A	A	A	A	A	W	A	A	A	W	A	A	A	A	A	A	A	A	A	W	A	A	A	A
rs52607409	1	52607409	C	C	C	A	C	C	C	C	C	C	C	C	C	C	C	C	C	A	A	C	C	C	C	C	C	A	C	C	C	C	C	C	A	C	C	C	A	M	C	C	A	C	C	C	C	A	C
rs52607423	1	52607423	C	C	C	C	C	C	C	C	C	C	C	C	C	M	A	C	C	C	C	M	C	C	M	M	C	C	C	C	C	C	C	C	A	C	C	C	C	C	C	M	C	C	C	C	A	C	C
rs52621089	1	52621089	C	C	A	A	M	C	C	M	C	C	C	M	C	C	C	C	M	C	A	M	A	C	C	M	C	C	C	C	C	M	M	C	C	M	C	C	C	C	C	A	M	C	C	C	C	C	C
rs52646070	1	52646070	C	C	C	C	C	C	A	C	C	C	C	C	A	C	C	C	C	C	C	A	C	C	C	C	C	C	C	C	C	C	C	C	C	C	C	C	C	C	C	A	C	C	C	C	C	C	C
rs52646372	1	52646372	G	G	R	G	G	G	G	G	G	A	A	G	R	R	G	G	G	G	G	G	G	R	R	G	G	R	G	R	R	R	G	G	G	G	G	G	G	G	G	G	G	G	G	G	A	G	G
rs52646383	1	52646383	K	G	K	G	G	G	G	G	G	G	G	G	G	G	G	G	G	G	G	G	G	G	G	G	G	G	G	K	G	K	G	G	G	G	G	G	G	G	G	G	G	G	G	G	G	K	G
rs52651673	1	52651673	C	C	C	C	C	C	C	C	C	C	C	C	C	C	C	C	C	C	C	C	C	C	C	C	C	T	C	C	C	C	C	C	T	C	C	C	T	Y	C	C	C	C	C	C	C	C	C
rs52656376	1	52656376	T	T	T	A	T	T	T	T	T	T	T	T	T	T	T	T	T	A	A	T	T	T	T	T	T	T	T	T	T	T	T	W	T	T	T	T	A	A	T	T	A	T	T	T	T	A	T
rs52657665	1	52657665	C	C	C	T	C	C	C	C	C	C	C	C	C	C	C	C	C	T	T	C	C	C	C	C	C	C	C	C	C	C	C	C	C	C	C	C	Y	Y	C	C	C	C	C	C	C	T	C
rs52729258	1	52729258	C	C	C	A	C	C	C	C	C	A	C	C	A	C	C	C	C	A	A	C	A	C	C	C	C	A	C	C	C	C	C	C	A	C	C	C	A	A	C	C	A	C	C	C	A	A	C
rs52729622	1	52729622	G	G	R	R	G	G	G	G	G	G	G	G	G	G	G	G	R	G	G	G	G	G	G	G	G	R	G	R	G	G	G	G	G	G	G	G	G	G	G	G	R	G	G	G	G	R	G
rs52729626	1	52729626	G	G	G	G	G	G	G	G	G	G	G	G	G	G	G	G	G	K	G	G	G	G	G	G	G	G	G	K	G	G	G	G	G	G	G	G	G	G	G	K	G	G	G	T	G	G	G
rs52750985	1	52750985	C	C	C	T	C	C	C	C	C	C	C	C	C	C	C	C	C	T	T	C	C	C	C	C	C	C	C	C	C	C	C	C	C	C	C	C	T	C	C	C	T	C	C	C	C	C	C
rs52781156	1	52781156	C	C	C	A	C	C	C	C	C	C	C	C	C	C	C	C	C	A	C	C	C	C	C	C	C	C	C	C	C	C	C	C	A	C	C	C	C	C	C	C	A	C	C	C	C	A	C
rs52807726	1	52807726	C	C	C	C	C	C	C	C	C	C	C	C	T	C	C	C	T	C	T	T	C	T	C	C	C	C	C	C	C	C	C	C	C	C	C	C	C	C	C	C	C	C	C	C	C	C	C
rs52811087	1	52811087	A	A	A	A	A	A	A	A	A	A	A	A	A	A	A	A	A	A	A	A	A	A	A	A	A	A	A	A	A	A	A	A	G	A	A	A	G	A	A	A	G	A	A	A	A	A	A
rs52819692	1	52819692	C	C	C	C	A	C	A	C	C	C	C	C	A	A	C	C	C	C	C	A	C	C	C	C	C	C	C	C	M	C	C	C	C	C	C	C	C	C	C	A	C	A	C	C	A	C	C
rs52843030	1	52843030	G	G	G	G	A	A	G	G	G	G	A	G	G	G	A	G	G	G	G	G	G	G	A	G	G	G	G	A	A	G	G	A	G	G	G	G	G	G	G	A	G	G	A	A	A	G	G
rs52937917	1	52937917	C	C	C	C	A	C	C	C	C	C	C	C	C	C	C	C	C	C	C	C	C	C	C	C	C	C	C	C	C	C	C	A	C	C	C	C	C	C	C	A	C	C	C	A	A	C	C
rs53094103	1	53094103	C	C	C	M	C	C	C	C	C	C	C	C	C	C	C	C	C	M	C	C	C	C	C	C	C	M	C	C	C	M	C	A	C	C	M	C	C	C	C	C	C	C	C	C	C	C	C
rs53094986	1	53094986	G	G	G	G	G	G	G	T	G	G	G	G	T	T	T	T	G	G	T	T	G	T	G	G	G	G	G	T	G	T	G	G	G	G	T	G	G	G	G	T	G	T	G	G	G	G	G
rs53094993	1	53094993	G	G	G	G	G	G	G	G	G	G	G	G	R	G	G	G	G	G	G	G	G	A	G	G	G	G	G	G	G	G	G	G	G	G	G	G	G	G	G	G	G	G	G	G	G	G	G
rs53117806	1	53117806	C	C	C	C	C	C	C	C	C	C	C	C	C	C	M	C	C	C	C	C	C	C	C	C	M	C	M	A	C	C	C	C	C	C	C	C	C	C	C	C	C	C	C	C	C	M	C
rs53117820	1	53117820	C	C	C	C	C	C	C	C	C	C	C	C	A	A	C	C	C	C	C	A	C	A	C	C	C	C	C	C	M	C	C	C	C	C	C	C	A	C	C	A	C	A	C	C	C	C	C
rs53117822	1	53117822	C	C	C	C	C	C	C	C	C	C	C	C	C	A	A	C	C	C	A	C	C	A	C	C	C	C	C	C	M	C	C	C	C	C	A	C	C	C	C	A	C	C	C	C	C	C	C
rs53140888	1	53140888	C	C	C	C	T	T	T	T	T	C	C	C	C	T	T	Y	C	T	T	C	C	C	C	C	C	T	T	C	C	T	C	T	C	C	T	C	T	C	T	T	T	C	C	T	T	T	C
rs53141312	1	53141312	K	G	G	G	T	G	K	G	G	G	G	G	G	K	K	G	G	G	G	G	G	G	G	G	G	K	G	G	G	G	G	T	G	G	G	G	G	G	G	G	G	G	G	T	T	K	T
rs53141323	1	53141323	A	A	A	A	G	G	G	G	G	A	A	A	A	G	G	G	A	G	G	A	A	A	A	A	A	G	G	A	A	G	A	G	A	A	G	A	G	A	G	G	G	A	A	G	G	G	A
rs53141555	1	53141555	G	G	G	G	G	G	G	G	G	G	G	G	G	G	G	G	G	G	G	G	G	G	G	G	G	G	G	G	G	G	G	G	G	G	G	G	G	G	G	G	G	G	G	G	G	G	G
rs53141571	1	53141571	C	C	C	C	T	T	T	T	T	C	C	C	C	T	T	T	C	T	T	C	C	C	C	C	C	T	T	C	C	T	C	T	C	C	T	C	T	C	T	T	T	C	C	Y	T	T	C
rs53165255	1	53165255	C	C	C	A	C	C	C	C	C	C	C	C	A	C	C	C	C	C	C	A	C	A	A	C	C	C	C	A	C	C	C	C	C	C	C	C	C	C	C	C	C	A	A	C	C	C	C
rs53210119	1	53210119	C	M	C	C	C	C	C	C	C	C	C	C	C	C	C	C	C	C	A	C	C	C	C	C	C	M	C	M	C	C	C	A	C	C	A	C	C	C	A	C	C	C	C	C	C	C	C
rs53303095	1	53303095	C	M	C	C	C	C	C	C	C	C	A	C	C	C	A	C	A	C	C	C	A	C	C	C	C	C	C	C	C	C	C	C	C	M	C	C	C	C	C	C	C	C	C	C	C	C	C
rs53327701	1	53327701	T	T	T	T	T	T	T	T	T	T	T	T	T	T	T	T	T	T	T	T	T	T	T	T	T	A	T	T	T	T	T	T	T	T	T	T	T	T	T	T	A	T	T	T	T	T	T
rs53402818	1	53402818	C	C	C	A	C	C	C	C	C	C	C	C	A	A	A	C	C	C	C	A	A	C	C	C	C	A	C	C	C	C	C	A	C	C	A	C	C	C	C	A	C	C	A	C	C	A	C
rs53403145	1	53403145	G	G	G	G	G	G	G	G	G	G	G	T	K	G	G	G	G	G	G	G	T	G	G	G	G	G	G	T	G	G	G	G	T	G	T	G	G	G	T	G	G	G	G	G	G	G	G
rs53428592	1	53428592	C	C	C	T	C	C	C	C	C	C	C	C	Y	C	Y	C	C	C	C	C	C	Y	C	C	C	C	C	C	Y	C	C	C	C	Y	C	C	C	C	Y	C	C	C	C	C	C	C	C
rs53484107	1	53484107	C	C	C	C	C	C	A	C	C	C	C	A	C	C	A	C	C	C	C	C	C	C	C	C	C	C	C	C	C	C	C	C	C	C	C	C	C	C	C	C	C	C	C	C	C	C	C
rs53517481	1	53517481	G	T	G	G	T	T	T	G	G	G	G	G	G	T	T	T	G	T	G	G	G	G	G	G	G	T	T	G	G	T	G	T	T	G	T	G	T	G	T	G	T	G	G	T	T	T	G
rs53526120	1	53526120	G	G	G	G	G	G	G	G	G	G	T	T	G	G	T	G	G	G	G	G	T	G	G	G	G	G	G	G	G	G	G	G	G	G	G	G	G	G	G	G	G	G	G	T	G	G	G
rs53537994	1	53537994	A	A	G	A	G	G	G	G	A	A	A	A	A	G	G	G	A	G	A	A	A	A	A	A	A	G	G	G	A	G	A	A	G	A	G	A	A	R	G	G	A	A	A	A	G	G	A
rs53632744	1	53632744	C	C	C	C	C	C	C	C	C	C	C	C	C	G	C	C	C	C	C	C	C	C	C	C	C	C	C	C	C	C	C	C	C	C	C	C	C	C	C	C	G	C	C	C	C	C	C
rs53662828	1	53662828	G	C	C	C	G	G	C	G	G	G	G	G	C	G	G	G	C	C	C	C	C	C	G	G	C	C	G	G	G	G	G	G	C	C	G	G	G	S	G	G	G	C	C	G	G	C	C
rs53687895	1	53687895	A	A	A	A	A	A	A	A	A	A	A	A	A	A	A	A	A	A	A	A	A	A	A	A	A	A	A	A	A	A	A	A	A	A	A	A	G	A	A	A	A	A	A	A	A	A	A
rs53755016	1	53755016	C	C	C	C	C	C	C	C	C	C	C	C	C	C	C	C	C	C	C	C	C	C	C	C	C	C	C	C	C	C	C	C	C	C	C	C	C	C	C	C	T	C	C	C	C	C	C
rs53789865	1	53789865	C	C	C	C	C	C	C	C	C	C	C	C	C	T	C	C	C	C	C	C	C	C	C	C	C	C	C	C	C	C	C	C	C	C	C	C	T	T	C	C	T	C	C	C	C	C	C
rs53794102	1	53794102	C	C	C	C	C	C	C	C	C	C	Y	C	C	C	Y	C	C	C	C	Y	C	C	C	C	C	C	C	C	C	C	C	C	C	C	C	C	C	C	T	T	C	C	C	C	C	C	C
rs53895379	1	53895379	T	T	T	T	T	T	T	T	T	T	T	T	T	T	T	T	T	T	T	T	T	T	T	T	T	T	T	T	T	T	T	T	T	T	T	T	T	T	T	T	C	T	T	T	T	T	T
rs53905944	1	53905944	A	A	A	A	A	A	A	A	A	A	A	A	A	A	A	A	A	A	A	A	A	A	A	A	A	A	A	A	A	A	T	A	A	A	A	W	A	A	A	A	A	A	W	T	A	A	A
rs54008578	1	54008578	C	C	C	C	C	C	C	C	C	C	C	C	C	C	C	C	T	C	Y	C	C	C	C	C	C	Y	C	C	C	C	C	C	C	C	C	C	C	C	C	C	C	Y	C	C	T	C	C
rs54008900	1	54008900	G	G	G	G	G	G	G	R	G	G	G	G	G	G	G	R	G	G	G	G	G	G	G	R	G	G	G	G	G	G	G	G	G	G	G	G	G	G	G	G	G	G	G	R	A	G	G
rs54008902	1	54008902	G	G	R	G	G	G	G	R	G	G	G	G	G	G	G	G	G	G	R	G	G	G	G	G	G	G	G	G	R	G	R	G	G	G	A	G	G	G	G	R	G	R	G	R	G	G	G
rs54017213	1	54017213	T	T	T	T	T	T	T	T	T	T	T	T	T	W	A	T	T	T	T	W	T	T	T	T	T	W	T	T	T	T	W	T	T	T	T	A	T	T	W	T	T	A	T	T	T	T	T
rs54017214	1	54017214	G	G	G	G	G	G	G	G	G	G	G	G	G	R	G	G	G	G	R	G	G	G	G	G	G	R	G	G	G	G	R	G	G	R	G	G	G	G	G	G	G	G	G	G	G	G	G
rs54027923	1	54027923	K	G	G	G	G	G	G	G	G	G	G	G	G	T	G	T	G	G	G	T	T	G	G	K	G	G	G	G	G	G	G	G	G	K	G	G	G	G	G	G	G	G	G	G	G	G	G
rs54027932	1	54027932	G	G	K	G	G	G	G	G	G	G	G	G	G	G	K	G	T	G	G	G	G	G	G	G	G	G	G	G	G	G	G	G	G	G	G	G	G	G	K	G	G	G	G	G	G	G	G
rs54041355	1	54041355	T	T	T	T	T	T	T	T	T	T	T	T	T	T	T	T	T	T	T	T	T	T	T	T	T	K	T	T	T	T	T	T	T	T	K	T	T	T	T	T	T	T	T	T	T	T	T
rs54041367	1	54041367	C	C	C	C	M	C	C	C	C	C	C	C	C	C	C	C	C	C	C	M	C	C	C	C	M	C	C	C	C	M	C	C	C	C	C	C	C	C	C	C	C	C	C	C	C	C	C
rs54041383	1	54041383	T	T	T	T	W	T	T	T	T	T	T	T	A	T	T	T	W	T	T	T	T	T	T	T	T	T	T	T	T	T	T	T	T	T	W	T	T	T	T	T	T	T	T	T	T	T	T
rs54041385	1	54041385	C	C	C	C	M	C	C	C	C	C	C	C	C	C	C	C	C	C	C	C	C	C	A	C	C	M	C	C	C	A	C	C	C	C	C	C	C	C	C	C	C	C	C	A	C	C	C
rs54041387	1	54041387	C	C	C	C	C	C	C	C	C	C	C	C	C	C	C	C	C	C	C	C	C	C	C	C	C	A	C	C	C	C	A	C	C	C	C	C	C	C	C	C	C	C	C	C	C	C	C
rs54053467	1	54053467	G	G	G	G	G	G	G	G	T	G	G	G	G	G	G	G	G	G	G	G	G	G	G	G	G	G	G	G	G	G	G	G	G	G	G	G	G	G	G	G	G	G	G	G	G	G	G
rs54053852	1	54053852	G	G	G	G	G	G	G	G	G	G	G	G	G	G	T	G	G	G	G	G	G	G	G	G	G	G	G	G	G	K	G	G	G	G	K	G	G	G	G	G	G	G	G	G	G	G	G
rs54098321	1	54098321	T	T	T	T	T	T	T	K	T	T	T	G	T	T	T	T	T	T	T	T	T	T	T	T	T	T	T	K	T	T	T	T	T	K	T	T	T	T	T	T	T	T	T	T	T	T	T
rs54098322	1	54098322	A	A	A	A	W	A	A	W	T	A	A	A	A	A	A	A	A	A	A	T	A	A	A	A	A	A	T	A	A	A	A	A	A	A	A	A	A	W	A	A	A	A	A	A	A	A	A
rs54159659	1	54159659	C	C	C	C	C	C	C	C	A	C	C	C	C	C	C	C	C	C	C	C	C	C	C	C	C	C	C	A	C	C	C	C	C	C	C	C	C	C	C	C	C	C	C	C	C	C	C
rs54163069	1	54163069	T	G	G	G	G	T	G	T	G	G	T	T	G	G	T	G	G	G	G	G	G	T	T	G	T	G	G	T	T	T	T	G	G	T	G	T	G	G	G	G	G	G	G	G	G	G	G
rs54247728	1	54247728	A	G	G	G	G	G	G	G	A	G	G	A	G	G	G	G	G	G	G	G	G	G	G	G	G	G	G	G	R	G	A	G	A	G	G	G	G	G	G	A	G	G	G	G	A	G	G
rs54247752	1	54247752	A	A	A	A	A	A	W	A	A	A	W	A	A	A	A	A	A	A	A	A	A	A	A	A	A	A	A	A	A	A	W	A	A	A	A	A	A	A	A	A	A	A	A	A	A	A	A
rs54297707	1	54297707	C	C	C	C	C	C	C	C	C	C	C	C	C	C	C	C	C	C	C	M	C	C	C	C	C	C	C	C	C	C	C	C	C	C	C	C	C	C	C	C	C	C	A	C	C	C	C
rs54297714	1	54297714	C	C	C	C	A	C	C	A	A	C	C	C	C	C	C	C	C	C	C	C	C	C	A	C	C	C	C	C	M	C	C	C	C	C	C	C	C	A	C	C	C	C	C	A	C	C	C
rs54297721	1	54297721	C	C	C	C	C	C	C	A	C	C	C	C	C	C	C	C	C	C	C	C	C	C	A	C	C	C	C	C	C	C	C	C	C	C	C	C	C	A	C	C	C	C	C	C	C	C	C
rs54298083	1	54298083	G	G	G	G	G	G	G	G	G	G	G	A	G	G	G	G	G	G	G	G	A	G	G	G	G	G	G	G	G	G	A	G	G	A	G	A	G	G	G	A	G	G	G	G	G	G	G
rs54305319	1	54305319	T	T	T	T	T	T	T	W	T	W	T	T	T	T	A	T	T	T	T	T	T	A	T	T	T	T	T	T	T	T	T	T	T	A	W	T	T	W	T	T	T	T	W	A	T	T	T
rs54305324	1	54305324	T	T	T	T	A	T	T	W	T	W	W	T	T	T	T	T	W	T	T	T	T	W	T	T	T	T	T	T	T	T	T	T	T	A	T	T	T	T	A	T	T	T	T	T	T	T	T
[truncated: 34,982 more rows]
[truncated: 147 more columns]
