# Supplementary material for: Genome-wide association and transcriptional studies reveal novel genes for unsaturated fatty acid synthesis in a panel of soybean accessions
Source: BMC Genomics. 2019 Jan 21;20:68. doi: 10.1186/s12864-019-5449-z (PMC6341525; doi:10.1186/s12864-019-5449-z)
Supplement: Supplementary file 4 — Table S3. Genes in 100 kbp flanking regions of peak SNP associated with three unsaturated FAs of soybean. (XLSX 118 kb) [file 12864_2019_5449_MOESM4_ESM.xlsx]

## Sheet: Sheet1
Table S2 Genes in 100 kbp flanking regions of peak SNP associated with three unsaturated FAs of soybean.
Trait	Year	peak SNP	Chromosome	SNP position	Gene IDs	Start position of gene	End position of gene	Distance between SNP and start position of gene(kbp)	Distance between SNP and end position of gene(kbp)	Functional annotation
Oleic acid	2012	rs18996061	Chr01	18996061	Glyma.01G077400	18975769	19009333	-20.292	13.272	transferases;sulfuric ester hydrolases;catalytics;transferases
Oleic acid	2012		Chr01	18996061	Glyma.01G077500	18984729	18987983	-11.332	-8.078	DNAse I-like superfamily protein
Linolenic acid	2012	rs37146219	Chr01	37146219	Glyma.01G108800	37059631	37063616	-86.588	-82.603	-
Linolenic acid	2012		Chr01	37146219	Glyma.01G108900	37085706	37089324	-60.513	-56.895	-
Linolenic acid	2012		Chr01	37146219	Glyma.01G109000	37193614	37194148	47.395	47.929	cytochrome P450, family 712, subfamily A, polypeptide 1
Linolenic acid	2012		Chr01	37146219	Glyma.01G109100	37198821	37202816	52.602	56.597	plastid transcriptionally active 13
Linolenic acid	2012		Chr01	37146219	Glyma.01G109200	37229455	37231239	83.236	85.02	Concanavalin A-like lectin family protein
Linolenic acid	2012		Chr01	37146219	Glyma.01G109300	37232123	37235134	85.904	88.915	tubulin beta chain 3
Oleic acid	2012	rs6779592	Chr03	6779592	Glyma.03G051100	6684296	6686809	-95.296	-92.783	lectin receptor kinase a4.1
Oleic acid	2012		Chr03	6779592	Glyma.03G051200	6694405	6695744	-85.187	-83.848	Protein of unknown function (DUF688)
Oleic acid	2012		Chr03	6779592	Glyma.03G051300	6696350	6701779	-83.242	-77.813	tetratricopeptide repeat (TPR)-containing protein
Oleic acid	2012		Chr03	6779592	Glyma.03G051400	6740921	6743141	-38.671	-36.451	myb-like HTH transcriptional regulator family protein
Oleic acid	2012		Chr03	6779592	Glyma.03G051500	6767356	6769319	-12.236	-10.273	-
Oleic acid	2012		Chr03	6779592	Glyma.03G051600	6805437	6813768	25.845	34.176	BCL-2-associated athanogene 4
Oleic acid	2012		Chr03	6779592	Glyma.03G051700	6819735	6820668	40.143	41.076	-
Oleic acid	2012		Chr03	6779592	Glyma.03G051800	6835509	6837971	55.917	58.379	Protein of unknown function (DUF1677)
Oleic acid	2012		Chr03	6779592	Glyma.03G051900	6853900	6854593	74.308	75.001	tobamovirus multiplication protein 3
Oleic acid	2012		Chr03	6779592	Glyma.03G052000	6866421	6867293	86.829	87.701	Eukaryotic aspartyl protease family protein
Oleic acid	2012		Chr03	6779592	Glyma.03G052100	6867923	6869267	88.331	89.675	Pyridoxal phosphate (PLP)-dependent transferases superfamily protein
Oleic acid, Linoleic acid	2012, 2015	rs10058820	Chr06	10058820	Glyma.06G123400	10052176	10055191	-6.644	-3.629	nodulin MtN21 /EamA-like transporter family protein
Oleic acid, Linoleic acid	2012, 2015		Chr06	10058820	Glyma.06G123500	10057556	10060020	-1.264	1.2	nodulin MtN21 /EamA-like transporter family protein
Oleic acid	2012	rs30082069	Chr10	30082069	Glyma.10G118500	30041199	30041701	-40.87	-40.368	-
Oleic acid	2012		Chr10	30082069	Glyma.10G118600	30103815	30105812	21.746	23.743	COP9 signalosome, subunit CSN8
Oleic acid	2012		Chr10	30082069	Glyma.10G118700	30150855	30151244	68.786	69.175	-
Linoleic acid	2012	rs20383965	Chr13	20383965	Glyma.13G088600	20290770	20296155	-93.195	-87.81	pumilio 7
Linoleic acid	2012		Chr13	20383965	Glyma.13G088700	20296948	20300209	-87.017	-83.756	annexin 1
Linoleic acid	2012		Chr13	20383965	Glyma.13G088800	20312378	20322910	-71.587	-61.055	Major facilitator superfamily protein
Linoleic acid	2012		Chr13	20383965	Glyma.13G088900	20333051	20334881	-50.914	-49.084	-
Linoleic acid	2012		Chr13	20383965	Glyma.13G089000	20340045	20340582	-43.92	-43.383	-
Linoleic acid	2012		Chr13	20383965	Glyma.13G089100	20342068	20359495	-41.897	-24.47	Myosin heavy chain-related protein
Linoleic acid	2012		Chr13	20383965	Glyma.13G089200	20370993	20376851	-12.972	-7.114	cryptochrome 1
Linoleic acid	2012		Chr13	20383965	Glyma.13G089300	20377027	20384053	-6.938	0.088	NOD26-like intrinsic protein 1;2
Linoleic acid	2012		Chr13	20383965	Glyma.13G089400	20385891	20387334	1.926	3.369	Molecular chaperone Hsp40/DnaJ family protein
Linoleic acid	2012		Chr13	20383965	Glyma.13G089500	20388534	20397086	4.569	13.121	alpha/beta-Hydrolases superfamily protein
Linoleic acid	2012		Chr13	20383965	Glyma.13G089600	20407481	20411182	23.516	27.217	Outer arm dynein light chain 1 protein
Linoleic acid	2012		Chr13	20383965	Glyma.13G089700	20413235	20420062	29.27	36.097	S-adenosyl-L-methionine-dependent methyltransferases superfamily protein
Linoleic acid	2012		Chr13	20383965	Glyma.13G089800	20456746	20462493	72.781	78.528	RNA-binding (RRM/RBD/RNP motifs) family protein
Linoleic acid	2012		Chr13	20383965	Glyma.13G089900	20467354	20468263	83.389	84.298	-
Linoleic acid	2012		Chr13	20383965	Glyma.13G090000	20474313	20476534	90.348	92.569	C2H2 and C2HC zinc fingers superfamily protein
Oleic acid	2012	rs259146	Chr15	259146	Glyma.15G001500	166461	170452	-92.685	-88.694	PEP1 receptor 1
Oleic acid	2012		Chr15	259146	Glyma.15G001600	182281	189386	-76.865	-69.76	cation exchanger 5
Oleic acid	2012		Chr15	259146	Glyma.15G001700	190985	194451	-68.161	-64.695	4-coumarate:CoA ligase 2
Oleic acid	2012		Chr15	259146	Glyma.15G001800	195843	200281	-63.303	-58.865	Plant invertase/pectin methylesterase inhibitor superfamily
Oleic acid	2012		Chr15	259146	Glyma.15G001900	206297	207710	-52.849	-51.436	-
Oleic acid	2012		Chr15	259146	Glyma.15G002000	210513	212585	-48.633	-46.561	Rad23 UV excision repair protein family
Oleic acid	2012		Chr15	259146	Glyma.15G002100	213887	219265	-45.259	-39.881	FAR1-related sequence 6
Oleic acid	2012		Chr15	259146	Glyma.15G002200	220497	223162	-38.649	-35.984	GA requiring 3
Oleic acid	2012		Chr15	259146	Glyma.15G002300	224303	226574	-34.843	-32.572	Eukaryotic aspartyl protease family protein
Oleic acid	2012		Chr15	259146	Glyma.15G002400	233459	238218	-25.687	-20.928	zinc ion binding
Oleic acid	2012		Chr15	259146	Glyma.15G002500	240793	241445	-18.353	-17.701	-
Oleic acid	2012		Chr15	259146	Glyma.15G002600	248742	253777	-10.404	-5.369	hydroxycinnamoyl-CoA shikimate/quinate hydroxycinnamoyl transferase
Oleic acid	2012		Chr15	259146	Glyma.15G002700	256675	262022	-2.471	2.876	magnesium transporter 2
Oleic acid	2012		Chr15	259146	Glyma.15G002800	262741	265142	3.595	5.996	Tetratricopeptide repeat (TPR)-like superfamily protein
Oleic acid	2012		Chr15	259146	Glyma.15G002900	267776	270825	8.63	11.679	Protein kinase superfamily protein
Oleic acid	2012		Chr15	259146	Glyma.15G003000	274385	276541	15.239	17.395	-
Oleic acid	2012		Chr15	259146	Glyma.15G003100	276702	278479	17.556	19.333	3-ketoacyl-acyl carrier protein synthase III
Oleic acid	2012		Chr15	259146	Glyma.15G003200	280413	286646	21.267	27.5	uridylyltransferase-related
Oleic acid	2012		Chr15	259146	Glyma.15G003300	290145	292323	30.999	33.177	WRKY DNA-binding protein 40
Oleic acid	2012		Chr15	259146	Glyma.15G003400	309074	311683	49.928	52.537	CBL-interacting protein kinase 25
Oleic acid	2012		Chr15	259146	Glyma.15G003500	324025	331370	64.879	72.224	NRAMP metal ion transporter 6
Oleic acid	2012		Chr15	259146	Glyma.15G003600	332065	337381	72.919	78.235	cinnamoyl coa reductase 1
Oleic acid	2012		Chr15	259146	Glyma.15G003700	343771	345651	84.625	86.505	Ribosomal protein L7Ae/L30e/S12e/Gadd45 family protein
Oleic acid	2012		Chr15	259146	Glyma.15G003800	351123	351227	91.977	92.081	photsystem I subunit I
Oleic acid	2012		Chr15	259146	Glyma.15G003900	356131	360422	96.985	101.276	NOD26-like intrinsic protein 6;1
Oleic acid	2012	rs18512918	Chr15	18512918	Glyma.15G184500	18466448	18468257	-46.47	-44.661	pleiotropic drug resistance 12
Oleic acid	2012		Chr15	18512918	Glyma.15G184600	18484786	18485815	-28.132	-27.103	S-adenosyl-L-methionine-dependent methyltransferases superfamily protein
Oleic acid	2012		Chr15	18512918	Glyma.15G184700	18506259	18507544	-6.659	-5.374	-
Oleic acid	2012		Chr15	18512918	Glyma.15G184800	18545919	18546643	33.001	33.725	-
Oleic acid	2012		Chr15	18512918	Glyma.15G184900	18552704	18556646	39.786	43.728	jasmonate-zim-domain protein 12
Oleic acid	2012		Chr15	18512918	Glyma.15G185000	18557883	18561134	44.965	48.216	Ribosomal L18p/L5e family protein
Oleic acid	2012		Chr15	18512918	Glyma.15G185100	18597253	18597873	84.335	84.955	-
Oleic acid	2012	rs47976104	Chr15	47976104	Glyma.15G250800	47892521	47898180	-83.583	-77.924	Aldolase-type TIM barrel family protein
Oleic acid	2012		Chr15	47976104	Glyma.15G250900	47906601	47907749	-69.503	-68.355	S-adenosyl-L-methionine-dependent methyltransferases superfamily protein
Oleic acid	2012		Chr15	47976104	Glyma.15G251000	47911119	47916361	-64.985	-59.743	Nucleotide/sugar transporter family protein
Oleic acid	2012		Chr15	47976104	Glyma.15G251100	47920926	47934529	-55.178	-41.575	ubiquitin-specific protease 25
Oleic acid	2012		Chr15	47976104	Glyma.15G251200	47927124	47928700	-48.98	-47.404	-
Oleic acid	2012		Chr15	47976104	Glyma.15G251300	47946451	47947646	-29.653	-28.458	nicotianamine synthase 1
Oleic acid	2012		Chr15	47976104	Glyma.15G251400	47957501	47958307	-18.603	-17.797	-
Oleic acid	2012		Chr15	47976104	Glyma.15G251500	47966984	47968566	-9.12	-7.538	glutathione S-transferase TAU 19
Oleic acid	2012		Chr15	47976104	Glyma.15G251600	47994624	47997116	18.52	21.012	glutathione S-transferase TAU 19
Oleic acid	2012		Chr15	47976104	Glyma.15G251700	47997117	47999334	21.013	23.23	glutathione S-transferase TAU 19
Oleic acid	2012		Chr15	47976104	Glyma.15G251800	48000297	48002309	24.193	26.205	glutathione S-transferase TAU 19
Oleic acid	2012		Chr15	47976104	Glyma.15G251900	48002286	48003824	26.182	27.72	glutathione S-transferase TAU 19
Oleic acid	2012		Chr15	47976104	Glyma.15G252000	48010300	48011626	34.196	35.522	glutathione S-transferase TAU 19
Oleic acid	2012		Chr15	47976104	Glyma.15G252100	48025446	48027293	49.342	51.189	gibberellin 2-oxidase
Oleic acid	2012		Chr15	47976104	Glyma.15G252200	48037370	48039807	61.266	63.703	glutathione S-transferase TAU 19
Oleic acid	2012		Chr15	47976104	Glyma.15G252300	48037664	48037825	61.56	61.721	glutathione S-transferase TAU 23
Oleic acid	2012		Chr15	47976104	Glyma.15G252400	48041406	48041764	65.302	65.66	-
Oleic acid	2012		Chr15	47976104	Glyma.15G252500	48068428	48073696	92.324	97.592	glutathione S-transferase TAU 20
Oleic acid	2012		Chr15	47976104	Glyma.15G252600	48075362	48082860	99.258	106.756	Leucine-rich receptor-like protein kinase family protein
Linolenic acid	2012	rs3989930	Chr16	3989930	Glyma.16G041600	3904131	3908552	-85.799	-81.378	evolutionarily conserved C-terminal region 2
Linolenic acid	2012		Chr16	3989930	Glyma.16G041700	3909907	3912569	-80.023	-77.361	NDH-dependent cyclic electron flow 1
Linolenic acid	2012		Chr16	3989930	Glyma.16G041800	3914214	3917387	-75.716	-72.543	ARM repeat superfamily protein
Linolenic acid	2012		Chr16	3989930	Glyma.16G041900	3920997	3923104	-68.933	-66.826	PHD finger protein-related
Linolenic acid	2012		Chr16	3989930	Glyma.16G042000	3925957	3927351	-63.973	-62.579	NAD(P)-binding Rossmann-fold superfamily protein
Linolenic acid	2012		Chr16	3989930	Glyma.16G042100	3931670	3933390	-58.26	-56.54	-
Linolenic acid	2012		Chr16	3989930	Glyma.16G042200	3933842	3940818	-56.088	-49.112	HNH endonuclease
Linolenic acid	2012		Chr16	3989930	Glyma.16G042300	3947147	3948597	-42.783	-41.333	GATA transcription factor 9
Linolenic acid	2012		Chr16	3989930	Glyma.16G042400	3948915	3950740	-41.015	-39.19	-
Linolenic acid	2012		Chr16	3989930	Glyma.16G042500	3956698	3960519	-33.232	-29.411	O-Glycosyl hydrolases family 17 protein
Linolenic acid	2012		Chr16	3989930	Glyma.16G042600	3964264	3976083	-25.666	-13.847	transcription regulator NOT2/NOT3/NOT5 family protein
Linolenic acid	2012		Chr16	3989930	Glyma.16G042700	3982381	3984873	-7.549	-5.057	atypical CYS HIS rich thioredoxin 4
Linolenic acid	2012		Chr16	3989930	Glyma.16G042800	3991872	3999323	1.942	9.393	RNA-binding (RRM/RBD/RNP motifs) family protein
Linolenic acid	2012		Chr16	3989930	Glyma.16G042900	4011699	4014098	21.769	24.168	Arabidopsis NAC domain containing protein 87
Linolenic acid	2012		Chr16	3989930	Glyma.16G043000	4024940	4027363	35.01	37.433	hydroxyproline-rich glycoprotein family protein
Linolenic acid	2012		Chr16	3989930	Glyma.16G043100	4028980	4032030	39.05	42.1	hydroxyproline-rich glycoprotein family protein
Linolenic acid	2012		Chr16	3989930	Glyma.16G043200	4037637	4039984	47.707	50.054	NAC domain containing protein 47
Linolenic acid	2012		Chr16	3989930	Glyma.16G043300	4059536	4066000	69.606	76.07	apyrase 2
Linolenic acid	2012		Chr16	3989930	Glyma.16G043400	4075555	4080995	85.625	91.065	apyrase 2
Linolenic acid	2012		Chr16	3989930	Glyma.16G043500	4088719	4095606	98.789	105.676	apyrase 2
Linoleic acid	2012	rs4446239	Chr16	4446239	Glyma.16G046000	4348258	4360521	-97.981	-85.718	DEAD/DEAH box helicase, putative
Linoleic acid	2012		Chr16	4446239	Glyma.16G046100	4361546	4361758	-84.693	-84.481	-
Linoleic acid	2012		Chr16	4446239	Glyma.16G046200	4363668	4368542	-82.571	-77.697	K+ uptake transporter 3
Linoleic acid	2012		Chr16	4446239	Glyma.16G046300	4383851	4384558	-62.388	-61.681	Integrase-type DNA-binding superfamily protein
Linoleic acid	2012		Chr16	4446239	Glyma.16G046400	4395909	4400837	-50.33	-45.402	nudix hydrolase homolog 12
Linoleic acid	2012		Chr16	4446239	Glyma.16G046500	4427265	4428578	-18.974	-17.661	ribosomal protein S27
Linoleic acid	2012		Chr16	4446239	Glyma.16G046600	4431516	4439181	-14.723	-7.058	Mitochondrial substrate carrier family protein
Linoleic acid	2012		Chr16	4446239	Glyma.16G046700	4439905	4444017	-6.334	-2.222	AP2/B3-like transcriptional factor family protein
Linoleic acid	2012		Chr16	4446239	Glyma.16G046800	4445226	4446974	-1.013	0.735	-
Linoleic acid	2012		Chr16	4446239	Glyma.16G046900	4458888	4463093	12.649	16.854	histidine biosynthesis bifunctional protein (HISIE)
Linoleic acid	2012		Chr16	4446239	Glyma.16G047000	4458982	4459633	12.743	13.394	-
Linoleic acid	2012		Chr16	4446239	Glyma.16G047100	4464748	4471447	18.509	25.208	Protein kinase superfamily protein
Linoleic acid	2012		Chr16	4446239	Glyma.16G047200	4475205	4477182	28.966	30.943	Protein of unknown function (DUF677)
Linoleic acid	2012		Chr16	4446239	Glyma.16G047300	4494579	4499253	48.34	53.014	receptor-like protein kinase 2
Linoleic acid	2012		Chr16	4446239	Glyma.16G047400	4503201	4512877	56.962	66.638	Protein of unknown function (DUF3754)
Linoleic acid	2012		Chr16	4446239	Glyma.16G047500	4504314	4505712	58.075	59.473	-
Linoleic acid	2012		Chr16	4446239	Glyma.16G047600	4523305	4528707	77.066	82.468	Integrase-type DNA-binding superfamily protein
Linoleic acid	2012		Chr16	4446239	Glyma.16G047700	4533525	4534140	87.286	87.901	-
Linoleic acid	2012		Chr16	4446239	Glyma.16G047800	4539530	4555997	93.291	109.758	SU(VAR)3-9 homolog 4
Oleic acid	2012	rs6724381	Chr16	6724381	Glyma.16G066800	6627025	6628243	-97.356	-96.138	receptor like protein 9
Oleic acid	2012		Chr16	6724381	Glyma.16G066900	6636803	6639454	-87.578	-84.927	GDSL-motif lipase 5
Oleic acid	2012		Chr16	6724381	Glyma.16G067000	6640311	6646267	-84.07	-78.114	CCT motif family protein
Oleic acid	2012		Chr16	6724381	Glyma.16G067100	6651165	6651488	-73.216	-72.893	-
Oleic acid	2012		Chr16	6724381	Glyma.16G067200	6658305	6665699	-66.076	-58.682	Ku70-binding family protein
Oleic acid	2012		Chr16	6724381	Glyma.16G067300	6666883	6667388	-57.498	-56.993	-
Oleic acid	2012		Chr16	6724381	Glyma.16G067400	6671521	6672297	-52.86	-52.084	-
Oleic acid	2012		Chr16	6724381	Glyma.16G067500	6679009	6683608	-45.372	-40.773	alpha/beta-Hydrolases superfamily protein
Oleic acid	2012		Chr16	6724381	Glyma.16G067600	6686953	6688823	-37.428	-35.558	-
Oleic acid	2012		Chr16	6724381	Glyma.16G067700	6699818	6704992	-24.563	-19.389	-
Oleic acid	2012		Chr16	6724381	Glyma.16G067800	6715004	6726073	-9.377	1.692	-
Oleic acid	2012		Chr16	6724381	Glyma.16G067900	6729704	6731321	5.323	6.94	S-adenosyl-L-methionine-dependent methyltransferases superfamily protein
Oleic acid	2012		Chr16	6724381	Glyma.16G068000	6733543	6736390	9.162	12.009	GTP binding Elongation factor Tu family protein
Oleic acid	2012		Chr16	6724381	Glyma.16G068100	6761573	6765861	37.192	41.48	cytochrome P450, family 724, subfamily A, polypeptide 1
Oleic acid	2012		Chr16	6724381	Glyma.16G068200	6773986	6775107	49.605	50.726	-
Oleic acid	2012		Chr16	6724381	Glyma.16G068300	6781067	6783472	56.686	59.091	NHL domain-containing protein
Oleic acid	2012		Chr16	6724381	Glyma.16G068400	6786013	6793530	61.632	69.149	RING domain ligase2
Oleic acid	2012		Chr16	6724381	Glyma.16G068500	6803722	6806427	79.341	82.046	Surfeit locus protein 2 (SURF2)
Oleic acid	2012		Chr16	6724381	Glyma.16G068600	6809801	6815502	85.42	91.121	Plant invertase/pectin methylesterase inhibitor superfamily
Oleic acid	2012	rs7339569	Chr17	7339569	Glyma.17G092800	7253511	7255621	-86.058	-83.948	Gibberellin-regulated family protein
Oleic acid	2012		Chr17	7339569	Glyma.17G092900	7257689	7264511	-81.88	-75.058	Glycosyl hydrolase family 47 protein
Oleic acid	2012		Chr17	7339569	Glyma.17G093000	7265450	7268134	-74.119	-71.435	DNA glycosylase superfamily protein
Oleic acid	2012		Chr17	7339569	Glyma.17G093100	7269928	7271491	-69.641	-68.078	-
Oleic acid	2012		Chr17	7339569	Glyma.17G093200	7271857	7272216	-67.712	-67.353	-
Oleic acid	2012		Chr17	7339569	Glyma.17G093300	7277777	7282818	-61.792	-56.751	S-adenosyl-L-methionine-dependent methyltransferases superfamily protein
Oleic acid	2012		Chr17	7339569	Glyma.17G093400	7287962	7289636	-51.607	-49.933	Transducin/WD40 repeat-like superfamily protein
Oleic acid	2012		Chr17	7339569	Glyma.17G093500	7299256	7299966	-40.313	-39.603	-
Oleic acid	2012		Chr17	7339569	Glyma.17G093600	7305370	7309668	-34.199	-29.901	DP-E2F-like 1
Oleic acid	2012		Chr17	7339569	Glyma.17G093700	7311833	7312643	-27.736	-26.926	-
Oleic acid	2012		Chr17	7339569	Glyma.17G093800	7315874	7319496	-23.695	-20.073	-
Oleic acid	2012		Chr17	7339569	Glyma.17G093900	7325884	7328325	-13.685	-11.244	response regulator 5
Oleic acid	2012		Chr17	7339569	Glyma.17G094000	7340914	7342597	1.345	3.028	RING/U-box superfamily protein
Oleic acid	2012		Chr17	7339569	Glyma.17G094100	7350712	7354261	11.143	14.692	ARM repeat superfamily protein
Oleic acid	2012		Chr17	7339569	Glyma.17G094200	7361162	7367292	21.593	27.723	-
Oleic acid	2012		Chr17	7339569	Glyma.17G094300	7374357	7383061	34.788	43.492	plastid transcriptionally active 2
Oleic acid	2012		Chr17	7339569	Glyma.17G094400	7393359	7395553	53.79	55.984	Homeodomain-like superfamily protein
Oleic acid	2012		Chr17	7339569	Glyma.17G094500	7400484	7401283	60.915	61.714	-
Oleic acid	2012		Chr17	7339569	Glyma.17G094600	7402139	7403369	62.57	63.8	-
Oleic acid	2012		Chr17	7339569	Glyma.17G094700	7403909	7408160	64.34	68.591	serine/threonine protein kinase 2
Oleic acid	2012		Chr17	7339569	Glyma.17G094800	7410146	7431850	70.577	92.281	ARM repeat superfamily protein
Oleic acid	2012		Chr17	7339569	Glyma.17G094900	7425877	7427047	86.308	87.478	-
Oleic acid	2012		Chr17	7339569	Glyma.17G095000	7437279	7440850	97.71	101.281	BIG PETAL P
Oleic acid	2012	rs10758737	Chr17	10758737	Glyma.17G132600	10658794	10664402	-99.943	-94.335	KNOTTED-like homeobox of Arabidopsis thaliana 7
Oleic acid	2012		Chr17	10758737	Glyma.17G132700	10684402	10692792	-74.335	-65.945	AGAMOUS-like 19
Oleic acid	2012		Chr17	10758737	Glyma.17G132800	10696691	10699886	-62.046	-58.851	non-yellowing 1
Oleic acid	2012		Chr17	10758737	Glyma.17G132900	10700619	10705127	-58.118	-53.61	non-yellowing 1
Oleic acid	2012		Chr17	10758737	Glyma.17G133000	10708599	10719596	-50.138	-39.141	FIZZY-related 2
Oleic acid	2012		Chr17	10758737	Glyma.17G133100	10722246	10729177	-36.491	-29.56	expansin A7
Oleic acid	2012		Chr17	10758737	Glyma.17G133200	10731906	10736593	-26.831	-22.144	PGR5-LIKE A
Oleic acid	2012		Chr17	10758737	Glyma.17G133300	10738545	10740173	-20.192	-18.564	-
Oleic acid	2012		Chr17	10758737	Glyma.17G133400	10743357	10745664	-15.38	-13.073	Subtilase family protein
Oleic acid	2012		Chr17	10758737	Glyma.17G133500	10750302	10752527	-8.435	-6.21	Subtilase family protein
Oleic acid	2012		Chr17	10758737	Glyma.17G133600	10757202	10762253	-1.535	3.516	HSP70-interacting protein 1
Oleic acid	2012		Chr17	10758737	Glyma.17G133700	10762463	10766220	3.726	7.483	-
Oleic acid	2012		Chr17	10758737	Glyma.17G133800	10773369	10778333	14.632	19.596	myb domain protein 42
Oleic acid	2012		Chr17	10758737	Glyma.17G133900	10783983	10788211	25.246	29.474	cytochrome P450, family 707, subfamily A, polypeptide 1
Oleic acid	2012		Chr17	10758737	Glyma.17G134000	10795977	10796463	37.24	37.726	-
Oleic acid	2012		Chr17	10758737	Glyma.17G134100	10800448	10805075	41.711	46.338	cytochrome P450, family 706, subfamily A, polypeptide 4
Oleic acid	2012		Chr17	10758737	Glyma.17G134200	10806686	10811577	47.949	52.84	cytochrome P450, family 706, subfamily A, polypeptide 4
Oleic acid	2012		Chr17	10758737	Glyma.17G134300	10826187	10828280	67.45	69.543	UDP-D-glucuronate 4-epimerase 3
Oleic acid	2012		Chr17	10758737	Glyma.17G134400	10828282	10829050	69.545	70.313	-
Oleic acid	2012		Chr17	10758737	Glyma.17G134500	10831729	10837356	72.992	78.619	Tetratricopeptide repeat (TPR)-like superfamily protein
Oleic acid	2012		Chr17	10758737	Glyma.17G134600	10833369	10833764	74.632	75.027	-
Oleic acid	2012		Chr17	10758737	Glyma.17G134700	10842191	10847722	83.454	88.985	alpha/beta-Hydrolases superfamily protein
Oleic acid	2012		Chr17	10758737	Glyma.17G134800	10848905	10850820	90.168	92.083	ribosomal protein S13A
Oleic acid	2012		Chr17	10758737	Glyma.17G134900	10857033	10857476	98.296	98.739	Calcium-binding EF-hand family protein
Linoleic acid	2012	rs28191708	Chr17	28191708	Glyma.17G192800	28199435	28201701	7.727	9.993	GATA transcription factor 12
Linoleic acid	2012		Chr17	28191708	Glyma.17G192900	28264118	28268079	72.41	76.371	Disease resistance protein (TIR-NBS-LRR class) family
Linoleic acid	2012		Chr17	28191708	Glyma.17G193000	28271543	28273706	79.835	81.998	RPM1-interacting protein 4 (RIN4) family protein
Linoleic acid	2012		Chr17	28191708	Glyma.17G193100	28287318	28287936	95.61	96.228	zinc ion binding;nucleic acid binding
Linoleic acid	2012	rs28979581	Chr17	28979581	Glyma.17G193800	28893388	28907055	-86.193	-72.526	-
Linoleic acid	2012		Chr17	28979581	Glyma.17G193900	28911445	28912203	-68.136	-67.378	-
Linoleic acid	2012		Chr17	28979581	Glyma.17G194000	28964595	28965809	-14.986	-13.772	-
Linoleic acid	2012		Chr17	28979581	Glyma.17G194100	28985214	28985927	5.633	6.346	Integrase-type DNA-binding superfamily protein
Linoleic acid	2012		Chr17	28979581	Glyma.17G194200	28998888	29005508	19.307	25.927	-
Linoleic acid	2012		Chr17	28979581	Glyma.17G194300	29063048	29067770	83.467	88.189	Exostosin family protein
Linoleic acid	2012	rs34633822	Chr17	34633822	Glyma.17G209500	34555629	34559379	-78.193	-74.443	Mitochondrial substrate carrier family protein
Linoleic acid	2012		Chr17	34633822	Glyma.17G209600	34571688	34581787	-62.134	-52.035	AFG1-like ATPase family protein
Linoleic acid	2012		Chr17	34633822	Glyma.17G209700	34586468	34590309	-47.354	-43.513	Tetratricopeptide repeat (TPR)-like superfamily protein
Linoleic acid	2012		Chr17	34633822	Glyma.17G209800	34596230	34600725	-37.592	-33.097	Pectin lyase-like superfamily protein
Linoleic acid	2012		Chr17	34633822	Glyma.17G209900	34618763	34621931	-15.059	-11.891	12-oxophytodienoate reductase 1
Linoleic acid	2012		Chr17	34633822	Glyma.17G210000	34630844	34631773	-2.978	-2.049	carboxyesterase 17
Linoleic acid	2012		Chr17	34633822	Glyma.17G210100	34659806	34666896	25.984	33.074	-
Linoleic acid	2012		Chr17	34633822	Glyma.17G210200	34663012	34663173	29.19	29.351	-
Linoleic acid	2012		Chr17	34633822	Glyma.17G210300	34718863	34719252	85.041	85.43	-
Linoleic acid	2012		Chr17	34633822	Glyma.17G210400	34722376	34722890	88.554	89.068	Root hair defective 3 GTP-binding protein (RHD3)
Linoleic acid	2012	rs35259287	Chr17	35259287	Glyma.17G212900	35278201	35278854	18.914	19.567	BIG PETAL P
Linoleic acid	2012		Chr17	35259287	Glyma.17G213000	35353582	35358772	94.295	99.485	TOPLESS-related 1
Linoleic acid	2012	rs21573804	Chr18	21573804	Glyma.18G140900	21505256	21507050	-68.548	-66.754	Tic22-like family protein
Linoleic acid	2012		Chr18	21573804	Glyma.18G141000	21509267	21510908	-64.537	-62.896	Kelch repeat-containing F-box family protein
Linoleic acid	2012	rs577646	Chr19	577646	Glyma.19G005300	483800	486940	-93.846	-90.706	Pre-mRNA cleavage complex II protein family
Linoleic acid	2012		Chr19	577646	Glyma.19G005400	491948	493875	-85.698	-83.771	-
Linoleic acid	2012		Chr19	577646	Glyma.19G005500	507038	508134	-70.608	-69.512	sirohydrochlorin ferrochelatase B
Linoleic acid	2012		Chr19	577646	Glyma.19G005600	510302	511649	-67.344	-65.997	-
Linoleic acid	2012		Chr19	577646	Glyma.19G005700	514039	518599	-63.607	-59.047	cysteine-rich RLK (RECEPTOR-like protein kinase) 42
Linoleic acid	2012		Chr19	577646	Glyma.19G005800	522587	531382	-55.059	-46.264	polyribonucleotide nucleotidyltransferase, putative
Linoleic acid	2012		Chr19	577646	Glyma.19G005900	537642	545561	-40.004	-32.085	phosphoenolpyruvate (pep)/phosphate translocator 2
Linoleic acid	2012		Chr19	577646	Glyma.19G006000	554327	559536	-23.319	-18.11	DEAD box RNA helicase family protein
Linoleic acid	2012		Chr19	577646	Glyma.19G006100	563133	572838	-14.513	-4.808	domains rearranged methyltransferase 2
Linoleic acid	2012		Chr19	577646	Glyma.19G006200	590763	595425	13.117	17.779	Pectin lyase-like superfamily protein
Linoleic acid	2012		Chr19	577646	Glyma.19G006300	595814	600632	18.168	22.986	mitogen-activated protein kinase kinase 3
Linoleic acid	2012		Chr19	577646	Glyma.19G006400	609898	614175	32.252	36.529	ADP-ribosylation factor A1F
Linoleic acid	2012		Chr19	577646	Glyma.19G006500	642960	647456	65.314	69.81	myb domain protein 21
Linoleic acid	2012		Chr19	577646	Glyma.19G006600	657576	664647	79.93	87.001	Tudor/PWWP/MBT superfamily protein
Linoleic acid	2012		Chr19	577646	Glyma.19G006700	665192	667655	87.546	90.009	Adenine nucleotide alpha hydrolases-like superfamily protein
Linoleic acid	2012		Chr19	577646	Glyma.19G006800	675913	683415	98.267	105.769	-
Linoleic acid	2012	rs1608443	Chr20	1608443	Glyma.20G016600	1519524	1521035	-88.919	-87.408	Nitrilase/cyanide hydratase and apolipoprotein N-acyltransferase family protein
Linoleic acid	2012		Chr20	1608443	Glyma.20G016700	1536827	1538887	-71.616	-69.556	-
Linoleic acid	2012		Chr20	1608443	Glyma.20G016800	1545314	1546525	-63.129	-61.918	serine carboxypeptidase-like 50
Linoleic acid	2012		Chr20	1608443	Glyma.20G016900	1547718	1551523	-60.725	-56.92	uridine 5\'-monophosphate synthase / UMP synthase (PYRE-F) (UMPS)
Linoleic acid	2012		Chr20	1608443	Glyma.20G017000	1565198	1586347	-43.245	-22.096	P-loop containing nucleoside triphosphate hydrolases superfamily protein
Linoleic acid	2012		Chr20	1608443	Glyma.20G017100	1618030	1625491	9.587	17.048	sulfate transporter 91
Linoleic acid	2012		Chr20	1608443	Glyma.20G017200	1684963	1685838	76.52	77.395	GroES-like family protein
Linoleic acid	2012		Chr20	1608443	Glyma.20G017300	1688433	1689074	79.99	80.631	translocase inner membrane subunit 17-2
Linoleic acid	2012		Chr20	1608443	Glyma.20G017400	1699813	1709989	91.37	101.546	O-fucosyltransferase family protein
Linolenic acid	2012	rs3008708	Chr20	3008708	Glyma.20G026400	2909731	2912529	-98.977	-96.179	UDP-glucose 6-dehydrogenase family protein
Linolenic acid	2012		Chr20	3008708	Glyma.20G026500	2914485	2917937	-94.223	-90.771	-
Linolenic acid	2012		Chr20	3008708	Glyma.20G026600	2925386	2927715	-83.322	-80.993	C2H2-like zinc finger protein
Linolenic acid	2012		Chr20	3008708	Glyma.20G026700	2935653	2945665	-73.055	-63.043	Glycosyl transferase, family 35
Linolenic acid	2012		Chr20	3008708	Glyma.20G026800	2946177	2950346	-62.531	-58.362	Purple acid phosphatases superfamily protein
Linolenic acid	2012		Chr20	3008708	Glyma.20G026900	2969028	2970876	-39.68	-37.832	FZO-like
Linolenic acid	2012		Chr20	3008708	Glyma.20G027000	2984627	2986271	-24.081	-22.437	CLAVATA3/ESR-RELATED 9
Linolenic acid	2012		Chr20	3008708	Glyma.20G027100	3002624	3006790	-6.084	-1.918	Remorin family protein
Linolenic acid	2012		Chr20	3008708	Glyma.20G027200	3008082	3008874	-0.626	0.166	nodulin-related protein 1
Linolenic acid	2012		Chr20	3008708	Glyma.20G027300	3048691	3050119	39.983	41.411	Regulator of Vps4 activity in the MVB pathway protein
Linolenic acid	2012		Chr20	3008708	Glyma.20G027400	3078198	3094320	69.49	85.612	appr-1-p processing enzyme family protein
Oleic acid	2014, 2015	rs28069384	Chr03	28069384	Glyma.03G095300	28086130	28089561	16.746	20.177	Secretory carrier membrane protein (SCAMP) family protein
Oleic acid	2014		Chr03	28069384	Glyma.03G095400	28125306	28125680	55.922	56.296	S-adenosyl-L-methionine-dependent methyltransferases superfamily protein
Oleic acid	2014, 2015	rs35344650	Chr03	35344650	Glyma.03G137300	35350301	35354414	5.651	9.764	Leucine-rich repeat protein kinase family protein
Oleic acid	2014, 2015		Chr03	35344650	Glyma.03G137400	35358023	35370577	13.373	25.927	Uncharacterized protein
Oleic acid	2014, 2015		Chr03	35344650	Glyma.03G137500	35372156	35374354	27.506	29.704	zinc finger (C2H2 type, AN1-like) family protein
Oleic acid	2014, 2015		Chr03	35344650	Glyma.03G137600	35376999	35377316	32.349	32.666	-
Oleic acid	2014, 2015		Chr03	35344650	Glyma.03G137700	35379007	35382127	34.357	37.477	polygalacturonase abscission zone A. thaliana
Oleic acid	2014, 2015		Chr03	35344650	Glyma.03G137800	35385438	35390220	40.788	45.57	polygalacturonase abscission zone A. thaliana
Oleic acid	2014, 2015		Chr03	35344650	Glyma.03G137900	35393011	35398758	48.361	54.108	seed imbibition 2
Oleic acid	2014, 2015		Chr03	35344650	Glyma.03G138000	35409905	35414390	65.255	69.74	calcium-dependent protein kinase 19
Oleic acid	2014	rs8071282	Chr06	8071282	Glyma.06G101700	8071618	8076229	0.336	4.947	Class-II DAHP synthetase family protein
Oleic acid	2014		Chr06	8071282	Glyma.06G101800	8088383	8091391	17.101	20.109	F-BOX WITH WD-40 2
Oleic acid	2014		Chr06	8071282	Glyma.06G101900	8093812	8095227	22.53	23.945	EXORDIUM like 2
Oleic acid	2014		Chr06	8071282	Glyma.06G102000	8100147	8101629	28.865	30.347	Phosphate-responsive 1 family protein
Oleic acid	2014		Chr06	8071282	Glyma.06G102100	8105536	8107435	34.254	36.153	Phosphate-responsive 1 family protein
Oleic acid	2014		Chr06	8071282	Glyma.06G102200	8109115	8109291	37.833	38.009	-
Oleic acid	2014		Chr06	8071282	Glyma.06G102300	8111829	8113927	40.547	42.645	UDP-glucosyl transferase 85A3
Oleic acid	2014		Chr06	8071282	Glyma.06G102400	8115757	8120876	44.475	49.594	RNA-binding (RRM/RBD/RNP motifs) family protein
Oleic acid	2014		Chr06	8071282	Glyma.06G102500	8146664	8154168	75.382	82.886	S-adenosyl-L-methionine-dependent methyltransferases superfamily protein
Oleic acid	2014		Chr06	8071282	Glyma.06G102600	8155687	8157744	84.405	86.462	Ubiquitin carboxyl-terminal hydrolase family protein
Oleic acid	2014		Chr06	8071282	Glyma.06G102700	8158319	8162265	87.037	90.983	Outer arm dynein light chain 1 protein
Oleic acid	2014		Chr06	8071282	Glyma.06G102800	8168363	8172468	97.081	101.186	APR-like 4
Oleic acid	2014	rs18095919	Chr07	18095919	Glyma.07G150500	18116420	18120419	20.501	24.5	RING/U-box superfamily protein
Oleic acid	2014		Chr07	18095919	Glyma.07G150600	18128820	18131866	32.901	35.947	hAT transposon superfamily
Oleic acid	2014		Chr07	18095919	Glyma.07G150700	18133086	18137499	37.167	41.58	DNAJ heat shock family protein
Oleic acid	2014		Chr07	18095919	Glyma.07G150800	18142703	18146604	46.784	50.685	alfin-like 1
Oleic acid	2014		Chr07	18095919	Glyma.07G150900	18177981	18182051	82.062	86.132	2-oxoglutarate (2OG) and Fe(II)-dependent oxygenase superfamily protein
Oleic acid	2014	rs20608530	Chr08	20608530	Glyma.08G240500	20519938	20526216	-88.592	-82.314	Protein of unknown function (DUF1336)
Oleic acid	2014		Chr08	20608530	Glyma.08G240600	20531856	20532183	-76.674	-76.347	multidrug resistance-associated protein 7
Oleic acid	2014		Chr08	20608530	Glyma.08G240700	20533892	20544584	-74.638	-63.946	CDC2C
Oleic acid	2014		Chr08	20608530	Glyma.08G240800	20546448	20551296	-62.082	-57.234	WRKY DNA-binding protein 4
Oleic acid	2014		Chr08	20608530	Glyma.08G240900	20556550	20559299	-51.98	-49.231	-
Oleic acid	2014		Chr08	20608530	Glyma.08G241000	20561787	20567980	-46.743	-40.55	chorismate mutase 1
Oleic acid	2014		Chr08	20608530	Glyma.08G241100	20581259	20583224	-27.271	-25.306	Tetratricopeptide repeat (TPR)-like superfamily protein
Oleic acid	2014		Chr08	20608530	Glyma.08G241200	20585744	20587556	-22.786	-20.974	Protein of unknown function (DUF179)
Oleic acid	2014		Chr08	20608530	Glyma.08G241300	20588121	20590963	-20.409	-17.567	Saccharopine dehydrogenase
Oleic acid	2014	rs189961	Chr08	189961	Glyma.08G002600	190053	193932	0.092	3.971	Eukaryotic aspartyl protease family protein
Oleic acid	2014		Chr08	189961	Glyma.08G002700	195874	201005	5.913	11.044	aldehyde dehydrogenase 3I1
Oleic acid	2014		Chr08	189961	Glyma.08G002800	204552	208237	14.591	18.276	RING/FYVE/PHD zinc finger superfamily protein
Oleic acid	2014		Chr08	189961	Glyma.08G002900	211294	221624	21.333	31.663	cyclin-dependent kinase E;1
Oleic acid	2014		Chr08	189961	Glyma.08G003000	224810	231040	34.849	41.079	NAD(P)H dehydrogenase C1
Oleic acid	2014		Chr08	189961	Glyma.08G003100	236884	243758	46.923	53.797	fatty acid amide hydrolase
Oleic acid	2014		Chr08	189961	Glyma.08G003200	246161	251357	56.2	61.396	Plant protein of unknown function (DUF869)
Oleic acid	2014		Chr08	189961	Glyma.08G003300	255686	261321	65.725	71.36	CBS / octicosapeptide/Phox/Bemp1 (PB1) domains-containing protein
Oleic acid	2014		Chr08	189961	Glyma.08G003400	261851	262912	71.89	72.951	-
Oleic acid	2014		Chr08	189961	Glyma.08G003500	263110	268336	73.149	78.375	-
Oleic acid	2014		Chr08	189961	Glyma.08G003600	269359	271945	79.398	81.984	magnesium transporter 4
Oleic acid	2014		Chr08	189961	Glyma.08G003700	274356	275768	84.395	85.807	HXXXD-type acyl-transferase family protein
Oleic acid	2014		Chr08	189961	Glyma.08G003800	276119	277405	86.158	87.444	HXXXD-type acyl-transferase family protein
Oleic acid	2014		Chr08	189961	Glyma.08G003900	278094	280783	88.133	90.822	diacylglycerol kinase 2
Oleic acid	2014		Chr08	189961	Glyma.08G004000	283342	283551	93.381	93.59	-
Oleic acid	2014	rs789961	Chr08	789961	Glyma.08G008800	690022	691791	-99.939	-98.17	acyl carrier protein 4
Oleic acid	2014		Chr08	789961	Glyma.08G008900	693228	696708	-96.733	-93.253	phosphate transporter 3;1
Oleic acid	2014		Chr08	789961	Glyma.08G009000	697409	703362	-92.552	-86.599	Polynucleotide adenylyltransferase family protein
Oleic acid	2014		Chr08	789961	Glyma.08G009100	706754	709992	-83.207	-79.969	basic helix-loop-helix (bHLH) DNA-binding superfamily protein
Oleic acid	2014		Chr08	789961	Glyma.08G009200	727207	730072	-62.754	-59.889	Sterile alpha motif (SAM) domain-containing protein
Oleic acid	2014		Chr08	789961	Glyma.08G009300	731343	735519	-58.618	-54.442	basic pentacysteine 4
Oleic acid	2014		Chr08	789961	Glyma.08G009400	737511	741479	-52.45	-48.482	Protein kinase superfamily protein
Oleic acid	2014		Chr08	789961	Glyma.08G009500	746020	749955	-43.941	-40.006	DNA binding;ATP binding
Oleic acid	2014		Chr08	789961	Glyma.08G009600	750020	751512	-39.941	-38.449	-
Oleic acid	2014		Chr08	789961	Glyma.08G009700	753940	756150	-36.021	-33.811	NAC domain containing protein 83
Oleic acid	2014		Chr08	789961	Glyma.08G009800	761359	765109	-28.602	-24.852	DHHC-type zinc finger family protein
Oleic acid	2014		Chr08	789961	Glyma.08G009900	773999	776526	-15.962	-13.435	homolog of Medicago truncatula MTN3
Oleic acid	2014		Chr08	789961	Glyma.08G010000	783935	786451	-6.026	-3.51	Nodulin MtN3 family protein
Oleic acid	2014	rs19610064	Chr08	19610064	Glyma.08G233900	19514764	19525357	-95.3	-84.707	Pentatricopeptide repeat (PPR) superfamily protein
Oleic acid	2014		Chr08	19610064	Glyma.08G234000	19536057	19537966	-74.007	-72.098	-
Oleic acid	2014		Chr08	19610064	Glyma.08G234100	19551923	19552439	-58.141	-57.625	low-molecular-weight cysteine-rich 19
Oleic acid	2014		Chr08	19610064	Glyma.08G234200	19572590	19580249	-37.474	-29.815	Ca(2)-dependent phospholipid-binding protein (Copine) family
Oleic acid	2014		Chr08	19610064	Glyma.08G234300	19604792	19605475	-5.272	-4.589	-
Oleic acid	2014		Chr08	19610064	Glyma.08G234400	19607853	19617474	-2.211	7.41	Ca(2)-dependent phospholipid-binding protein (Copine) family
Oleic acid	2014	rs4333292	Chr09	4333292	Glyma.09G049900	4345604	4350337	12.312	17.045	Molybdenum cofactor sulfurase family protein
Oleic acid	2014		Chr09	4333292	Glyma.09G050000	4357237	4360131	23.945	26.839	Molybdenum cofactor sulfurase family protein
Oleic acid	2014		Chr09	4333292	Glyma.09G050100	4363430	4366853	30.138	33.561	Molybdenum cofactor sulfurase family protein
Oleic acid	2014		Chr09	4333292	Glyma.09G050200	4367844	4370056	34.552	36.764	cationic amino acid transporter 5
Oleic acid	2014		Chr09	4333292	Glyma.09G050300	4373865	4377763	40.573	44.471	Leucine-rich repeat protein kinase family protein
Oleic acid	2014		Chr09	4333292	Glyma.09G050400	4379081	4379851	45.789	46.559	-
Oleic acid	2014		Chr09	4333292	Glyma.09G050500	4380780	4383807	47.488	50.515	Pentatricopeptide repeat (PPR) superfamily protein
Oleic acid	2014		Chr09	4333292	Glyma.09G050600	4384885	4387181	51.593	53.889	cationic amino acid transporter 5
Oleic acid	2014		Chr09	4333292	Glyma.09G050700	4401152	4405156	67.86	71.864	Haloacid dehalogenase-like hydrolase (HAD) superfamily protein
Oleic acid	2014		Chr09	4333292	Glyma.09G050800	4413615	4418223	80.323	84.931	allantoate amidohydrolase
Oleic acid	2014	rs4933296	Chr09	4933296	Glyma.09G054500	4836163	4836624	-97.133	-96.672	Ankyrin repeat family protein
Oleic acid	2014		Chr09	4933296	Glyma.09G054600	4837966	4848633	-95.33	-84.663	Ankyrin repeat family protein
Oleic acid	2014		Chr09	4933296	Glyma.09G054700	4840627	4845998	-92.669	-87.298	Ankyrin repeat family protein
Oleic acid	2014		Chr09	4933296	Glyma.09G054800	4857772	4865663	-75.524	-67.633	Ankyrin repeat family protein
Oleic acid	2014		Chr09	4933296	Glyma.09G054900	4875201	4880175	-58.095	-53.121	Ankyrin repeat family protein
Oleic acid	2014		Chr09	4933296	Glyma.09G055000	4891229	4892196	-42.067	-41.1	Bifunctional inhibitor/lipid-transfer protein/seed storage 2S albumin superfamily protein
Oleic acid	2014		Chr09	4933296	Glyma.09G055100	4905412	4906443	-27.884	-26.853	Bifunctional inhibitor/lipid-transfer protein/seed storage 2S albumin superfamily protein
Oleic acid	2014		Chr09	4933296	Glyma.09G055200	4930585	4931134	-2.711	-2.162	-
Oleic acid	2014	rs20295231	Chr09	20295231	Glyma.09G107300	20295369	20295521	0.138	0.29	-
Oleic acid	2014		Chr09	20295231	Glyma.09G107400	20313430	20315218	18.199	19.987	zinc finger protein 8
Oleic acid	2014		Chr09	20295231	Glyma.09G107500	20337773	20342912	42.542	47.681	-
Oleic acid	2014		Chr09	20295231	Glyma.09G107600	20356992	20359486	61.761	64.255	RNI-like superfamily protein
Oleic acid	2014		Chr09	20295231	Glyma.09G107700	20360287	20360931	65.056	65.7	-
Oleic acid	2014		Chr09	20295231	Glyma.09G107800	20363264	20363958	68.033	68.727	-
Oleic acid	2014	rs33457180	Chr15	33457180	Glyma.15G213000	33542158	33546146	84.978	88.966	myosin 2
Oleic acid	2014	rs33451855	Chr16	33451855	Glyma.16G174000	33452980	33456674	1.125	4.819	receptor like protein 1
Oleic acid	2014		Chr16	33451855	Glyma.16G174100	33475023	33478604	23.168	26.749	disease resistance family protein / LRR family protein
Oleic acid	2014		Chr16	33451855	Glyma.16G174200	33491255	33494665	39.4	42.81	P-loop containing nucleoside triphosphate hydrolases superfamily protein
Oleic acid	2014		Chr16	33451855	Glyma.16G174300	33493635	33496282	41.78	44.427	disease resistance family protein / LRR family protein
Oleic acid	2014		Chr16	33451855	Glyma.16G174400	33529239	33531183	77.384	79.328	Leucine-rich repeat transmembrane protein kinase family protein
Oleic acid	2014		Chr16	33451855	Glyma.16G174500	33532929	33535530	81.074	83.675	receptor like protein 2
Oleic acid	2014		Chr16	33451855	Glyma.16G174600	33541866	33550018	90.011	98.163	disease resistance family protein / LRR family protein
Oleic acid	2014		Chr16	34051855	Glyma.16G178800	33950003	33953968	-101.852	-97.887	heat shock protein 90.1
Oleic acid	2014		Chr16	34051855	Glyma.16G178900	33954446	33960344	-97.409	-91.511	glutaminyl cyclase
Oleic acid	2014		Chr16	34051855	Glyma.16G179000	33962757	33966062	-89.098	-85.793	Pectin lyase-like superfamily protein
Oleic acid	2014		Chr16	34051855	Glyma.16G179100	33969618	33972333	-82.237	-79.522	beta-hydroxylase 1
Oleic acid	2014		Chr16	34051855	Glyma.16G179200	33985333	33987059	-66.522	-64.796	septum site-determining protein (MIND)
Oleic acid	2014		Chr16	34051855	Glyma.16G179300	33992892	33995532	-58.963	-56.323	-
Oleic acid	2014		Chr16	34051855	Glyma.16G179400	33997698	33999218	-54.157	-52.637	Pentatricopeptide repeat (PPR) superfamily protein
Oleic acid	2014		Chr16	34051855	Glyma.16G179500	34001276	34005442	-50.579	-46.413	PPPDE putative thiol peptidase family protein
Oleic acid	2014		Chr16	34051855	Glyma.16G179600	34010502	34013669	-41.353	-38.186	Protein kinase superfamily protein
Oleic acid	2014		Chr16	34051855	Glyma.16G179700	34016551	34019847	-35.304	-32.008	-
Oleic acid	2014		Chr16	34051855	Glyma.16G179800	34022480	34027055	-29.375	-24.8	Class II aaRS and biotin synthetases superfamily protein
Oleic acid	2014		Chr16	34051855	Glyma.16G179900	34036942	34040157	-14.913	-11.698	SCARECROW-like 8
Oleic acid	2014	rs5383686	Chr18	5383686	Glyma.18G060300	5427521	5429816	43.835	46.13	ZIP metal ion transporter family
Oleic acid	2014		Chr18	5383686	Glyma.18G060400	5438295	5438783	54.609	55.097	RING/U-box superfamily protein
Oleic acid	2014		Chr18	5383686	Glyma.18G060500	5451122	5452838	67.436	69.152	RING/U-box superfamily protein
Oleic acid	2014		Chr18	5383686	Glyma.18G060600	5457321	5469620	73.635	85.934	fructose-2,6-bisphosphatase
Oleic acid	2014		Chr18	5383686	Glyma.18G060700	5471610	5474303	87.924	90.617	-
Oleic acid	2014		Chr18	5383686	Glyma.18G060800	5482057	5484822	98.371	101.136	potassium transporter 1
Oleic acid	2014	rs31581460	Chr19	31581460	Glyma.19G088700	31652240	31655991	70.78	74.531	-
Oleic acid	2014		Chr19	31581460	Glyma.19G088800	31658170	31659705	76.71	78.245	zinc ion binding;nucleic acid binding
Oleic acid	2014		Chr19	31581460	Glyma.19G088900	31676013	31677415	94.553	95.955	-
Oleic acid	2015	rs50312108	Chr01	50312108	Glyma.01G164600	50211708	50215545	-100.4	-96.563	ascorbate peroxidase 3
Oleic acid	2015		Chr01	50312108	Glyma.01G164700	50218315	50222373	-93.793	-89.735	ascorbate peroxidase 3
Oleic acid	2015		Chr01	50312108	Glyma.01G164800	50223776	50231525	-88.332	-80.583	histidine kinase 1
Oleic acid	2015		Chr01	50312108	Glyma.01G164900	50241041	50246671	-71.067	-65.437	Senescence/dehydration-associated protein-related
Oleic acid	2015		Chr01	50312108	Glyma.01G165000	50249999	50258383	-62.109	-53.725	Glycosyl hydrolase family 38 protein
Oleic acid	2015		Chr01	50312108	Glyma.01G165100	50261838	50267719	-50.27	-44.389	regulatory particle non-ATPase 10
Oleic acid	2015		Chr01	50312108	Glyma.01G165200	50270214	50275794	-41.894	-36.314	Seven transmembrane MLO family protein
Oleic acid	2015		Chr01	50312108	Glyma.01G165300	50276377	50278258	-35.731	-33.85	Rhodanese/Cell cycle control phosphatase superfamily protein
Oleic acid	2015		Chr01	50312108	Glyma.01G165400	50285851	50288150	-26.257	-23.958	Pathogenesis-related thaumatin superfamily protein
Oleic acid	2015		Chr01	50312108	Glyma.01G165500	50288961	50290847	-23.147	-21.261	-
Oleic acid	2015		Chr01	50312108	Glyma.01G165600	50305165	50307365	-6.943	-4.743	Pathogenesis-related thaumatin superfamily protein
Oleic acid	2015	rs28069384	Chr03	28069384	Glyma.03G094800	28003358	28003600	-66.026	-65.784	-
Oleic acid	2015		Chr03	28069384	Glyma.03G094900	28013300	28015759	-56.084	-53.625	RPA70-kDa subunit B
Oleic acid	2015		Chr03	28069384	Glyma.03G095000	28017857	28019288	-51.527	-50.096	-
Oleic acid	2015		Chr03	28069384	Glyma.03G095100	28021033	28022507	-48.351	-46.877	PIF1 helicase
Oleic acid	2015		Chr03	28069384	Glyma.03G095200	28067147	28068416	-2.237	-0.968	-
Oleic acid	2015	rs28517599	Chr03	28517599	Glyma.03G096800	28444337	28450997	-73.262	-66.602	-
Oleic acid	2015		Chr03	28517599	Glyma.03G096900	28458751	28464226	-58.848	-53.373	N-terminal nucleophile aminohydrolases (Ntn hydrolases) superfamily protein
Oleic acid	2015		Chr03	28517599	Glyma.03G097000	28464508	28469238	-53.091	-48.361	autophagocytosis-associated family protein
Oleic acid	2015		Chr03	28517599	Glyma.03G097100	28469990	28476836	-47.609	-40.763	bacterial hemolysin-related
Oleic acid	2015		Chr03	28517599	Glyma.03G097200	28479177	28480626	-38.422	-36.973	-
Oleic acid	2015		Chr03	28517599	Glyma.03G097300	28481904	28489392	-35.695	-28.207	alpha/beta-Hydrolases superfamily protein
Oleic acid	2015		Chr03	28517599	Glyma.03G097400	28490612	28490926	-26.987	-26.673	-
Oleic acid	2015		Chr03	28517599	Glyma.03G097500	28506621	28512058	-10.978	-5.541	Pectin lyase-like superfamily protein
Oleic acid	2015	rs35517332	Chr03	35517332	Glyma.03G138100	35453980	35459057	-63.352	-58.275	Remorin family protein
Oleic acid	2015		Chr03	35517332	Glyma.03G138200	35471939	35477048	-45.393	-40.284	guanylate kinase
Oleic acid	2015		Chr03	35517332	Glyma.03G138300	35480687	35481644	-36.645	-35.688	-
Oleic acid	2015		Chr03	35517332	Glyma.03G138400	35488023	35491916	-29.309	-25.416	curculin-like (mannose-binding) lectin family protein / PAN domain-containing protein
Oleic acid	2015		Chr03	35517332	Glyma.03G138500	35495641	35497265	-21.691	-20.067	-
Oleic acid	2015		Chr03	35517332	Glyma.03G138600	35508003	35511197	-9.329	-6.135	CCCH-type zinc finger protein with ARM repeat domain
Oleic acid	2015		Chr03	35517332	Glyma.03G138700	35514910	35515407	-2.422	-1.925	-
Oleic acid	2015		Chr03	35517332	Glyma.03G138800	35515690	35516255	-1.642	-1.077	-
Oleic acid	2015	rs10358820	Chr06	10358820	Glyma.06G125700	10255309	10258885	-103.511	-99.935	sigma factor E
Oleic acid	2015		Chr06	10358820	Glyma.06G125800	10274916	10276792	-83.904	-82.028	Nodulin MtN3 family protein
Oleic acid	2015		Chr06	10358820	Glyma.06G125900	10286061	10287786	-72.759	-71.034	-
Oleic acid	2015		Chr06	10358820	Glyma.06G126000	10293511	10313877	-65.309	-44.943	FTSH protease 11
Oleic acid	2015		Chr06	10358820	Glyma.06G126100	10315437	10317265	-43.383	-41.555	regulatory components of ABA receptor 3
Oleic acid	2015		Chr06	10358820	Glyma.06G126200	10329274	10330451	-29.546	-28.369	-
Oleic acid	2015		Chr06	10358820	Glyma.06G126300	10331312	10341252	-27.508	-17.568	trehalose-6-phosphate phosphatase
Oleic acid	2015		Chr06	10358820	Glyma.06G126400	10356650	10362151	-2.17	3.331	DNAJ heat shock N-terminal domain-containing protein
Oleic acid	2015	rs50410801	Chr06	50410801	Glyma.06G314300	50320996	50327153	-89.805	-83.648	far-red elongated hypocotyls 3
Oleic acid	2015		Chr06	50410801	Glyma.06G314400	50330560	50336864	-80.241	-73.937	ABA-responsive element binding protein 3
Oleic acid	2015		Chr06	50410801	Glyma.06G314500	50338324	50345486	-72.477	-65.315	Argonaute family protein
Oleic acid	2015		Chr06	50410801	Glyma.06G314600	50360646	50363587	-50.155	-47.214	-
Oleic acid	2015		Chr06	50410801	Glyma.06G314700	50367791	50374212	-43.01	-36.589	SCP1-like small phosphatase 4
Oleic acid	2015		Chr06	50410801	Glyma.06G314800	50372840	50374018	-37.961	-36.783	-
Oleic acid	2015		Chr06	50410801	Glyma.06G314900	50380062	50387664	-30.739	-23.137	C2H2 zinc-finger protein SERRATE (SE)
Oleic acid	2015		Chr06	50410801	Glyma.06G315000	50389138	50392171	-21.663	-18.63	-
Oleic acid	2015		Chr06	50410801	Glyma.06G315100	50401945	50408153	-8.856	-2.648	aminophospholipid ATPase 1
Oleic acid	2015	rs3637684	Chr07	3637684	Glyma.07G044000	3657051	3659894	19.367	22.21	mitochondrial ribosomal protein L51/S25/CI-B8 family protein
Oleic acid	2015		Chr07	3637684	Glyma.07G044100	3667352	3670363	29.668	32.679	GDSL-motif lipase 5
Oleic acid	2015		Chr07	3637684	Glyma.07G044200	3675687	3681153	38.003	43.469	GDSL-motif lipase 5
Oleic acid	2015		Chr07	3637684	Glyma.07G044300	3689698	3693217	52.014	55.533	related to AP2 12
Oleic acid	2015		Chr07	3637684	Glyma.07G044400	3711298	3714289	73.614	76.605	Subtilase family protein
Oleic acid	2015		Chr07	3637684	Glyma.07G044500	3727048	3729808	89.364	92.124	RING/U-box superfamily protein
Oleic acid	2015		Chr07	3637684	Glyma.07G044600	3734504	3735515	96.82	97.831	RING/U-box superfamily protein
Oleic acid	2015	rs4237684	Chr07	4237684	Glyma.07G048600	4123806	4139591	-113.878	-98.093	2-oxoglutarate (2OG) and Fe(II)-dependent oxygenase superfamily protein
Oleic acid	2015		Chr07	4237684	Glyma.07G048700	4146598	4148813	-91.086	-88.871	O-methyltransferase 1
Oleic acid	2015		Chr07	4237684	Glyma.07G048800	4151161	4153449	-86.523	-84.235	O-methyltransferase 1
Oleic acid	2015		Chr07	4237684	Glyma.07G048900	4156669	4160634	-81.015	-77.05	O-methyltransferase 1
Oleic acid	2015		Chr07	4237684	Glyma.07G049000	4162544	4164995	-75.14	-72.689	photosystem I P subunit
Oleic acid	2015		Chr07	4237684	Glyma.07G049100	4176470	4179911	-61.214	-57.773	basic helix-loop-helix (bHLH) DNA-binding superfamily protein
Oleic acid	2015		Chr07	4237684	Glyma.07G049200	4187619	4192503	-50.065	-45.181	metal tolerance protein A2
Oleic acid	2015		Chr07	4237684	Glyma.07G049300	4196836	4197585	-40.848	-40.099	Late embryogenesis abundant (LEA) hydroxyproline-rich glycoprotein family
Oleic acid	2015		Chr07	4237684	Glyma.07G049400	4201368	4206174	-36.316	-31.51	pseudo-response regulator 5
Oleic acid	2015		Chr07	4237684	Glyma.07G049500	4207908	4210603	-29.776	-27.081	RNA-binding (RRM/RBD/RNP motifs) family protein
Oleic acid	2015		Chr07	4237684	Glyma.07G049600	4211750	4215311	-25.934	-22.373	pyruvate dehydrogenase E1 alpha
Oleic acid	2015		Chr07	4237684	Glyma.07G049700	4219939	4233038	-17.745	-4.646	transducin family protein / WD-40 repeat family protein
Oleic acid	2015	rs24345193	Chr11	24345193	Glyma.11G178900	24411218	24411965	66.025	66.772	conserved peptide upstream open reading frame 6
Oleic acid	2015		Chr11	24345193	Glyma.11G179000	24412040	24417199	66.847	72.006	transcription factor-related
Oleic acid	2015		Chr11	24345193	Glyma.11G179100	24433891	24436977	88.698	91.784	Aluminium activated malate transporter family protein
Oleic acid	2015	rs32143263	Chr12	32143263	Glyma.12G166900	32149311	32153221	6.048	9.958	DNA-binding bromodomain-containing protein
Oleic acid	2015		Chr12	32143263	Glyma.12G167000	32153869	32156953	10.606	13.69	Pseudouridine synthase family protein
Oleic acid	2015		Chr12	32143263	Glyma.12G167100	32157847	32158299	14.584	15.036	thioredoxin family protein
Oleic acid	2015		Chr12	32143263	Glyma.12G167200	32158768	32161717	15.505	18.454	evolutionarily conserved C-terminal region 11
Oleic acid	2015		Chr12	32143263	Glyma.12G167300	32189469	32196919	46.206	53.656	-
Oleic acid	2015		Chr12	32143263	Glyma.12G167400	32196920	32200101	53.657	56.838	Lactoylglutathione lyase / glyoxalase I family protein
Oleic acid	2015		Chr12	32143263	Glyma.12G167500	32203730	32208020	60.467	64.757	Protein of unknown function (DUF1682)
Oleic acid	2015	rs16502809	Chr13	16502809	Glyma.13G065600	16549494	16554820	46.685	52.011	exocyst subunit exo70 family protein A2
Oleic acid	2015		Chr13	16502809	Glyma.13G065700	16562147	16567390	59.338	64.581	exocyst subunit exo70 family protein A2
Oleic acid	2015		Chr13	16502809	Glyma.13G065800	16569848	16572325	67.039	69.516	Protein of unknown function (DUF569)
Oleic acid	2015		Chr13	16502809	Glyma.13G065900	16584367	16588728	81.558	85.919	Core-2/I-branching beta-1,6-N-acetylglucosaminyltransferase family protein
Oleic acid	2015		Chr13	16502809	Glyma.13G066000	16591054	16592949	88.245	90.14	-
Oleic acid	2015		Chr13	16502809	Glyma.13G066100	16597922	16600260	95.113	97.451	AAA-ATPase 1
Oleic acid	2015	rs17102809	Chr13	17102809	Glyma.13G070000	17023304	17023996	-79.505	-78.813	Chloroplast Ycf2;ATPase, AAA type, core
Oleic acid	2015		Chr13	17102809	Glyma.13G070100	17025504	17028795	-77.305	-74.014	Heavy metal transport/detoxification superfamily protein
Oleic acid	2015		Chr13	17102809	Glyma.13G070200	17030579	17037013	-72.23	-65.796	Polynucleotidyl transferase, ribonuclease H-like superfamily protein
Oleic acid	2015		Chr13	17102809	Glyma.13G070300	17038776	17042318	-64.033	-60.491	Cellulose-synthase-like C4
Oleic acid	2015		Chr13	17102809	Glyma.13G070400	17062323	17067618	-40.486	-35.191	-
Oleic acid	2015		Chr13	17102809	Glyma.13G070500	17088562	17094459	-14.247	-8.35	BAH domain ;TFIIS helical bundle-like domain
Oleic acid	2015		Chr13	17102809	Glyma.13G070600	17100410	17103315	-2.399	0.506	S-adenosyl-L-methionine-dependent methyltransferases superfamily protein
Oleic acid	2015	rs1448955	Chr15	1448955	Glyma.15G019100	1452438	1453595	3.483	4.64	-
Oleic acid	2015		Chr15	1448955	Glyma.15G019200	1468479	1479115	19.524	30.16	ABC-2 and Plant PDR ABC-type transporter family protein
Oleic acid	2015		Chr15	1448955	Glyma.15G019300	1488374	1494183	39.419	45.228	NADP-malic enzyme 4
Oleic acid	2015		Chr15	1448955	Glyma.15G019400	1504955	1508151	56	59.196	Homeodomain-like superfamily protein
Oleic acid	2015		Chr15	1448955	Glyma.15G019500	1521589	1523186	72.634	74.231	HPT phosphotransmitter 4
Oleic acid	2015		Chr15	1448955	Glyma.15G019600	1524472	1536978	75.517	88.023	ARM repeat superfamily protein
Oleic acid	2015		Chr15	1448955	Glyma.15G019700	1539104	1541259	90.149	92.304	2-oxoglutarate (2OG) and Fe(II)-dependent oxygenase superfamily protein
Oleic acid	2015		Chr15	1448955	Glyma.15G019800	1540655	1547540	91.7	98.585	protein kinase family protein / peptidoglycan-binding LysM domain-containing protein
Oleic acid	2015		Chr15	2048955	Glyma.15G024300	1953009	1958697	-95.946	-90.258	Protein kinase superfamily protein
Oleic acid	2015		Chr15	2048955	Glyma.15G024400	1962152	1963820	-86.803	-85.135	Late embryogenesis abundant (LEA) hydroxyproline-rich glycoprotein family
Oleic acid	2015		Chr15	2048955	Glyma.15G024500	1970818	1978651	-78.137	-70.304	indeterminate(ID)-domain 11
Oleic acid	2015		Chr15	2048955	Glyma.15G024600	1992572	1996208	-56.383	-52.747	Glycosyl hydrolases family 32 protein
Oleic acid	2015		Chr15	2048955	Glyma.15G024700	2000254	2004234	-48.701	-44.721	nucleosome assembly protein 1;2
Oleic acid	2015		Chr15	2048955	Glyma.15G024800	2007593	2012660	-41.362	-36.295	disease resistance protein (TIR-NBS-LRR class), putative
Oleic acid	2015		Chr15	2048955	Glyma.15G024900	2017155	2019411	-31.8	-29.544	SMAD/FHA domain-containing protein
Oleic acid	2015		Chr15	2048955	Glyma.15G025000	2020769	2021412	-28.186	-27.543	RNA-binding (RRM/RBD/RNP motifs) family protein
Oleic acid	2015		Chr15	2048955	Glyma.15G025100	2030650	2031216	-18.305	-17.739	Integrase-type DNA-binding superfamily protein
Oleic acid	2015		Chr15	2048955	Glyma.15G025200	2038321	2040992	-10.634	-7.963	-
Oleic acid	2015		Chr15	2048955	Glyma.15G025300	2042908	2050348	-6.047	1.393	calmodulin-binding family protein
Oleic acid	2015	rs35781420	Chr16	35781420	Glyma.16G196400	35782198	35790495	0.778	9.075	XB3 ortholog 3 in Arabidopsis thaliana
Oleic acid	2015		Chr16	35781420	Glyma.16G196500	35809156	35809371	27.736	27.951	-
Oleic acid	2015		Chr16	35781420	Glyma.16G196600	35810008	35812049	28.588	30.629	Ubiquitin carboxyl-terminal hydrolase family protein
Oleic acid	2015		Chr16	35781420	Glyma.16G196700	35813824	35820679	32.404	39.259	Homeobox-leucine zipper family protein / lipid-binding START domain-containing protein
Oleic acid	2015		Chr16	35781420	Glyma.16G196800	35831912	35835153	50.492	53.733	RHOMBOID-like 2
Oleic acid	2015		Chr16	35781420	Glyma.16G196900	35841279	35846894	59.859	65.474	IQ-domain 24
Oleic acid	2015		Chr16	35781420	Glyma.16G197000	35850158	35850518	68.738	69.098	-
Oleic acid	2015		Chr16	35781420	Glyma.16G197100	35851358	35852241	69.938	70.821	Bifunctional inhibitor/lipid-transfer protein/seed storage 2S albumin superfamily protein
Oleic acid	2015		Chr16	35781420	Glyma.16G197200	35854742	35861472	73.322	80.052	S-adenosyl-L-methionine-dependent methyltransferases superfamily protein
Oleic acid	2015		Chr16	35781420	Glyma.16G197300	35870607	35871520	89.187	90.1	-
Oleic acid	2015		Chr16	35781420	Glyma.16G197400	35871829	35872635	90.409	91.215	-
Oleic acid	2015		Chr16	35781420	Glyma.16G197500	35878980	35881551	97.56	100.131	2-oxoglutarate (2OG) and Fe(II)-dependent oxygenase superfamily protein
Oleic acid	2015	rs34039500	Chr17	34039500	Glyma.17G207800	34050256	34050854	10.756	11.354	nodulin MtN21 /EamA-like transporter family protein
Oleic acid	2015		Chr17	34039500	Glyma.17G207900	34058268	34066108	18.768	26.608	K+ transporter 1
Oleic acid	2015		Chr17	34039500	Glyma.17G208000	34093823	34096844	54.323	57.344	Cytochrome bd ubiquinol oxidase, 14kDa subunit
Oleic acid	2015		Chr17	34039500	Glyma.17G208100	34108328	34108849	68.828	69.349	general regulatory factor 2
Oleic acid	2015	rs34724325	Chr17	34724325	Glyma.17G210500	34746204	34747920	21.879	23.595	Integrase-type DNA-binding superfamily protein
Oleic acid	2015		Chr17	34724325	Glyma.17G210600	34757104	34758060	32.779	33.735	-
Oleic acid	2015		Chr17	34724325	Glyma.17G210700	34760228	34763332	35.903	39.007	-
Oleic acid	2015		Chr17	34724325	Glyma.17G210800	34778512	34785794	54.187	61.469	-
Oleic acid	2015		Chr17	34724325	Glyma.17G210900	34807713	34807898	83.388	83.573	-
Oleic acid	2015		Chr17	34724325	Glyma.17G211000	34811716	34815367	87.391	91.042	EIN3-binding F box protein 1
Oleic acid	2015	rs12285620	Chr18	12285620	Glyma.18G108100	12308018	12314522	22.398	28.902	sucrose phosphate synthase 3F
Oleic acid	2015		Chr18	12285620	Glyma.18G108200	12349093	12352900	63.473	67.28	Pentatricopeptide repeat (PPR) superfamily protein
Oleic acid	2015		Chr18	12285620	Glyma.18G108300	12358032	12368873	72.412	83.253	HIS HF
Oleic acid	2015		Chr18	12285620	Glyma.18G108400	12370997	12390275	85.377	104.655	HIS HF
Oleic acid	2015	rs43029219	Chr19	43029219	Glyma.19G169600	43030982	43034448	1.763	5.229	Expressed protein
Oleic acid	2015		Chr19	43029219	Glyma.19G169700	43049522	43050155	20.303	20.936	response regulator 24
Oleic acid	2015		Chr19	43029219	Glyma.19G169800	43050652	43055928	21.433	26.709	ENTH/VHS/GAT family protein
Oleic acid	2015		Chr19	43029219	Glyma.19G169900	43063596	43066868	34.377	37.649	RPM1 interacting protein 13
Oleic acid	2015		Chr19	43029219	Glyma.19G170000	43070328	43080205	41.109	50.986	DENN (AEX-3) domain-containing protein
Oleic acid	2015		Chr19	43029219	Glyma.19G170100	43081671	43084907	52.452	55.688	GroES-like zinc-binding dehydrogenase family protein
Oleic acid	2015		Chr19	43029219	Glyma.19G170200	43086883	43089910	57.664	60.691	plus-3 domain-containing protein
Oleic acid	2015		Chr19	43029219	Glyma.19G170300	43100795	43108509	71.576	79.29	Transducin family protein / WD-40 repeat family protein
Oleic acid	2015		Chr19	43029219	Glyma.19G170400	43111932	43119042	82.713	89.823	transducin family protein / WD-40 repeat family protein
Oleic acid	2015		Chr19	43029219	Glyma.19G170500	43127931	43134467	98.712	105.248	Protein kinase superfamily protein
Oleic acid	2015	rs47231251	Chr20	47231251	Glyma.20G241300	47236337	47238296	5.086	7.045	-
Oleic acid	2015		Chr20	47231251	Glyma.20G241400	47240109	47251478	8.858	20.227	-
Oleic acid	2015		Chr20	47231251	Glyma.20G241500	47259311	47261877	28.06	30.626	Chalcone-flavanone isomerase family protein
Oleic acid	2015		Chr20	47231251	Glyma.20G241600	47264269	47266795	33.018	35.544	Chalcone-flavanone isomerase family protein
Oleic acid	2015		Chr20	47231251	Glyma.20G241700	47267106	47268550	35.855	37.299	Chalcone-flavanone isomerase family protein
Oleic acid	2015		Chr20	47231251	Glyma.20G241800	47271628	47273545	40.377	42.294	Peroxidase superfamily protein
Oleic acid	2015		Chr20	47231251	Glyma.20G241900	47276101	47281197	44.85	49.946	Pre-mRNA-splicing factor 3
Oleic acid	2015		Chr20	47231251	Glyma.20G242000	47291648	47294556	60.397	63.305	ABC-2 type transporter family protein
Oleic acid	2015		Chr20	47231251	Glyma.20G242100	47295408	47306403	64.157	75.152	SAC3/GANP/Nin1/mts3/eIF-3 p25 family
Oleic acid	2015		Chr20	47231251	Glyma.20G242200	47307891	47312455	76.64	81.204	NFU domain protein 4
Oleic acid	2015		Chr20	47231251	Glyma.20G242300	47309350	47310809	78.099	79.558	photosystem II reaction center protein C
Oleic acid	2015		Chr20	47231251	Glyma.20G242400	47316194	47322317	84.943	91.066	-
Oleic acid	2015		Chr20	47231251	Glyma.20G242500	47328291	47328710	97.04	97.459	-
Oleic acid	2015	rs39313428	Chr20	39313428	Glyma.20G154300	39327140	39328733	13.712	15.305	2-oxoglutarate (2OG) and Fe(II)-dependent oxygenase superfamily protein
Oleic acid	2015		Chr20	39313428	Glyma.20G154400	39340912	39342744	27.484	29.316	TCP family transcription factor
Oleic acid	2015		Chr20	39313428	Glyma.20G154500	39342459	39342725	29.031	29.297	-
Oleic acid	2015		Chr20	39313428	Glyma.20G154600	39348439	39350204	35.011	36.776	Pentatricopeptide repeat (PPR-like) superfamily protein
Oleic acid	2015		Chr20	39313428	Glyma.20G154700	39352536	39355164	39.108	41.736	Pyridoxal phosphate (PLP)-dependent transferases superfamily protein
Oleic acid	2015		Chr20	39313428	Glyma.20G154800	39365070	39368171	51.642	54.743	Glucose-methanol-choline (GMC) oxidoreductase family protein
Oleic acid	2015		Chr20	39313428	Glyma.20G154900	39375162	39376427	61.734	62.999	peptidoglycan-binding LysM domain-containing protein
Oleic acid	2015		Chr20	39313428	Glyma.20G155000	39384433	39387013	71.005	73.585	valyl-tRNA synthetase / valine--tRNA ligase (VALRS)
Oleic acid	2015		Chr20	39313428	Glyma.20G155100	39389515	39390591	76.087	77.163	C-repeat/DRE binding factor 2
Oleic acid	2015		Chr20	39313428	Glyma.20G155200	39404260	39405871	90.832	92.443	Integrase-type DNA-binding superfamily protein
Oleic acid	2015	rs31637876	Chr20	31637876	Glyma.20G084200	31639750	31640464	1.874	2.588	NAD(P)H dehydrogenase subunit H
Oleic acid	2015		Chr20	31637876	Glyma.20G084300	31643010	31643982	5.134	6.106	-
Oleic acid	2015		Chr20	31637876	Glyma.20G084400	31650003	31650419	12.127	12.543	-
Oleic acid	2015		Chr20	31637876	Glyma.20G084500	31666190	31674959	28.314	37.083	MOS4-associated complex 3B
Oleic acid	2015		Chr20	31637876	Glyma.20G084600	31668842	31669146	30.966	31.27	-
Oleic acid	2015		Chr20	31637876	Glyma.20G084700	31686813	31687483	48.937	49.607	-
Oleic acid	2015		Chr20	31637876	Glyma.20G084800	31689766	31690181	51.89	52.305	-
Oleic acid	2015		Chr20	31637876	Glyma.20G084900	31707347	31709780	69.471	71.904	hAT dimerisation domain-containing protein / transposase-related
Linoleic acid	2014	rs49504957	Chr01	49504957	Glyma.01G156600	49404433	49409266	-100.524	-95.691	NADPH-dependent thioredoxin reductase A
Linoleic acid	2014		Chr01	49504957	Glyma.01G156700	49418000	49422754	-86.957	-82.203	hydroxy methylglutaryl CoA reductase 1
Linoleic acid	2014		Chr01	49504957	Glyma.01G156800	49437901	49456091	-67.056	-48.866	Histidine kinase-, DNA gyrase B-, and HSP90-like ATPase family protein
Linoleic acid	2014		Chr01	49504957	Glyma.01G156900	49459661	49460735	-45.296	-44.222	-
Linoleic acid	2014		Chr01	49504957	Glyma.01G157000	49465182	49468540	-39.775	-36.417	plant intracellular ras group-related LRR 4
Linoleic acid	2014		Chr01	49504957	Glyma.01G157100	49479697	49484208	-25.26	-20.749	phosphate transporter 3;3
Linoleic acid	2014		Chr01	49504957	Glyma.01G157200	49502560	49504984	-2.397	0.027	Subtilase family protein
Linoleic acid	2014		Chr01	49504957	Glyma.01G157300	49512429	49516713	7.472	11.756	tonoplast monosaccharide transporter3
Linoleic acid	2014		Chr01	49504957	Glyma.01G157400	49531959	49533545	27.002	28.588	RING/U-box superfamily protein
Linoleic acid	2014		Chr01	49504957	Glyma.01G157500	49541957	49548454	37	43.497	Seven transmembrane MLO family protein
Linoleic acid	2014		Chr01	49504957	Glyma.01G157600	49557885	49567435	52.928	62.478	-
Linoleic acid	2014		Chr01	49504957	Glyma.01G157700	49570825	49577993	65.868	73.036	Auxin efflux carrier family protein
Linoleic acid	2014		Chr01	49504957	Glyma.01G157800	49583432	49590446	78.475	85.489	Endoribonuclease/protein kinase IRE1-like
Linoleic acid	2014		Chr01	49504957	Glyma.01G157900	49591328	49596585	86.371	91.628	glutamate receptor 3.6
Linoleic acid	2014	rs4953186	Chr02	4953186	Glyma.02G053100	4858378	4862357	-94.808	-90.829	basic helix-loop-helix (bHLH) DNA-binding superfamily protein
Linoleic acid	2014		Chr02	4953186	Glyma.02G053200	4863464	4869036	-89.722	-84.15	SEC14-like 12
Linoleic acid	2014		Chr02	4953186	Glyma.02G053300	4873543	4876394	-79.643	-76.792	phosducin-like protein 3 homolog
Linoleic acid	2014		Chr02	4953186	Glyma.02G053400	4879037	4882501	-74.149	-70.685	XH/XS domain-containing protein
Linoleic acid	2014		Chr02	4953186	Glyma.02G053500	4883312	4885653	-69.874	-67.533	P-loop containing nucleoside triphosphate hydrolases superfamily protein
Linoleic acid	2014		Chr02	4953186	Glyma.02G053600	4889654	4892206	-63.532	-60.98	cytochrome BC1 synthesis
Linoleic acid	2014		Chr02	4953186	Glyma.02G053800	4894950	4902644	-58.236	-50.542	-
Linoleic acid	2014		Chr02	4953186	Glyma.02G053700	4895041	4896292	-58.145	-56.894	cytochrome P450, family 722, subfamily A, polypeptide 1
Linoleic acid	2014		Chr02	4953186	Glyma.02G053900	4904172	4907590	-49.014	-45.596	S-adenosyl-L-methionine-dependent methyltransferases superfamily protein
Linoleic acid	2014		Chr02	4953186	Glyma.02G054000	4910692	4912569	-42.494	-40.617	-
Linoleic acid	2014		Chr02	4953186	Glyma.02G054100	4910697	4911463	-42.489	-41.723	-
Linoleic acid	2014		Chr02	4953186	Glyma.02G054200	4915245	4917897	-37.941	-35.289	jasmonic acid carboxyl methyltransferase
Linoleic acid	2014		Chr02	4953186	Glyma.02G054300	4922224	4923173	-30.962	-30.013	TTF-type zinc finger protein with HAT dimerisation domain
Linoleic acid	2014		Chr02	4953186	Glyma.02G054400	4934648	4936744	-18.538	-16.442	-
Linoleic acid	2014		Chr02	4953186	Glyma.02G054500	4946229	4953630	-6.957	0.444	RNA binding;GTP binding
Linoleic acid	2014		Chr02	4953186	Glyma.02G054600	4952254	4953161	-0.932	-0.025	-
Linoleic acid	2014		Chr02	4953186	Glyma.02G054700	4955285	4956170	2.099	2.984	-
Linoleic acid	2014		Chr02	4953186	Glyma.02G054800	4956488	4965321	3.302	12.135	Aldolase-type TIM barrel family protein
Linoleic acid	2014		Chr02	4953186	Glyma.02G054900	4969683	4970505	16.497	17.319	-
Linoleic acid	2014		Chr02	4953186	Glyma.02G055000	4974147	4975335	20.961	22.149	-
Linoleic acid	2014		Chr02	4953186	Glyma.02G055100	4977623	4984152	24.437	30.966	Chaperone DnaJ-domain superfamily protein
Linoleic acid	2014		Chr02	4953186	Glyma.02G055200	4994240	4997499	41.054	44.313	alpha/beta-Hydrolases superfamily protein
Linoleic acid	2014		Chr02	4953186	Glyma.02G055300	4997177	5000647	43.991	47.461	tubby like protein 2
Linoleic acid	2014		Chr02	4953186	Glyma.02G055400	5001550	5004517	48.364	51.331	anaphase promoting complex 10
Linoleic acid	2014		Chr02	4953186	Glyma.02G055500	5005164	5009407	51.978	56.221	ARM repeat superfamily protein
Linoleic acid	2014		Chr02	4953186	Glyma.02G055600	5010209	5010367	57.023	57.181	-
Linoleic acid	2014		Chr02	4953186	Glyma.02G055700	5020334	5027409	67.148	74.223	-
Linoleic acid	2014		Chr02	4953186	Glyma.02G055800	5023155	5024747	69.969	71.561	RAD-like 6
Linoleic acid	2014		Chr02	4953186	Glyma.02G055900	5029415	5033272	76.229	80.086	RAD-like 6
Linoleic acid	2014		Chr02	4953186	Glyma.02G056000	5035862	5036856	82.676	83.67	-
Linoleic acid	2014		Chr02	4953186	Glyma.02G056100	5041625	5043927	88.439	90.741	homeobox protein 24
Linoleic acid	2014	rs6481810	Chr03	6481810	Glyma.03G049400	6387223	6394974	-94.587	-86.836	-
Linoleic acid	2014		Chr03	6481810	Glyma.03G049500	6397131	6399064	-84.679	-82.746	-
Linoleic acid	2014		Chr03	6481810	Glyma.03G049600	6474951	6481378	-6.859	-0.432	TRICHOME BIREFRINGENCE-LIKE 35
Linoleic acid	2014		Chr03	6481810	Glyma.03G049700	6485560	6488919	3.75	7.109	20S proteasome alpha subunit C1
Linoleic acid	2014		Chr03	6481810	Glyma.03G049800	6490354	6494028	8.544	12.218	TRICHOME BIREFRINGENCE-LIKE 34
Linoleic acid	2014		Chr03	6481810	Glyma.03G049900	6515518	6516072	33.708	34.262	Ribosomal protein L14
Linoleic acid	2014		Chr03	6481810	Glyma.03G050000	6524808	6527713	42.998	45.903	Protein of unknown function, DUF538
Linoleic acid	2014		Chr03	6481810	Glyma.03G050100	6536628	6540105	54.818	58.295	ferretin 1
Linoleic acid	2014		Chr03	6481810	Glyma.03G050200	6554680	6555731	72.87	73.921	-
Linoleic acid	2014		Chr03	6481810	Glyma.03G050300	6559687	6562374	77.877	80.564	Ribosomal protein S4 (RPS4A) family protein
Linoleic acid	2014		Chr03	6481810	Glyma.03G050400	6563216	6570463	81.406	88.653	-
Linoleic acid	2014	rs19310064	Chr08	19310064	Glyma.08G232600	19216622	19224146	-93.442	-85.918	CTP synthase family protein
Linoleic acid	2014		Chr08	19310064	Glyma.08G232700	19260994	19268207	-49.07	-41.857	floral homeotic protein (HUA1)
Linoleic acid	2014		Chr08	19310064	Glyma.08G232800	19269469	19273233	-40.595	-36.831	AGC kinase 1.7
Linoleic acid	2014		Chr08	19310064	Glyma.08G232900	19300400	19303730	-9.664	-6.334	DNA glycosylase superfamily protein
Linoleic acid	2014		Chr08	19310064	Glyma.08G233000	19323313	19326124	13.249	16.06	beta glucosidase 24
Linoleic acid	2014		Chr08	19310064	Glyma.08G233100	19335786	19340584	25.722	30.52	PIF1 helicase
Linoleic acid	2014		Chr08	19310064	Glyma.08G233200	19351700	19357626	41.636	47.562	fatty acid reductase 5
Linoleic acid	2014		Chr08	19310064	Glyma.08G233300	19364232	19367220	54.168	57.156	metacaspase 5
Linoleic acid	2014		Chr08	19310064	Glyma.08G233400	19368724	19369138	58.66	59.074	RING/U-box superfamily protein
Linoleic acid	2014		Chr08	19310064	Glyma.08G233500	19384636	19388161	74.572	78.097	metacaspase 4
Linoleic acid	2014	rs20308530	Chr08	20308530	Glyma.08G237600	20215587	20216126	-92.943	-92.404	-
Linoleic acid	2014		Chr08	20308530	Glyma.08G237700	20264535	20264957	-43.995	-43.573	-
Linoleic acid	2014		Chr08	20308530	Glyma.08G237800	20272407	20273172	-36.123	-35.358	Pectin lyase-like superfamily protein
Linoleic acid	2014		Chr08	20308530	Glyma.08G237900	20278427	20279850	-30.103	-28.68	-
Linoleic acid	2014		Chr08	20308530	Glyma.08G238000	20282821	20287777	-25.709	-20.753	P-loop containing nucleoside triphosphate hydrolases superfamily protein
Linoleic acid	2014		Chr08	20308530	Glyma.08G238100	20294013	20296401	-14.517	-12.129	cytochrome P450, family 72, subfamily A, polypeptide 15
Linoleic acid	2014		Chr08	20308530	Glyma.08G238200	20303910	20331597	-4.62	23.067	DEAD/DEAH box RNA helicase family protein
Linoleic acid	2014		Chr08	20308530	Glyma.08G238300	20341285	20342680	32.755	34.15	Ribosomal L18p/L5e family protein
Linoleic acid	2014		Chr08	20308530	Glyma.08G238400	20344390	20354013	35.86	45.483	SNARE associated Golgi protein family
Linoleic acid	2014		Chr08	20308530	Glyma.08G238500	20361426	20369734	52.896	61.204	SPla/RYanodine receptor (SPRY) domain-containing protein
Linoleic acid	2014		Chr08	20308530	Glyma.08G238600	20370125	20371352	61.595	62.822	Chaperone DnaJ-domain superfamily protein
Linoleic acid	2014		Chr08	20308530	Glyma.08G238700	20371354	20373369	62.824	64.839	-
Linoleic acid	2014		Chr08	20308530	Glyma.08G238800	20382806	20395875	74.276	87.345	Phosphoinositide phosphatase family protein
Linoleic acid	2014		Chr08	20308530	Glyma.08G238900	20396471	20398217	87.941	89.687	Tetratricopeptide repeat (TPR)-like superfamily protein
Linoleic acid	2014		Chr08	20308530	Glyma.08G239000	20403057	20403985	94.527	95.455	-
Linoleic acid	2014		Chr08	20308530	Glyma.08G239100	20407319	20408086	98.789	99.556	Zinc finger (C3HC4-type RING finger) family protein
Linoleic acid	2014	rs39589269	Chr08	39589269	Glyma.08G285400	39493243	39498724	-96.026	-90.545	Pectin lyase-like superfamily protein
Linoleic acid	2014		Chr08	39589269	Glyma.08G285500	39521849	39526684	-67.42	-62.585	enoyl-CoA hydratase/isomerase D
Linoleic acid	2014		Chr08	39589269	Glyma.08G285600	39530962	39534790	-58.307	-54.479	ADP-ribosylation factor A1F
Linoleic acid	2014		Chr08	39589269	Glyma.08G285700	39549436	39557630	-39.833	-31.639	pantothenate kinase 2
Linoleic acid	2014		Chr08	39589269	Glyma.08G285800	39558587	39562181	-30.682	-27.088	Domain of unknown function (DUF220)
Linoleic acid	2014		Chr08	39589269	Glyma.08G285900	39563979	39567244	-25.29	-22.025	DC1 domain-containing protein
Linoleic acid	2014		Chr08	39589269	Glyma.08G286000	39577177	39579758	-12.092	-9.511	Zinc finger (CCCH-type/C3HC4-type RING finger) family protein
Linoleic acid	2014		Chr08	39589269	Glyma.08G286100	39585676	39592608	-3.593	3.339	-
Linoleic acid	2014		Chr08	39589269	Glyma.08G286200	39593360	39596858	4.091	7.589	N-terminal nucleophile aminohydrolases (Ntn hydrolases) superfamily protein
Linoleic acid	2014		Chr08	39589269	Glyma.08G286300	39615436	39616714	26.167	27.445	-
Linoleic acid	2014		Chr08	39589269	Glyma.08G286400	39628828	39629571	39.559	40.302	Protein of unknown function (DUF1645)
Linoleic acid	2014		Chr08	39589269	Glyma.08G286500	39637765	39641352	48.496	52.083	basic helix-loop-helix (bHLH) DNA-binding superfamily protein
Linoleic acid	2014		Chr08	39589269	Glyma.08G286600	39641413	39647882	52.144	58.613	Protein kinase superfamily protein
Linoleic acid	2014		Chr08	39589269	Glyma.08G286700	39679450	39685642	90.181	96.373	carbonic anhydrase 2
Linoleic acid	2014	rs20595231	Chr09	20595231	Glyma.09G108000	20495989	20505268	-99.242	-89.963	P-loop containing nucleoside triphosphate hydrolases superfamily protein
Linoleic acid	2014		Chr09	20595231	Glyma.09G108100	20513434	20514812	-81.797	-80.419	winged-helix DNA-binding transcription factor family protein
Linoleic acid	2014		Chr09	20595231	Glyma.09G108200	20553664	20554086	-41.567	-41.145	PIF1 helicase
Linoleic acid	2014		Chr09	20595231	Glyma.09G108300	20555753	20559091	-39.478	-36.14	-
Linoleic acid	2014	rs10278177	Chr10	10278177	Glyma.10G083200	10181640	10182613	-96.537	-95.564	AGAMOUS-like 62
Linoleic acid	2014		Chr10	10278177	Glyma.10G083300	10190621	10193492	-87.556	-84.685	MD-2-related lipid recognition domain-containing protein / ML domain-containing protein
Linoleic acid	2014		Chr10	10278177	Glyma.10G083400	10194577	10196344	-83.6	-81.833	Glutaredoxin family protein
Linoleic acid	2014		Chr10	10278177	Glyma.10G083500	10256173	10259522	-22.004	-18.655	-
Linoleic acid	2014	rs31318746	Chr13	31318746	Glyma.13G198500	31225402	31227494	-93.344	-91.252	Glutaredoxin family protein
Linoleic acid	2014		Chr13	31318746	Glyma.13G198600	31233913	31240731	-84.833	-78.015	Calcium-dependent ARF-type GTPase activating protein family
Linoleic acid	2014		Chr13	31318746	Glyma.13G198700	31243180	31247875	-75.566	-70.871	uridine 5\'-monophosphate synthase / UMP synthase (PYRE-F) (UMPS)
Linoleic acid	2014		Chr13	31318746	Glyma.13G198800	31252110	31257733	-66.636	-61.013	Protein with RING/U-box and TRAF-like domains
Linoleic acid	2014		Chr13	31318746	Glyma.13G198900	31269355	31270563	-49.391	-48.183	Eukaryotic aspartyl protease family protein
Linoleic acid	2014		Chr13	31318746	Glyma.13G199000	31271929	31272426	-46.817	-46.32	-
Linoleic acid	2014		Chr13	31318746	Glyma.13G199100	31273865	31275393	-44.881	-43.353	Eukaryotic aspartyl protease family protein
Linoleic acid	2014		Chr13	31318746	Glyma.13G199200	31281595	31284169	-37.151	-34.577	-
Linoleic acid	2014		Chr13	31318746	Glyma.13G199300	31299423	31309659	-19.323	-9.087	-
Linoleic acid	2014		Chr13	31318746	Glyma.13G199400	31318973	31320276	0.227	1.53	Eukaryotic aspartyl protease family protein
Linoleic acid	2014		Chr13	31318746	Glyma.13G199500	31330354	31335238	11.608	16.492	annexin 8
Linoleic acid	2014		Chr13	31318746	Glyma.13G199600	31336335	31341862	17.589	23.116	Erv1/Alr family protein
Linoleic acid	2014		Chr13	31318746	Glyma.13G199700	31345572	31345950	26.826	27.204	Beta-1,3-N-Acetylglucosaminyltransferase family protein
Linoleic acid	2014		Chr13	31318746	Glyma.13G199800	31353786	31356378	35.04	37.632	annexin 8
Linoleic acid	2014		Chr13	31318746	Glyma.13G199900	31359993	31364555	41.247	45.809	annexin 8
Linoleic acid	2014		Chr13	31318746	Glyma.13G200000	31364350	31369208	45.604	50.462	annexin 4
Linoleic acid	2014		Chr13	31318746	Glyma.13G200100	31375134	31379683	56.388	60.937	annexin 3
Linoleic acid	2014		Chr13	31318746	Glyma.13G200200	31385590	31386947	66.844	68.201	-
Linoleic acid	2014		Chr13	31318746	Glyma.13G200300	31395815	31398146	77.069	79.4	-
Linoleic acid	2014		Chr13	31318746	Glyma.13G200400	31403066	31411738	84.32	92.992	Flavin-binding monooxygenase family protein
Linoleic acid	2014		Chr13	31318746	Glyma.13G200500	31416233	31417573	97.487	98.827	Eukaryotic aspartyl protease family protein
Linoleic acid	2014	rs1064298	Chr15	1064298	Glyma.15G012100	964629	966624	-99.669	-97.674	gibberellin 3-oxidase 1
Linoleic acid	2014		Chr15	1064298	Glyma.15G012200	976439	980069	-87.859	-84.229	P-loop containing nucleoside triphosphate hydrolases superfamily protein
Linoleic acid	2014		Chr15	1064298	Glyma.15G012300	980507	987672	-83.791	-76.626	Pyridoxal phosphate (PLP)-dependent transferases superfamily protein
Linoleic acid	2014		Chr15	1064298	Glyma.15G012400	991745	994732	-72.553	-69.566	-
Linoleic acid	2014		Chr15	1064298	Glyma.15G012500	995453	998947	-68.845	-65.351	P-loop containing nucleoside triphosphate hydrolases superfamily protein
Linoleic acid	2014		Chr15	1064298	Glyma.15G012600	999019	999716	-65.279	-64.582	cadmium tolerance 1
Linoleic acid	2014		Chr15	1064298	Glyma.15G012700	1002510	1004331	-61.788	-59.967	AUX/IAA transcriptional regulator family protein
Linoleic acid	2014		Chr15	1064298	Glyma.15G012800	1012651	1016161	-51.647	-48.137	indole-3-acetic acid inducible 19
Linoleic acid	2014		Chr15	1064298	Glyma.15G012900	1031541	1035733	-32.757	-28.565	RING/U-box superfamily protein
Linoleic acid	2014		Chr15	1064298	Glyma.15G013000	1036592	1049468	-27.706	-14.83	tetratricopeptide repeat (TPR)-containing protein
Linoleic acid	2014		Chr15	1064298	Glyma.15G013100	1055874	1060055	-8.424	-4.243	BRCT domain-containing DNA repair protein
Linoleic acid	2014		Chr15	1064298	Glyma.15G013200	1060900	1065919	-3.398	1.621	centromere protein C
Linoleic acid	2014		Chr15	1064298	Glyma.15G013300	1076291	1077923	11.993	13.625	Galactose oxidase/kelch repeat superfamily protein
Linoleic acid	2014		Chr15	1064298	Glyma.15G013400	1085411	1090063	21.113	25.765	UDP-Glycosyltransferase superfamily protein
Linoleic acid	2014		Chr15	1064298	Glyma.15G013500	1092019	1096580	27.721	32.282	CASC3/Barentsz eIF4AIII binding
Linoleic acid	2014		Chr15	1064298	Glyma.15G013600	1099485	1102525	35.187	38.227	NUP50 (Nucleoporin 50 kDa) protein
Linoleic acid	2014		Chr15	1064298	Glyma.15G013700	1104860	1105042	40.562	40.744	-
Linoleic acid	2014		Chr15	1064298	Glyma.15G013800	1105392	1115816	41.094	51.518	Coatomer, beta\' subunit
Linoleic acid	2014		Chr15	1064298	Glyma.15G013900	1116164	1119654	51.866	55.356	Coatomer, beta\' subunit
Linoleic acid	2014		Chr15	1064298	Glyma.15G014000	1133409	1138851	69.111	74.553	sulfate transporter 3;4
Linoleic acid	2014		Chr15	1064298	Glyma.15G014100	1139473	1142377	75.175	78.079	Protein of unknown function (DUF581)
Linoleic acid	2014		Chr15	1064298	Glyma.15G014200	1145159	1147130	80.861	82.832	Alcohol dehydrogenase transcription factor Myb/SANT-like family protein
Linoleic acid	2014		Chr15	1064298	Glyma.15G014300	1150048	1152066	85.75	87.768	Pentatricopeptide repeat (PPR-like) superfamily protein
Linoleic acid	2014		Chr15	1064298	Glyma.15G014400	1153141	1158462	88.843	94.164	heat shock protein 91
Linoleic acid	2014		Chr15	1064298	Glyma.15G014500	1162487	1163969	98.189	99.671	ovate family protein 14
Linoleic acid	2014	rs18741800	Chr16	18741800	Glyma.16G096700	18676259	18689721	-65.541	-52.079	actin-related protein 8
Linoleic acid	2014		Chr16	18741800	Glyma.16G096800	18733380	18737741	-8.42	-4.059	ARM repeat superfamily protein
Linoleic acid	2014		Chr16	18741800	Glyma.16G096900	18767931	18777350	26.131	35.55	Protein kinase superfamily protein
Linoleic acid	2014		Chr16	18741800	Glyma.16G097000	18799491	18800362	57.691	58.562	DNAJ heat shock N-terminal domain-containing protein
Linoleic acid	2014		Chr16	18741800	Glyma.16G097100	18815421	18833565	73.621	91.765	ARM repeat superfamily protein
Linoleic acid	2015	rs15642634	Chr01	15642634	Glyma.01G074600	15587071	15589568	-55.563	-53.066	UDP-Glycosyltransferase superfamily protein
Linoleic acid	2015	rs24171182	Chr01	24171182	Glyma.01G082700	24095749	24103479	-75.433	-67.703	Protein kinase superfamily protein
Linoleic acid	2015		Chr01	24171182	Glyma.01G082800	24103500	24104983	-67.682	-66.199	-
Linoleic acid	2015		Chr01	24171182	Glyma.01G082900	24105849	24106031	-65.333	-65.151	-
Linoleic acid	2015		Chr01	24171182	Glyma.01G083000	24167139	24169616	-4.043	-1.566	Regulator of Vps4 activity in the MVB pathway protein
Linoleic acid	2015		Chr01	24171182	Glyma.01G083100	24170278	24172336	-0.904	1.154	Arabidopsis Hop2 homolog
Linoleic acid	2015		Chr01	24171182	Glyma.01G083200	24239286	24243466	68.104	72.284	Leucine-rich repeat protein kinase family protein
Linoleic acid	2015		Chr01	24171182	Glyma.01G083300	24263040	24269044	91.858	97.862	endonuclease 2
Linoleic acid ，Oleic acid	2015	rs50012108	Chr01	50012108	Glyma.01G160900	49911147	49912223	-100.961	-99.885	Arabidopsis protein of unknown function (DUF241)
Linoleic acid	2015		Chr01	50012108	Glyma.01G161000	49920285	49921223	-91.823	-90.885	Arabidopsis protein of unknown function (DUF241)
Linoleic acid	2015		Chr01	50012108	Glyma.01G161100	49933389	49938373	-78.719	-73.735	Transmembrane amino acid transporter family protein
Linoleic acid	2015		Chr01	50012108	Glyma.01G161200	49945683	49947759	-66.425	-64.349	SEC14 cytosolic factor family protein / phosphoglyceride transfer family protein
Linoleic acid	2015		Chr01	50012108	Glyma.01G161300	49950785	49951099	-61.323	-61.009	-
Linoleic acid	2015		Chr01	50012108	Glyma.01G161400	49951202	49953690	-60.906	-58.418	NAD(P)H dehydrogenase (quinone)s
Linoleic acid	2015		Chr01	50012108	Glyma.01G161500	49956121	49958722	-55.987	-53.386	Rhodanese/Cell cycle control phosphatase superfamily protein
Linoleic acid	2015		Chr01	50012108	Glyma.01G161600	49966465	49975218	-45.643	-36.89	ACT-like protein tyrosine kinase family protein
Linoleic acid	2015		Chr01	50012108	Glyma.01G161700	49988892	49991976	-23.216	-20.132	Wound-responsive family protein
Linoleic acid	2015		Chr01	50012108	Glyma.01G161800	49995032	49999225	-17.076	-12.883	ankyrin repeat protein
Linoleic acid	2015		Chr01	50012108	Glyma.01G161900	50000883	50004213	-11.225	-7.895	ankyrin repeat protein
Linoleic acid	2015		Chr01	50012108	Glyma.01G162000	50005834	50008957	-6.274	-3.151	RNA-binding (RRM/RBD/RNP motifs) family protein
Linoleic acid	2015		Chr01	50012108	Glyma.01G162100	50010865	50019215	-1.243	7.107	phospholipase D delta
Linoleic acid	2015		Chr01	50012108	Glyma.01G162200	50028410	50037049	16.302	24.941	RNA polymerase II large subunit
Linoleic acid	2015		Chr01	50012108	Glyma.01G162300	50040207	50041621	28.099	29.513	-
Linoleic acid	2015		Chr01	50012108	Glyma.01G162400	50043020	50044094	30.912	31.986	ascorbate peroxidase 3
Linoleic acid	2015		Chr01	50012108	Glyma.01G162500	50046261	50049289	34.153	37.181	-
Linoleic acid	2015		Chr01	50012108	Glyma.01G162600	50053112	50053477	41.004	41.369	Homeodomain-like superfamily protein
Linoleic acid	2015		Chr01	50012108	Glyma.01G162700	50057362	50060764	45.254	48.656	2-oxoglutarate (2OG) and Fe(II)-dependent oxygenase superfamily protein
Linoleic acid	2015		Chr01	50012108	Glyma.01G162800	50062087	50070084	49.979	57.976	aconitase 1
Linoleic acid	2015		Chr01	50012108	Glyma.01G162900	50078303	50080962	66.195	68.854	RING/U-box superfamily protein
Linoleic acid	2015		Chr01	50012108	Glyma.01G163000	50088587	50092706	76.479	80.598	Eukaryotic aspartyl protease family protein
Linoleic acid	2015		Chr01	50012108	Glyma.01G163100	50095424	50097367	83.316	85.259	Peroxidase superfamily protein
Linoleic acid	2015		Chr01	50012108	Glyma.01G163200	50097386	50099997	85.278	87.889	Putative methyltransferase family protein
Linoleic acid	2015		Chr01	50012108	Glyma.01G163300	50102168	50107441	90.06	95.333	winged-helix DNA-binding transcription factor family protein
Linoleic acid	2015	rs7975863	Chr02	7975863	Glyma.02G089800	7896985	7897303	-78.878	-78.56	Nucleic acid-binding, OB-fold-like protein
Linoleic acid	2015		Chr02	7975863	Glyma.02G089900	7903639	7908241	-72.224	-67.622	MATE efflux family protein
Linoleic acid	2015		Chr02	7975863	Glyma.02G090000	7918907	7922905	-56.956	-52.958	MATE efflux family protein
Linoleic acid	2015		Chr02	7975863	Glyma.02G090100	7925640	7933611	-50.223	-42.252	MATE efflux family protein
Linoleic acid	2015		Chr02	7975863	Glyma.02G090200	7936103	7939463	-39.76	-36.4	-
Linoleic acid	2015		Chr02	7975863	Glyma.02G090300	7939823	7944358	-36.04	-31.505	DNA LIGASE 6
Linoleic acid	2015		Chr02	7975863	Glyma.02G090400	7957508	7978145	-18.355	2.282	DNA LIGASE 6
Linoleic acid	2015		Chr02	7975863	Glyma.02G090500	7980214	7986739	4.351	10.876	S-adenosyl-L-methionine-dependent methyltransferases superfamily protein
Linoleic acid	2015		Chr02	7975863	Glyma.02G090600	7997792	8001669	21.929	25.806	FKBP-like peptidyl-prolyl cis-trans isomerase family protein
Linoleic acid	2015		Chr02	7975863	Glyma.02G090700	8013221	8013874	37.358	38.011	-
Linoleic acid	2015		Chr02	7975863	Glyma.02G090800	8023897	8026772	48.034	50.909	Translation initiation factor IF2/IF5
Linoleic acid	2015		Chr02	7975863	Glyma.02G090900	8027717	8029908	51.854	54.045	RING/FYVE/PHD zinc finger superfamily protein
Linoleic acid	2015		Chr02	7975863	Glyma.02G091000	8038945	8039528	63.082	63.665	-
Linoleic acid	2015		Chr02	7975863	Glyma.02G091100	8046182	8049074	70.319	73.211	-
Linoleic acid	2015		Chr02	7975863	Glyma.02G091200	8049715	8053032	73.852	77.169	CLP protease proteolytic subunit 3
Linoleic acid	2015		Chr02	7975863	Glyma.02G091300	8055375	8063096	79.512	87.233	phenylalanyl-tRNA synthetase class IIc family protein
Linoleic acid ，Oleic acid	2015	rs35817332	Chr03	35817332	Glyma.03G141100	35717703	35718299	-99.629	-99.033	-
Linoleic acid	2015		Chr03	35817332	Glyma.03G141200	35721676	35730582	-95.656	-86.75	basic helix-loop-helix (bHLH) DNA-binding superfamily protein
Linoleic acid	2015		Chr03	35817332	Glyma.03G141300	35730134	35731565	-87.198	-85.767	ribosomal protein S12A
Linoleic acid	2015		Chr03	35817332	Glyma.03G141400	35732163	35733903	-85.169	-83.429	-
Linoleic acid	2015		Chr03	35817332	Glyma.03G141500	35744977	35750132	-72.355	-67.2	Cornichon family protein
Linoleic acid	2015		Chr03	35817332	Glyma.03G141600	35757003	35760823	-60.329	-56.509	Leucine-rich repeat protein kinase family protein
Linoleic acid	2015		Chr03	35817332	Glyma.03G141700	35772880	35776627	-44.452	-40.705	basic helix-loop-helix (bHLH) DNA-binding superfamily protein
Linoleic acid	2015		Chr03	35817332	Glyma.03G141800	35784951	35786210	-32.381	-31.122	uv-b-insensitive 4
Linoleic acid	2015		Chr03	35817332	Glyma.03G141900	35787219	35787829	-30.113	-29.503	-
Linoleic acid	2015		Chr03	35817332	Glyma.03G142000	35794534	35796495	-22.798	-20.837	cytochrome P450, family 93, subfamily D, polypeptide 1
Linoleic acid	2015		Chr03	35817332	Glyma.03G142100	35797319	35799467	-20.013	-17.865	cytochrome P450, family 93, subfamily D, polypeptide 1
Linoleic acid	2015		Chr03	35817332	Glyma.03G142200	35800933	35802532	-16.399	-14.8	Ribosomal protein S10p/S20e family protein
Linoleic acid	2015		Chr03	35817332	Glyma.03G142300	35804294	35806097	-13.038	-11.235	Ribosomal protein S10p/S20e family protein
Linoleic acid	2015		Chr03	35817332	Glyma.03G142400	35810204	35817330	-7.128	-0.002	bZIP transcription factor family protein
Linoleic acid	2015		Chr03	35817332	Glyma.03G142500	35835116	35838917	17.784	21.585	Calcium-dependent lipid-binding (CaLB domain) plant phosphoribosyltransferase family protein
Linoleic acid	2015		Chr03	35817332	Glyma.03G142600	35843379	35851541	26.047	34.209	Tubulin binding cofactor C domain-containing protein
Linoleic acid	2015		Chr03	35817332	Glyma.03G142700	35852067	35861453	34.735	44.121	Tubulin binding cofactor C domain-containing protein
Linoleic acid	2015		Chr03	35817332	Glyma.03G142800	35863312	35867713	45.98	50.381	Rhodanese/Cell cycle control phosphatase superfamily protein
Linoleic acid	2015		Chr03	35817332	Glyma.03G142900	35868884	35873009	51.552	55.677	Mitochondrial import inner membrane translocase subunit Tim17/Tim22/Tim23 family protein
Linoleic acid	2015		Chr03	35817332	Glyma.03G143000	35874741	35880256	57.409	62.924	STRUBBELIG-receptor family 2
Linoleic acid	2015		Chr03	35817332	Glyma.03G143100	35883600	35888076	66.268	70.744	squamosa promoter binding protein-like 9
Linoleic acid	2015		Chr03	35817332	Glyma.03G143200	35896465	35898537	79.133	81.205	-
Linoleic acid	2015		Chr03	35817332	Glyma.03G143300	35907767	35909994	90.435	92.662	-
Linoleic acid	2015		Chr03	35817332	Glyma.03G143400	35911090	35915266	93.758	97.934	RNA-binding (RRM/RBD/RNP motifs) family protein
Linoleic acid	2015		Chr03	35817332	Glyma.03G143500	35916778	35920092	99.446	102.76	myb-like HTH transcriptional regulator family protein
Linoleic acid ，Oleic acid	2012, 2015	rs29355727	Chr04	29355727	Glyma.04G147100	29345689	29348233	-10.038	-7.494	tetraspanin7
Linoleic acid	2015		Chr04	29355727	Glyma.04G147200	29371768	29372954	16.041	17.227	-
Linoleic acid	2015	rs26200085	Chr05	26200085	Glyma.05G098200	26138676	26140703	-61.409	-59.382	myb domain protein 73
Linoleic acid	2015		Chr05	26200085	Glyma.05G098300	26191811	26192106	-8.274	-7.979	-
Linoleic acid	2015		Chr05	26200085	Glyma.05G098400	26198060	26198676	-2.025	-1.409	Protein of unknown function (DUF581)
Linoleic acid	2015		Chr05	26200085	Glyma.05G098500	26199341	26200419	-0.744	0.334	Protein kinase superfamily protein
Linoleic acid	2015		Chr05	26200085	Glyma.05G098600	26207237	26209499	7.152	9.414	lipoxygenase 1
Linoleic acid	2015		Chr05	26200085	Glyma.05G098700	26239255	26243319	39.17	43.234	C2 calcium/lipid-binding plant phosphoribosyltransferase family protein
Linoleic acid	2015		Chr05	26200085	Glyma.05G098800	26246705	26264039	46.62	63.954	heavy metal atpase 1
Linoleic acid	2015		Chr05	26200085	Glyma.05G098900	26252542	26254977	52.457	54.892	-
Linoleic acid	2015		Chr05	26200085	Glyma.05G099000	26265440	26273641	65.355	73.556	MRG family protein
Linoleic acid	2015		Chr05	26200085	Glyma.05G099100	26284715	26285035	84.63	84.95	Copper transport protein family
Linoleic acid	2015		Chr05	26200085	Glyma.05G099200	26287164	26288381	87.079	88.296	ATP synthase subunit C family protein
Linoleic acid	2015		Chr05	26200085	Glyma.05G099300	26298659	26299650	98.574	99.565	-
Linoleic acid	2015	rs38575276	Chr05	38575276	Glyma.05G201000	38480528	38484939	-94.748	-90.337	-
Linoleic acid	2015		Chr05	38575276	Glyma.05G201100	38487420	38493497	-87.856	-81.779	CLPC homologue 1
Linoleic acid	2015		Chr05	38575276	Glyma.05G201200	38493575	38501475	-81.701	-73.801	dual specificity protein phosphatase family protein
Linoleic acid	2015		Chr05	38575276	Glyma.05G201300	38503609	38505383	-71.667	-69.893	acyl carrier protein 4
Linoleic acid	2015		Chr05	38575276	Glyma.05G201400	38507610	38510859	-67.666	-64.417	phosphate transporter 3;1
Linoleic acid	2015		Chr05	38575276	Glyma.05G201500	38511889	38517309	-63.387	-57.967	Polynucleotide adenylyltransferase family protein
Linoleic acid	2015		Chr05	38575276	Glyma.05G201600	38526649	38527597	-48.627	-47.679	-
Linoleic acid	2015		Chr05	38575276	Glyma.05G201700	38531408	38534854	-43.868	-40.422	basic helix-loop-helix (bHLH) DNA-binding superfamily protein
Linoleic acid	2015		Chr05	38575276	Glyma.05G201800	38548048	38550117	-27.228	-25.159	Sterile alpha motif (SAM) domain-containing protein
Linoleic acid	2015		Chr05	38575276	Glyma.05G201900	38551695	38555747	-23.581	-19.529	basic pentacysteine 4
Linoleic acid	2015		Chr05	38575276	Glyma.05G202000	38559900	38564027	-15.376	-11.249	Protein kinase superfamily protein
Linoleic acid	2015		Chr05	38575276	Glyma.05G202100	38573329	38578329	-1.947	3.053	DNA binding;ATP binding
Linoleic acid	2015		Chr05	38575276	Glyma.05G202200	38578626	38580206	3.35	4.93	-
Linoleic acid	2015		Chr05	38575276	Glyma.05G202300	38582712	38584640	7.436	9.364	NAC domain containing protein 83
Linoleic acid	2015		Chr05	38575276	Glyma.05G202400	38589701	38590907	14.425	15.631	translocase inner membrane subunit 8
Linoleic acid	2015		Chr05	38575276	Glyma.05G202500	38592242	38596381	16.966	21.105	DHHC-type zinc finger family protein
Linoleic acid	2015		Chr05	38575276	Glyma.05G202600	38611186	38613548	35.91	38.272	homolog of Medicago truncatula MTN3
Linoleic acid	2015		Chr05	38575276	Glyma.05G202700	38623104	38625649	47.828	50.373	Nodulin MtN3 family protein
Linoleic acid	2015		Chr05	38575276	Glyma.05G202800	38636318	38641742	61.042	66.466	Ubiquitin family protein
Linoleic acid	2015		Chr05	38575276	Glyma.05G202900	38644497	38656329	69.221	81.053	Histidine kinase-, DNA gyrase B-, and HSP90-like ATPase family protein
Linoleic acid	2015		Chr05	38575276	Glyma.05G203000	38664974	38669529	89.698	94.253	HXXXD-type acyl-transferase family protein
Linoleic acid	2015	rs10058820	Chr06	10058820	Glyma.06G122200	9966473	9971928	-92.347	-86.892	Nodulin MtN3 family protein
Linoleic acid	2015		Chr06	10058820	Glyma.06G122300	9979512	9981119	-79.308	-77.701	Pentatricopeptide repeat (PPR-like) superfamily protein
Linoleic acid	2015		Chr06	10058820	Glyma.06G122400	9981470	9983853	-77.35	-74.967	Mog1/PsbP/DUF1795-like photosystem II reaction center PsbP family protein
Linoleic acid	2015		Chr06	10058820	Glyma.06G122500	9987698	9996359	-71.122	-62.461	global transcription factor group A2
Linoleic acid	2015		Chr06	10058820	Glyma.06G122600	9998469	10001762	-60.351	-57.058	alcohol dehydrogenase 1
Linoleic acid	2015		Chr06	10058820	Glyma.06G122700	10002290	10006249	-56.53	-52.571	TRICHOME BIREFRINGENCE-LIKE 7
Linoleic acid	2015		Chr06	10058820	Glyma.06G122800	10009186	10013239	-49.634	-45.581	serine carboxypeptidase-like 42
Linoleic acid	2015		Chr06	10058820	Glyma.06G122900	10016593	10018555	-42.227	-40.265	Uncharacterised protein family UPF0090
Linoleic acid	2015		Chr06	10058820	Glyma.06G123000	10020449	10027802	-38.371	-31.018	vacuolar protein sorting 45
Linoleic acid	2015		Chr06	10058820	Glyma.06G123100	10029823	10035640	-28.997	-23.18	Protein of unknown function (DUF300)
Linoleic acid	2015		Chr06	10058820	Glyma.06G123200	10039273	10042166	-19.547	-16.654	nodulin MtN21 /EamA-like transporter family protein
Linoleic acid	2015		Chr06	10058820	Glyma.06G123300	10045565	10048764	-13.255	-10.056	nodulin MtN21 /EamA-like transporter family protein
Linoleic acid , Oleic acid	2012, 2015		Chr06	10058820	Glyma.06G123600	10066855	10067531	8.035	8.711	nodulin MtN21 /EamA-like transporter family protein
Linoleic acid , Oleic acid	2012, 2015		Chr06	10058820	Glyma.06G123700	10070322	10072155	11.502	13.335	pathogenesis-related family protein
Linoleic acid , Oleic acid	2012, 2015		Chr06	10058820	Glyma.06G123800	10070358	10075347	11.538	16.527	pathogenesis-related family protein
Linoleic acid , Oleic acid	2012, 2015		Chr06	10058820	Glyma.06G123900	10080152	10082727	21.332	23.907	glycosyl hydrolase 9A1
Linoleic acid , Oleic acid	2012, 2015		Chr06	10058820	Glyma.06G124000	10083602	10085751	24.782	26.931	glycolipid transfer protein 2
Linoleic acid , Oleic acid	2012, 2015		Chr06	10058820	Glyma.06G124100	10090051	10095373	31.231	36.553	Thioredoxin superfamily protein
Linoleic acid , Oleic acid	2012, 2015		Chr06	10058820	Glyma.06G124200	10098710	10102918	39.89	44.098	Leucine-rich repeat transmembrane protein kinase family protein
Linoleic acid , Oleic acid	2012, 2015		Chr06	10058820	Glyma.06G124300	10113576	10114445	54.756	55.625	Dof-type zinc finger DNA-binding family protein
Linoleic acid , Oleic acid	2012, 2015		Chr06	10058820	Glyma.06G124400	10128263	10129012	69.443	70.192	MAP kinase substrate 1
Linoleic acid , Oleic acid	2012, 2015		Chr06	10058820	Glyma.06G124500	10136573	10142145	77.753	83.325	Galactosyltransferase family protein
Linoleic acid , Oleic acid	2012, 2015		Chr06	10058820	Glyma.06G124600	10142607	10146017	83.787	87.197	Ubiquitin-associated/translation elongation factor EF1B protein
Linoleic acid , Oleic acid	2012, 2015		Chr06	10058820	Glyma.06G124700	10156836	10160820	98.016	102	Leucine-rich repeat protein kinase family protein
Linoleic acid	2015	rs20527913	Chr06	20527913	Glyma.06G208800	20458731	20459213	-69.182	-68.7	EF hand calcium-binding protein family
Linoleic acid	2015		Chr06	20527913	Glyma.06G208900	20515068	20521900	-12.845	-6.013	ATPase E1-E2 type family protein / haloacid dehalogenase-like hydrolase family protein
Linoleic acid	2015		Chr06	20527913	Glyma.06G209000	20530711	20534538	2.798	6.625	nuclear factor Y, subunit B13
Linoleic acid	2015		Chr06	20527913	Glyma.06G209100	20547117	20548618	19.204	20.705	Protein of unknown function, DUF617
Linoleic acid	2015		Chr06	20527913	Glyma.06G209200	20572920	20573652	45.007	45.739	ATP binding microtubule motor family protein
Linoleic acid	2015		Chr06	20527913	Glyma.06G209300	20573671	20581076	45.758	53.163	homeodomain GLABROUS 2
Linoleic acid	2015		Chr06	20527913	Glyma.06G209400	20622369	20629712	94.456	101.799	P-loop containing nucleoside triphosphate hydrolases superfamily protein
Linoleic acid , Oleic acid	2015	rs50110801	Chr06	50110801	Glyma.06G311600	50027314	50030123	-83.487	-80.678	Pentatricopeptide repeat (PPR) superfamily protein
Linoleic acid	2015		Chr06	50110801	Glyma.06G311700	50030397	50032477	-80.404	-78.324	Pentatricopeptide repeat (PPR) superfamily protein
Linoleic acid	2015		Chr06	50110801	Glyma.06G311800	50032532	50035886	-78.269	-74.915	-
Linoleic acid	2015		Chr06	50110801	Glyma.06G311900	50037777	50039443	-73.024	-71.358	S-locus lectin protein kinase family protein
Linoleic acid	2015		Chr06	50110801	Glyma.06G312000	50041047	50048067	-69.754	-62.734	cysteine-rich RLK (RECEPTOR-like protein kinase) 10
Linoleic acid	2015		Chr06	50110801	Glyma.06G312100	50051264	50056378	-59.537	-54.423	P-loop containing nucleoside triphosphate hydrolases superfamily protein
Linoleic acid	2015		Chr06	50110801	Glyma.06G312200	50060597	50070632	-50.204	-40.169	global transcription factor group B1
Linoleic acid	2015		Chr06	50110801	Glyma.06G312300	50073336	50088452	-37.465	-22.349	multidrug resistance-associated protein 1
Linoleic acid	2015		Chr06	50110801	Glyma.06G312400	50091472	50095181	-19.329	-15.62	-
Linoleic acid	2015		Chr06	50110801	Glyma.06G312500	50095566	50099820	-15.235	-10.981	-
Linoleic acid	2015		Chr06	50110801	Glyma.06G312600	50110112	50120250	-0.689	9.449	Protein kinase superfamily protein
Linoleic acid	2015		Chr06	50110801	Glyma.06G312700	50123797	50127622	12.996	16.821	Protein kinase superfamily protein
Linoleic acid	2015		Chr06	50110801	Glyma.06G312800	50130854	50136972	20.053	26.171	vacuolar protein sorting 26A
Linoleic acid	2015		Chr06	50110801	Glyma.06G312900	50144641	50149944	33.84	39.143	myb domain protein 65
Linoleic acid	2015		Chr06	50110801	Glyma.06G313000	50162824	50175307	52.023	64.506	zinc ion binding
Linoleic acid	2015		Chr06	50110801	Glyma.06G313100	50171193	50172341	60.392	61.54	-
Linoleic acid	2015		Chr06	50110801	Glyma.06G313200	50178962	50180179	68.161	69.378	RNA recognition motif and CCHC-type zinc finger domains containing protein
Linoleic acid	2015		Chr06	50110801	Glyma.06G313300	50183233	50184105	72.432	73.304	SU(VAR)3-9 homolog 1
Linoleic acid	2015		Chr06	50110801	Glyma.06G313400	50185841	50189269	75.04	78.468	-
Linoleic acid	2015		Chr06	50110801	Glyma.06G313500	50191600	50203098	80.799	92.297	zinc induced facilitator-like 1
Linoleic acid	2015	rs3937684	Chr07	3937684	Glyma.07G046000	3837222	3849530	-100.462	-88.154	pectin methylesterase 3
Linoleic acid	2015		Chr07	3937684	Glyma.07G046100	3861630	3873298	-76.054	-64.386	exocyst complex component sec10
Linoleic acid	2015		Chr07	3937684	Glyma.07G046200	3879069	3883801	-58.615	-53.883	ubiquitin-conjugating enzyme 34
Linoleic acid	2015		Chr07	3937684	Glyma.07G046300	3885469	3887120	-52.215	-50.564	-
Linoleic acid	2015		Chr07	3937684	Glyma.07G046400	3888795	3890526	-48.889	-47.158	RING/U-box superfamily protein
Linoleic acid	2015		Chr07	3937684	Glyma.07G046500	3894897	3898123	-42.787	-39.561	O-fucosyltransferase family protein
Linoleic acid	2015		Chr07	3937684	Glyma.07G046600	3901797	3904930	-35.887	-32.754	-
Linoleic acid	2015		Chr07	3937684	Glyma.07G046700	3905797	3909524	-31.887	-28.16	regulatory particle triple-A 1A
Linoleic acid	2015		Chr07	3937684	Glyma.07G046800	3910605	3918461	-27.079	-19.223	STRUBBELIG-receptor family 6
Linoleic acid	2015		Chr07	3937684	Glyma.07G046900	3930141	3933559	-7.543	-4.125	RNA-binding (RRM/RBD/RNP motifs) family protein
Linoleic acid	2015		Chr07	3937684	Glyma.07G047000	3939238	3940062	1.554	2.378	ROTUNDIFOLIA like 9
Linoleic acid	2015		Chr07	3937684	Glyma.07G047100	3942625	3949061	4.941	11.377	Calcineurin-like metallo-phosphoesterase superfamily protein
Linoleic acid	2015		Chr07	3937684	Glyma.07G047200	3955972	3959611	18.288	21.927	Leucine-rich receptor-like protein kinase family protein
Linoleic acid	2015		Chr07	3937684	Glyma.07G047300	3970007	3975138	32.323	37.454	-
Linoleic acid	2015		Chr07	3937684	Glyma.07G047400	3977971	3979901	40.287	42.217	Protein of unknown function (DUF1295)
Linoleic acid	2015		Chr07	3937684	Glyma.07G047500	3985133	3990296	47.449	52.612	purple acid phosphatase 29
Linoleic acid	2015		Chr07	3937684	Glyma.07G047600	3991009	3993352	53.325	55.668	photosystem I light harvesting complex gene 2
Linoleic acid	2015		Chr07	3937684	Glyma.07G047700	3995501	3999612	57.817	61.928	Ribosomal RNA processing Brix domain protein
Linoleic acid	2015		Chr07	3937684	Glyma.07G047800	4004367	4008503	66.683	70.819	Calcium-binding endonuclease/exonuclease/phosphatase family
Linoleic acid	2015		Chr07	3937684	Glyma.07G047900	4016419	4019905	78.735	82.221	NAC domain containing protein 62
Linoleic acid	2015		Chr07	3937684	Glyma.07G048000	4026951	4029750	89.267	92.066	NAC transcription factor-like 9
Linoleic acid	2015	rs22961030	Chr07	22961030	Glyma.07G164500	22985112	22985558	24.082	24.528	-
Linoleic acid , Oleic acid	2015, 2012	rs35562739	Chr08	35562739	Glyma.08G271600	35498861	35499907	-63.878	-62.832	-
Linoleic acid	2015		Chr08	35562739	Glyma.08G271700	35502139	35508356	-60.6	-54.383	ARF-GAP domain 8
Linoleic acid	2015		Chr08	35562739	Glyma.08G271800	35560997	35564638	-1.742	1.899	RECQ helicase L4B
Linoleic acid	2015		Chr08	35562739	Glyma.08G271900	35596859	35599562	34.12	36.823	Basic helix-loop-helix (bHLH) DNA-binding family protein
Linoleic acid	2015		Chr08	35562739	Glyma.08G272000	35627645	35629488	64.906	66.749	VQ motif-containing protein
Linoleic acid	2015		Chr08	35562739	Glyma.08G272100	35632723	35638206	69.984	75.467	VQ motif-containing protein
Linoleic acid	2015	rs30794068	Chr09	30794068	Glyma.09G124900	30840390	30858389	46.322	64.321	-
Linoleic acid	2015		Chr09	30794068	Glyma.09G125000	30852965	30853429	58.897	59.361	CCAAT-binding factor
Linoleic acid	2015		Chr09	30794068	Glyma.09G125100	30860526	30861273	66.458	67.205	CCAAT-binding factor
Linoleic acid	2015		Chr09	30794068	Glyma.09G125200	30862958	30865827	68.89	71.759	-
Linoleic acid	2015		Chr09	30794068	Glyma.09G125300	30872463	30873161	78.395	79.093	CCAAT-binding factor
Linoleic acid	2015	rs6577617	Chr11	6577617	Glyma.11G086000	6473264	6479606	-104.353	-98.011	-
Linoleic acid	2015		Chr11	6577617	Glyma.11G086100	6481228	6484662	-96.389	-92.955	phosphatidylinositolglycan-related
Linoleic acid	2015		Chr11	6577617	Glyma.11G086200	6484759	6486170	-92.858	-91.447	probable small nuclear ribonucleoprotein G
Linoleic acid	2015		Chr11	6577617	Glyma.11G086300	6487310	6496559	-90.307	-81.058	MUTL protein homolog 3
Linoleic acid	2015		Chr11	6577617	Glyma.11G086400	6499788	6502147	-77.829	-75.47	-
Linoleic acid	2015		Chr11	6577617	Glyma.11G086500	6505886	6510196	-71.731	-67.421	Protein kinase superfamily protein
Linoleic acid	2015		Chr11	6577617	Glyma.11G086600	6516827	6517619	-60.79	-59.998	-
Linoleic acid	2015		Chr11	6577617	Glyma.11G086700	6517722	6518801	-59.895	-58.816	Transmembrane amino acid transporter family protein
Linoleic acid	2015		Chr11	6577617	Glyma.11G086800	6523779	6524207	-53.838	-53.41	Pentatricopeptide repeat (PPR) superfamily protein
Linoleic acid	2015		Chr11	6577617	Glyma.11G086900	6524266	6525385	-53.351	-52.232	Pentatricopeptide repeat (PPR) superfamily protein
Linoleic acid	2015		Chr11	6577617	Glyma.11G087000	6526033	6529595	-51.584	-48.022	Protein phosphatase 2C family protein
Linoleic acid	2015		Chr11	6577617	Glyma.11G087100	6534600	6539582	-43.017	-38.035	glutamate receptor 3.6
Linoleic acid	2015		Chr11	6577617	Glyma.11G087200	6540562	6546821	-37.055	-30.796	Endoribonuclease/protein kinase IRE1-like
Linoleic acid	2015		Chr11	6577617	Glyma.11G087300	6547702	6555660	-29.915	-21.957	Auxin efflux carrier family protein
Linoleic acid	2015		Chr11	6577617	Glyma.11G087400	6562587	6566184	-15.03	-11.433	-
Linoleic acid	2015		Chr11	6577617	Glyma.11G087500	6574205	6580357	-3.412	2.74	Seven transmembrane MLO family protein
Linoleic acid	2015		Chr11	6577617	Glyma.11G087600	6588452	6589869	10.835	12.252	RING/U-box superfamily protein
Linoleic acid	2015		Chr11	6577617	Glyma.11G087700	6597623	6601936	20.006	24.319	tonoplast monosaccharide transporter3
Linoleic acid	2015		Chr11	6577617	Glyma.11G087800	6610115	6614787	32.498	37.17	phosphate transporter 3;3
Linoleic acid	2015		Chr11	6577617	Glyma.11G087900	6622693	6625797	45.076	48.18	plant intracellular ras group-related LRR 4
Linoleic acid	2015		Chr11	6577617	Glyma.11G088000	6645021	6649126	67.404	71.509	hydroxy methylglutaryl CoA reductase 1
Linoleic acid	2015		Chr11	6577617	Glyma.11G088100	6652640	6657068	75.023	79.451	-
Linoleic acid	2015		Chr11	6577617	Glyma.11G088200	6658391	6662831	80.774	85.214	NADPH-dependent thioredoxin reductase A
Linoleic acid	2015		Chr11	6577617	Glyma.11G088300	6668785	6669768	91.168	92.151	-
Linoleic acid	2015		Chr11	6577617	Glyma.11G088400	6673906	6680341	96.289	102.724	ARID/BRIGHT DNA-binding domain-containing protein
Linoleic acid	2015	rs16802831	Chr13	16802831	Glyma.13G068100	16805832	16813055	3.001	10.224	golgi alpha-mannosidase II
Linoleic acid	2015		Chr13	16802831	Glyma.13G068200	16825383	16836935	22.552	34.104	Major facilitator superfamily protein
Linoleic acid	2015		Chr13	16802831	Glyma.13G068300	16825585	16825785	22.754	22.954	-
Linoleic acid	2015		Chr13	16802831	Glyma.13G068400	16842894	16857764	40.063	54.933	-
Linoleic acid	2015		Chr13	16802831	Glyma.13G068500	16851649	16854206	48.818	51.375	cytochrome P450, family 82, subfamily C, polypeptide 2
Linoleic acid	2015		Chr13	16802831	Glyma.13G068600	16858723	16859438	55.892	56.607	NADH:ubiquinone/plastoquinone oxidoreductase, chain 3 protein
Linoleic acid	2015		Chr13	16802831	Glyma.13G068700	16862241	16863536	59.41	60.705	Zinc finger C-x8-C-x5-C-x3-H type family protein
Linoleic acid	2015		Chr13	16802831	Glyma.13G068800	16864171	16866998	61.34	64.167	cytochrome P450, family 82, subfamily C, polypeptide 4
Linoleic acid	2015		Chr13	16802831	Glyma.13G068900	16875941	16876821	73.11	73.99	-
Linoleic acid	2015		Chr13	16802831	Glyma.13G069000	16881996	16885400	79.165	82.569	senescence-associated gene 101
Linoleic acid	2015		Chr13	16802831	Glyma.13G069100	16887570	16893225	84.739	90.394	ferredoxin thioredoxin reductase catalytic beta chain family protein
Linoleic acid	2015		Chr13	16802831	Glyma.13G069200	16893309	16895442	90.478	92.611	zinc finger (AN1-like) family protein
Linoleic acid	2015	rs39135305	Chr14	39135305	Glyma.14G162300	39032596	39045116	-102.709	-90.189	NADH-dependent glutamate synthase 1
Linoleic acid	2015	rs1748955	Chr15	1748955	Glyma.15G021400	1649117	1656843	-99.838	-92.112	Leucine-rich repeat transmembrane protein kinase protein
Linoleic acid	2015		Chr15	1748955	Glyma.15G021500	1667535	1667900	-81.42	-81.055	-
Linoleic acid	2015		Chr15	1748955	Glyma.15G021600	1669375	1676308	-79.58	-72.647	Leucine-rich repeat transmembrane protein kinase protein
Linoleic acid	2015		Chr15	1748955	Glyma.15G021700	1669375	1690410	-79.58	-58.545	Leucine-rich repeat protein kinase family protein
Linoleic acid	2015		Chr15	1748955	Glyma.15G021800	1711831	1716516	-37.124	-32.439	Leucine-rich repeat protein kinase family protein
Linoleic acid	2015		Chr15	1748955	Glyma.15G021900	1726301	1732081	-22.654	-16.874	Leucine-rich repeat protein kinase family protein
Linoleic acid	2015		Chr15	1748955	Glyma.15G022000	1734700	1737149	-14.255	-11.806	basic helix-loop-helix (bHLH) DNA-binding superfamily protein
Linoleic acid	2015		Chr15	1748955	Glyma.15G022100	1744717	1744899	-4.238	-4.056	-
Linoleic acid	2015		Chr15	1748955	Glyma.15G022200	1747259	1749554	-1.696	0.599	RNA methyltransferase family protein
Linoleic acid	2015		Chr15	1748955	Glyma.15G022300	1750385	1754142	1.43	5.187	peptidase M20/M25/M40 family protein
Linoleic acid	2015		Chr15	1748955	Glyma.15G022400	1753288	1753554	4.333	4.599	-
Linoleic acid	2015		Chr15	1748955	Glyma.15G022500	1756875	1761687	7.92	12.732	Mannose-binding lectin superfamily protein
Linoleic acid	2015		Chr15	1748955	Glyma.15G022600	1768661	1770315	19.706	21.36	vacuolar protein sorting 46.1
Linoleic acid	2015		Chr15	1748955	Glyma.15G022700	1770973	1773607	22.018	24.652	Ribosomal L28e protein family
Linoleic acid	2015		Chr15	1748955	Glyma.15G022800	1778016	1779685	29.061	30.73	DOF zinc finger protein 1
Linoleic acid	2015		Chr15	1748955	Glyma.15G022900	1787838	1795701	38.883	46.746	Protein phosphatase 2A, regulatory subunit PR55
Linoleic acid	2015		Chr15	1748955	Glyma.15G023000	1804348	1806956	55.393	58.001	Pyridoxal phosphate phosphatase-related protein
Linoleic acid	2015		Chr15	1748955	Glyma.15G023100	1815726	1818184	66.771	69.229	Pyridoxal phosphate phosphatase-related protein
Linoleic acid	2015		Chr15	1748955	Glyma.15G023200	1833142	1839166	84.187	90.211	Protein kinase protein with adenine nucleotide alpha hydrolases-like domain
Linoleic acid	2015		Chr15	1748955	Glyma.15G023300	1841519	1844769	92.564	95.814	Exonuclease family protein
Linoleic acid	2015		Chr15	1748955	Glyma.15G023400	1847973	1849102	99.018	100.147	PRA1 (Prenylated rab acceptor) family protein
Linoleic acid	2015	rs35324780	Chr15	35324780	Glyma.15G215400	35264851	35271438	-59.929	-53.342	aminophospholipid ATPase 1
Linoleic acid	2015		Chr15	35324780	Glyma.15G215500	35275690	35278938	-49.09	-45.842	cycling DOF factor 1
Linoleic acid	2015		Chr15	35324780	Glyma.15G215600	35287701	35293607	-37.079	-31.173	Leucine-rich repeat protein kinase family protein
Linoleic acid	2015		Chr15	35324780	Glyma.15G215700	35321415	35323667	-3.365	-1.113	FAR1-related sequence 5
Linoleic acid	2015		Chr15	35324780	Glyma.15G215800	35327833	35328788	3.053	4.008	-
Linoleic acid	2015		Chr15	35324780	Glyma.15G215900	35359923	35369132	35.143	44.352	NYC1-like
Linoleic acid	2015		Chr15	35324780	Glyma.15G216000	35371089	35372912	46.309	48.132	DEA(D/H)-box RNA helicase family protein
Linoleic acid	2015		Chr15	35324780	Glyma.15G216100	35382999	35392983	58.219	68.203	DEA(D/H)-box RNA helicase family protein
Linoleic acid	2015	rs141984	Chr16	141984	Glyma.16G000500	41381	58233	-100.603	-83.751	EMBRYO DEFECTIVE 140
Linoleic acid	2015		Chr16	141984	Glyma.16G000600	46066	46251	-95.918	-95.733	-
Linoleic acid	2015		Chr16	141984	Glyma.16G000700	59958	62208	-82.026	-79.776	Core-2/I-branching beta-1,6-N-acetylglucosaminyltransferase family protein
Linoleic acid	2015		Chr16	141984	Glyma.16G000800	62598	66201	-79.386	-75.783	Protein of unknown function (DUF707)
Linoleic acid	2015		Chr16	141984	Glyma.16G000900	64648	64878	-77.336	-77.106	-
Linoleic acid	2015		Chr16	141984	Glyma.16G001000	66858	70890	-75.126	-71.094	glutamine-rich protein 23
Linoleic acid	2015		Chr16	141984	Glyma.16G001100	71493	77931	-70.491	-64.053	Protein of unknown function (DUF707)
Linoleic acid	2015		Chr16	141984	Glyma.16G001200	79606	80616	-62.378	-61.368	NPK1-related protein kinase 1
Linoleic acid	2015		Chr16	141984	Glyma.16G001300	83722	86330	-58.262	-55.654	-
Linoleic acid	2015		Chr16	141984	Glyma.16G001400	85506	86224	-56.478	-55.76	-
Linoleic acid	2015		Chr16	141984	Glyma.16G001500	88969	93707	-53.015	-48.277	Protein kinase superfamily protein
Linoleic acid	2015		Chr16	141984	Glyma.16G001600	95047	96519	-46.937	-45.465	Protein of unknown function (DUF579)
Linoleic acid	2015		Chr16	141984	Glyma.16G001700	96745	99016	-45.239	-42.968	Ras-related small GTP-binding family protein
Linoleic acid	2015		Chr16	141984	Glyma.16G001800	100663	102059	-41.321	-39.925	RAB GTPase 11C
Linoleic acid	2015		Chr16	141984	Glyma.16G001900	103409	105590	-38.575	-36.394	Translation elongation factor EF1B, gamma chain
Linoleic acid	2015		Chr16	141984	Glyma.16G002000	107498	110292	-34.486	-31.692	-
Linoleic acid	2015		Chr16	141984	Glyma.16G002100	108307	108820	-33.677	-33.164	-
Linoleic acid	2015		Chr16	141984	Glyma.16G002200	112077	113198	-29.907	-28.786	RNA-binding KH domain-containing protein
Linoleic acid	2015		Chr16	141984	Glyma.16G002300	114807	121577	-27.177	-20.407	Smg-4/UPF3 family protein
Linoleic acid	2015		Chr16	141984	Glyma.16G002400	127865	133700	-14.119	-8.284	shaggy-like protein kinase 41
Linoleic acid	2015		Chr16	141984	Glyma.16G002500	136387	139547	-5.597	-2.437	chloroplast heat shock protein 70-2
Linoleic acid	2015		Chr16	141984	Glyma.16G002600	139791	141172	-2.193	-0.812	Octicosapeptide/Phox/Bem1p family protein
Linoleic acid	2015		Chr16	141984	Glyma.16G002700	141768	142655	-0.216	0.671	-
Linoleic acid	2015		Chr16	141984	Glyma.16G002800	144387	154780	2.403	12.796	MAC/Perforin domain-containing protein
Linoleic acid	2015		Chr16	141984	Glyma.16G002900	156082	159119	14.098	17.135	-
Linoleic acid	2015		Chr16	141984	Glyma.16G003000	164584	168767	22.6	26.783	DNA-binding bromodomain-containing protein
Linoleic acid	2015		Chr16	141984	Glyma.16G003100	169457	172345	27.473	30.361	Pseudouridine synthase family protein
Linoleic acid	2015		Chr16	141984	Glyma.16G003200	172940	178668	30.956	36.684	evolutionarily conserved C-terminal region 11
Linoleic acid	2015		Chr16	141984	Glyma.16G003300	183599	192001	41.615	50.017	-
Linoleic acid	2015		Chr16	141984	Glyma.16G003400	188110	190556	46.126	48.572	topoisomerase II
Linoleic acid	2015		Chr16	141984	Glyma.16G003500	194687	196274	52.703	54.29	Lactoylglutathione lyase / glyoxalase I family protein
Linoleic acid	2015		Chr16	141984	Glyma.16G003600	198072	202486	56.088	60.502	Protein of unknown function (DUF1682)
Linoleic acid	2015		Chr16	141984	Glyma.16G003700	205451	214378	63.467	72.394	Transducin/WD40 repeat-like superfamily protein
Linoleic acid	2015		Chr16	141984	Glyma.16G003800	212655	212819	70.671	70.835	-
Linoleic acid	2015		Chr16	141984	Glyma.16G003900	218321	224654	76.337	82.67	Protein of unknown function (DUF803)
Linoleic acid	2015		Chr16	141984	Glyma.16G004000	218334	219290	76.35	77.306	-
Linoleic acid	2015		Chr16	141984	Glyma.16G004100	224655	225113	82.671	83.129	-
Linoleic acid	2015		Chr16	141984	Glyma.16G004200	226685	233101	84.701	91.117	-
Linoleic acid	2015		Chr16	141984	Glyma.16G004300	237659	239566	95.675	97.582	TCP family transcription factor
Linoleic acid	2015	rs1024307	Chr16	1024307	Glyma.16G010400	917300	925831	-107.007	-98.476	-
Linoleic acid	2015		Chr16	1024307	Glyma.16G010500	933257	937925	-91.05	-86.382	SAP domain-containing protein
Linoleic acid	2015		Chr16	1024307	Glyma.16G010600	939583	939753	-84.724	-84.554	-
Linoleic acid	2015		Chr16	1024307	Glyma.16G010700	939810	940603	-84.497	-83.704	-
Linoleic acid	2015		Chr16	1024307	Glyma.16G010800	940694	945219	-83.613	-79.088	Synaptobrevin family protein
Linoleic acid	2015		Chr16	1024307	Glyma.16G010900	947242	950546	-77.065	-73.761	Plant protein of unknown function (DUF936)
Linoleic acid	2015		Chr16	1024307	Glyma.16G011000	950705	958898	-73.602	-65.409	ATP binding cassette subfamily B19
Linoleic acid	2015		Chr16	1024307	Glyma.16G011100	960861	969618	-63.446	-54.689	-
Linoleic acid	2015		Chr16	1024307	Glyma.16G011200	975670	977813	-48.637	-46.494	sequence-specific DNA binding transcription factors
Linoleic acid	2015		Chr16	1024307	Glyma.16G011300	980871	981441	-43.436	-42.866	acyl carrier protein 4
Linoleic acid	2015		Chr16	1024307	Glyma.16G011400	981839	983741	-42.468	-40.566	Dormancy/auxin associated family protein
Linoleic acid	2015		Chr16	1024307	Glyma.16G011500	991887	995617	-32.42	-28.69	Chaperone DnaJ-domain superfamily protein
Linoleic acid	2015		Chr16	1024307	Glyma.16G011600	1002325	1005424	-21.982	-18.883	NADH:ubiquinone oxidoreductase intermediate-associated protein 30
Linoleic acid	2015		Chr16	1024307	Glyma.16G011700	1006761	1009381	-17.546	-14.926	cytochrome P450, family 704, subfamily B, polypeptide 1
Linoleic acid	2015		Chr16	1024307	Glyma.16G011800	1010779	1011114	-13.528	-13.193	SAUR-like auxin-responsive protein family
Linoleic acid	2015		Chr16	1024307	Glyma.16G011900	1017699	1018811	-6.608	-5.496	SAUR-like auxin-responsive protein family
Linoleic acid	2015		Chr16	1024307	Glyma.16G012000	1023266	1024434	-1.041	0.127	HSP20-like chaperones superfamily protein
Linoleic acid	2015		Chr16	1024307	Glyma.16G012100	1024531	1032164	0.224	7.857	CCAAT-binding factor
Linoleic acid	2015		Chr16	1024307	Glyma.16G012200	1034839	1036944	10.532	12.637	40s ribosomal protein SA B
Linoleic acid	2015		Chr16	1024307	Glyma.16G012300	1039315	1051012	15.008	26.705	Phosphoinositide phosphatase family protein
Linoleic acid	2015		Chr16	1024307	Glyma.16G012400	1064975	1066398	40.668	42.091	GDSL-motif lipase 5
Linoleic acid	2015		Chr16	1024307	Glyma.16G012500	1070403	1075202	46.096	50.895	GDSL-motif lipase 5
Linoleic acid	2015		Chr16	1024307	Glyma.16G012600	1082595	1086315	58.288	62.008	related to AP2 2
Linoleic acid	2015		Chr16	1024307	Glyma.16G012700	1110876	1114144	86.569	89.837	Subtilase family protein
Linoleic acid	2015		Chr16	1024307	Glyma.16G012800	1124286	1125326	99.979	101.019	RING/U-box superfamily protein
Linoleic acid	2015	rs5809172	Chr16	5809172	Glyma.16G058200	5703879	5710543	-105.293	-98.629	uridine kinase/uracil phosphoribosyltransferase 1
Linoleic acid	2015		Chr16	5809172	Glyma.16G058300	5711599	5717673	-97.573	-91.499	PSF2
Linoleic acid	2015		Chr16	5809172	Glyma.16G058400	5722161	5724942	-87.011	-84.23	Tetratricopeptide repeat (TPR)-like superfamily protein
Linoleic acid	2015		Chr16	5809172	Glyma.16G058500	5729463	5733348	-79.709	-75.824	-
Linoleic acid	2015		Chr16	5809172	Glyma.16G058600	5750833	5751989	-58.339	-57.183	-
Linoleic acid	2015		Chr16	5809172	Glyma.16G058700	5753646	5756595	-55.526	-52.577	Tetratricopeptide repeat (TPR)-like superfamily protein
Linoleic acid	2015		Chr16	5809172	Glyma.16G058800	5763908	5768668	-45.264	-40.504	anthranilate synthase beta subunit 1
Linoleic acid	2015		Chr16	5809172	Glyma.16G058900	5770163	5771825	-39.009	-37.347	-
Linoleic acid	2015		Chr16	5809172	Glyma.16G059000	5772754	5778684	-36.418	-30.488	Aldolase-type TIM barrel family protein
Linoleic acid	2015		Chr16	5809172	Glyma.16G059100	5776262	5776414	-32.91	-32.758	translocase of the outer mitochondrial membrane 6
Linoleic acid	2015		Chr16	5809172	Glyma.16G059200	5786785	5789346	-22.387	-19.826	Protein kinase superfamily protein
Linoleic acid	2015		Chr16	5809172	Glyma.16G059300	5791652	5792515	-17.52	-16.657	calmodulin-like 38
Linoleic acid	2015		Chr16	5809172	Glyma.16G059400	5806115	5808062	-3.057	-1.11	P-loop containing nucleoside triphosphate hydrolases superfamily protein
Linoleic acid	2015		Chr16	5809172	Glyma.16G059500	5808140	5814943	-1.032	5.771	-
Linoleic acid	2015		Chr16	5809172	Glyma.16G059600	5815769	5818052	6.597	8.88	-
Linoleic acid	2015		Chr16	5809172	Glyma.16G059700	5823438	5828808	14.266	19.636	Leucine-rich repeat protein kinase family protein
Linoleic acid	2015		Chr16	5809172	Glyma.16G059800	5839068	5842021	29.896	32.849	Uncharacterised protein family (UPF0041)
Linoleic acid	2015		Chr16	5809172	Glyma.16G059900	5845814	5847731	36.642	38.559	Uncharacterised protein family (UPF0041)
Linoleic acid	2015		Chr16	5809172	Glyma.16G060000	5857893	5866031	48.721	56.859	Rad21/Rec8-like family protein
Linoleic acid	2015		Chr16	5809172	Glyma.16G060100	5881488	5884440	72.316	75.268	-
Linoleic acid	2015		Chr16	5809172	Glyma.16G060200	5885029	5887508	75.857	78.336	iron regulated transporter 3
Linoleic acid	2015		Chr16	5809172	Glyma.16G060300	5895443	5896137	86.271	86.965	-
Linoleic acid	2015		Chr16	5809172	Glyma.16G060400	5907880	5913536	98.708	104.364	-
Linoleic acid , Oleic acid	2015, 2012	rs36081420	Chr16	36081420	Glyma.16G198700	35991715	35993403	-89.705	-88.017	MATE efflux family protein
Linoleic acid	2015		Chr16	36081420	Glyma.16G198800	36006373	36020152	-75.047	-61.268	response regulator 2
Linoleic acid	2015		Chr16	36081420	Glyma.16G198900	36030164	36034070	-51.256	-47.35	Disease resistance protein (TIR-NBS-LRR class) family
Linoleic acid	2015		Chr16	36081420	Glyma.16G199000	36041529	36042937	-39.891	-38.483	C-repeat-binding factor 4
Linoleic acid	2015		Chr16	36081420	Glyma.16G199100	36044516	36049524	-36.904	-31.896	Per1-like family protein
Linoleic acid	2015		Chr16	36081420	Glyma.16G199200	36055701	36061119	-25.719	-20.301	GroES-like zinc-binding alcohol dehydrogenase family protein
Linoleic acid	2015		Chr16	36081420	Glyma.16G199300	36062040	36068016	-19.38	-13.404	zinc finger WD40 repeat protein 1
Linoleic acid	2015		Chr16	36081420	Glyma.16G199400	36071524	36075157	-9.896	-6.263	phosphoenolpyruvate carboxylase-related kinase 1
Linoleic acid	2015		Chr16	36081420	Glyma.16G199500	36083069	36084965	1.649	3.545	-
Linoleic acid	2015		Chr16	36081420	Glyma.16G199600	36085036	36085353	3.616	3.933	Pentatricopeptide repeat (PPR) superfamily protein
Linoleic acid	2015		Chr16	36081420	Glyma.16G199700	36087974	36089644	6.554	8.224	Tetratricopeptide repeat (TPR)-like superfamily protein
Linoleic acid	2015		Chr16	36081420	Glyma.16G199800	36092167	36096368	10.747	14.948	-
Linoleic acid	2015		Chr16	36081420	Glyma.16G199900	36101914	36103082	20.494	21.662	peptidoglycan-binding LysM domain-containing protein
Linoleic acid	2015		Chr16	36081420	Glyma.16G200000	36107537	36107746	26.117	26.326	peptidoglycan-binding LysM domain-containing protein
Linoleic acid	2015		Chr16	36081420	Glyma.16G200100	36120597	36123004	39.177	41.584	Pyridoxal phosphate (PLP)-dependent transferases superfamily protein
Linoleic acid	2015		Chr16	36081420	Glyma.16G200200	36127589	36134053	46.169	52.633	hydroxymethylglutaryl-CoA synthase / HMG-CoA synthase / 3-hydroxy-3-methylglutaryl coenzyme A synthase
Linoleic acid	2015		Chr16	36081420	Glyma.16G200300	36137903	36140971	56.483	59.551	Peroxidase superfamily protein
Linoleic acid	2015		Chr16	36081420	Glyma.16G200400	36151273	36155406	69.853	73.986	-
Linoleic acid	2015		Chr16	36081420	Glyma.16G200500	36163525	36167913	82.105	86.493	-
Linoleic acid	2015		Chr16	36081420	Glyma.16G200600	36173339	36177658	91.919	96.238	pfkB-like carbohydrate kinase family protein
Linoleic acid	2015		Chr16	36081420	Glyma.16G200700	36179891	36187469	98.471	106.049	AGAMOUS-like 6
Linoleic acid	2015	rs34339550	Chr17	34339550	Glyma.17G208600	34237997	34240017	-101.553	-99.533	-
Linoleic acid	2015		Chr17	34339550	Glyma.17G208700	34241584	34242156	-97.966	-97.394	PIF1 helicase
Linoleic acid	2015		Chr17	34339550	Glyma.17G208800	34284961	34288835	-54.589	-50.715	serine acetyltransferase 2;2
Linoleic acid	2015		Chr17	34339550	Glyma.17G208900	34327196	34327489	-12.354	-12.061	RING/U-box superfamily protein
Linoleic acid	2015		Chr17	34339550	Glyma.17G209000	34344406	34347518	4.856	7.968	Basic helix-loop-helix (bHLH) DNA-binding family protein
Linoleic acid	2015		Chr17	34339550	Glyma.17G209100	34364400	34367503	24.85	27.953	cytochrome P450, family 71, subfamily B, polypeptide 37
Linoleic acid	2015		Chr17	34339550	Glyma.17G209200	34377232	34377518	37.682	37.968	-
Linoleic acid	2015		Chr17	34339550	Glyma.17G209300	34435149	34435397	95.599	95.847	outer envelope membrane protein 7
Linoleic acid	2015	rs39638216	Chr18	39638216	Glyma.18G169400	39554428	39554767	-83.788	-83.449	RNA polymerase II, Rpb4, core protein
Linoleic acid	2015		Chr18	39638216	Glyma.18G169500	39611506	39611853	-26.71	-26.363	Embryo-specific protein 3, (ATS3)
Linoleic acid	2015		Chr18	39638216	Glyma.18G169600	39634267	39654842	-3.949	16.626	Helicase/SANT-associated, DNA binding protein
Linoleic acid	2015		Chr18	39638216	Glyma.18G169700	39667384	39672312	29.168	34.096	beta vacuolar processing enzyme
Linoleic acid	2015		Chr18	39638216	Glyma.18G169800	39733569	39743990	95.353	105.774	Sec14p-like phosphatidylinositol transfer family protein
Linoleic acid	2015	rs14807896	Chr19	14807896	Glyma.19G064000	14843983	14859608	36.087	51.712	transcription factor jumonji (jmjC) domain-containing protein
Linoleic acid , Oleic acid	2012, 2015	rs47531251	Chr20	47531251	Glyma.20G244000	47427614	47433056	-103.637	-98.195	Protein kinase family protein
Linoleic acid	2015		Chr20	47531251	Glyma.20G244100	47433548	47436828	-97.703	-94.423	peptidase M1 family protein
Linoleic acid	2015		Chr20	47531251	Glyma.20G244200	47437440	47440361	-93.811	-90.89	tonneau 1b (TON1b)
Linoleic acid	2015		Chr20	47531251	Glyma.20G244300	47442164	47446687	-89.087	-84.564	Protein phosphatase 2C family protein
Linoleic acid	2015		Chr20	47531251	Glyma.20G244400	47452963	47461586	-78.288	-69.665	Ypt/Rab-GAP domain of gyp1p superfamily protein
Linoleic acid	2015		Chr20	47531251	Glyma.20G244500	47461782	47468075	-69.469	-63.176	Plastid-lipid associated protein PAP / fibrillin family protein
Linoleic acid	2015		Chr20	47531251	Glyma.20G244600	47466577	47467796	-64.674	-63.455	-
Linoleic acid	2015		Chr20	47531251	Glyma.20G244700	47469103	47472129	-62.148	-59.122	PRLI-interacting factor, putative
Linoleic acid	2015		Chr20	47531251	Glyma.20G244800	47478494	47490211	-52.757	-41.04	glucan synthase-like 12
Linoleic acid	2015		Chr20	47531251	Glyma.20G244900	47494663	47553301	-36.588	22.05	glucan synthase-like 10
Linoleic acid	2015		Chr20	47531251	Glyma.20G245000	47556847	47557697	25.596	26.446	-
Linoleic acid	2015		Chr20	47531251	Glyma.20G245100	47561270	47568860	30.019	37.609	homogentisate phytyltransferase 1
Linoleic acid	2015		Chr20	47531251	Glyma.20G245200	47570502	47572309	39.251	41.058	homogentisate phytyltransferase 1
Linoleic acid	2015		Chr20	47531251	Glyma.20G245300	47576083	47583477	44.832	52.226	2-isopropylmalate synthase 1
Linoleic acid	2015		Chr20	47531251	Glyma.20G245400	47586122	47591143	54.871	59.892	TMPIT-like protein
Linoleic acid	2015		Chr20	47531251	Glyma.20G245500	47595142	47596437	63.891	65.186	20S proteasome beta subunit D1
Linoleic acid	2015		Chr20	47531251	Glyma.20G245600	47599793	47604384	68.542	73.133	Protein kinase superfamily protein
Linoleic acid	2015		Chr20	47531251	Glyma.20G245700	47604945	47605658	73.694	74.407	-
Linoleic acid	2015		Chr20	47531251	Glyma.20G245800	47606407	47609237	75.156	77.986	spliceosome protein-related
Linoleic acid	2015		Chr20	47531251	Glyma.20G245900	47611962	47616586	80.711	85.335	-
Linoleic acid	2015		Chr20	47531251	Glyma.20G246000	47617926	47618615	86.675	87.364	-
Linoleic acid	2015		Chr20	47531251	Glyma.20G246100	47619712	47627232	88.461	95.981	UDP-galactose transporter 6
Linolenic acid	2014	rs35057707	Chr02	35057707	Glyma.02G188100	34960192	34960974	-97.515	-96.733	Class II aaRS and biotin synthetases superfamily protein
Linolenic acid	2014		Chr02	35057707	Glyma.02G188200	34996700	35006704	-61.007	-51.003	carotenoid isomerase
Linolenic acid	2014		Chr02	35057707	Glyma.02G188300	35008552	35027979	-49.155	-29.728	ABC-2 type transporter family protein
Linolenic acid	2014		Chr02	35057707	Glyma.02G188400	35017963	35018612	-39.744	-39.095	NB-ARC domain-containing disease resistance protein
Linolenic acid	2014		Chr02	35057707	Glyma.02G188500	35064221	35065567	6.514	7.86	-
Linolenic acid	2014		Chr02	35057707	Glyma.02G188600	35067812	35069300	10.105	11.593	Arabidopsis thaliana protein of unknown function (DUF794)
Linolenic acid	2014	rs48837377	Chr04	48837377	Glyma.04G216100	48744386	48746847	-92.991	-90.53	Duplicated homeodomain-like superfamily protein
Linolenic acid	2014		Chr04	48837377	Glyma.04G216200	48754112	48754418	-83.265	-82.959	-
Linolenic acid	2014		Chr04	48837377	Glyma.04G216300	48756127	48765384	-81.25	-71.993	Chaperone DnaJ-domain superfamily protein
Linolenic acid	2014		Chr04	48837377	Glyma.04G216400	48768900	48775655	-68.477	-61.722	Putative endonuclease or glycosyl hydrolase
Linolenic acid	2014		Chr04	48837377	Glyma.04G216500	48777719	48781014	-59.658	-56.363	Putative endonuclease or glycosyl hydrolase
Linolenic acid	2014		Chr04	48837377	Glyma.04G216600	48781015	48781916	-56.362	-55.461	-
Linolenic acid	2014		Chr04	48837377	Glyma.04G216700	48786039	48789385	-51.338	-47.992	Transcription elongation factor (TFIIS) family protein
Linolenic acid	2014		Chr04	48837377	Glyma.04G216800	48793077	48793618	-44.3	-43.759	-
Linolenic acid	2014		Chr04	48837377	Glyma.04G216900	48794680	48795762	-42.697	-41.615	-
Linolenic acid	2014		Chr04	48837377	Glyma.04G217000	48802290	48803200	-35.087	-34.177	-
Linolenic acid	2014		Chr04	48837377	Glyma.04G217100	48812524	48816184	-24.853	-21.193	Alba DNA/RNA-binding protein
Linolenic acid	2014		Chr04	48837377	Glyma.04G217200	48818011	48822691	-19.366	-14.686	like COV 2
Linolenic acid	2014		Chr04	48837377	Glyma.04G217300	48823535	48828975	-13.842	-8.402	ribonucleotide reductase 1
Linolenic acid	2014		Chr04	48837377	Glyma.04G217400	48838002	48839592	0.625	2.215	Integrase-type DNA-binding superfamily protein
Linolenic acid	2014		Chr04	48837377	Glyma.04G217500	48841683	48847602	4.306	10.225	26S proteasome regulatory subunit, putative (RPN5)
Linolenic acid	2014		Chr04	48837377	Glyma.04G217600	48851840	48852445	14.463	15.068	-
Linolenic acid	2014		Chr04	48837377	Glyma.04G217700	48857834	48858833	20.457	21.456	-
Linolenic acid	2014		Chr04	48837377	Glyma.04G217800	48859282	48862206	21.905	24.829	-
Linolenic acid	2014		Chr04	48837377	Glyma.04G217900	48869142	48869414	31.765	32.037	Protein of unknown function (DUF3511)
Linolenic acid	2014		Chr04	48837377	Glyma.04G218000	48871360	48877837	33.983	40.46	Protein kinase superfamily protein
Linolenic acid	2014		Chr04	48837377	Glyma.04G218100	48878195	48896854	40.818	59.477	Putative endonuclease or glycosyl hydrolase
Linolenic acid	2014		Chr04	48837377	Glyma.04G218200	48898126	48912726	60.749	75.349	Nucleotide-sugar transporter family protein
Linolenic acid	2014		Chr04	48837377	Glyma.04G218300	48926008	48930251	88.631	92.874	Leucine-rich receptor-like protein kinase family protein
Linolenic acid	2014	rs43158730	Chr07	43158730	Glyma.07G253400	43058408	43059812	-100.322	-98.918	-
Linolenic acid	2014		Chr07	43158730	Glyma.07G253500	43065254	43066526	-93.476	-92.204	DUF679 domain membrane protein 2
Linolenic acid	2014		Chr07	43158730	Glyma.07G253600	43070783	43071879	-87.947	-86.851	DUF679 domain membrane protein 2
Linolenic acid	2014		Chr07	43158730	Glyma.07G253700	43074137	43082281	-84.593	-76.449	pyruvate orthophosphate dikinase
Linolenic acid	2014		Chr07	43158730	Glyma.07G253800	43085013	43089960	-73.717	-68.77	RING/U-box superfamily protein
Linolenic acid	2014		Chr07	43158730	Glyma.07G253900	43091095	43094909	-67.635	-63.821	Protein phosphatase 2C family protein
Linolenic acid	2014		Chr07	43158730	Glyma.07G254000	43099064	43101381	-59.666	-57.349	Adenosylmethionine decarboxylase family protein
Linolenic acid	2014		Chr07	43158730	Glyma.07G254100	43113446	43115189	-45.284	-43.541	galacturonosyltransferase-like 4
Linolenic acid	2014		Chr07	43158730	Glyma.07G254200	43119589	43120300	-39.141	-38.43	-
Linolenic acid	2014		Chr07	43158730	Glyma.07G254300	43122715	43123197	-36.015	-35.533	-
Linolenic acid	2014		Chr07	43158730	Glyma.07G254400	43127190	43128641	-31.54	-30.089	F-box/RNI-like superfamily protein
Linolenic acid	2014		Chr07	43158730	Glyma.07G254500	43132529	43133200	-26.201	-25.53	Alcohol dehydrogenase transcription factor Myb/SANT-like family protein
Linolenic acid	2014		Chr07	43158730	Glyma.07G254600	43138637	43140466	-20.093	-18.264	UDP-Glycosyltransferase superfamily protein
Linolenic acid	2014		Chr07	43158730	Glyma.07G254700	43143452	43144867	-15.278	-13.863	UDP-glucosyl transferase 73B3
Linolenic acid	2014		Chr07	43158730	Glyma.07G254800	43145022	43146425	-13.708	-12.305	UDP-glycosyltransferase 73B4
Linolenic acid	2014		Chr07	43158730	Glyma.07G254900	43146580	43148010	-12.15	-10.72	UDP-glycosyltransferase 73B4
Linolenic acid	2014		Chr07	43158730	Glyma.07G255000	43148749	43150263	-9.981	-8.467	Copper amine oxidase family protein
Linolenic acid	2014		Chr07	43158730	Glyma.07G255100	43150821	43152126	-7.909	-6.604	AWPM-19-like family protein
Linolenic acid	2014		Chr07	43158730	Glyma.07G255200	43155622	43165663	-3.108	6.933	alpha/beta-Hydrolases superfamily protein
Linolenic acid	2014		Chr07	43158730	Glyma.07G255300	43166972	43170477	8.242	11.747	ARM repeat superfamily protein
Linolenic acid	2014		Chr07	43158730	Glyma.07G255400	43173504	43180366	14.774	21.636	mitogen-activated protein kinase 16
Linolenic acid	2014		Chr07	43158730	Glyma.07G255500	43188648	43190226	29.918	31.496	ribosomal protein S15A
Linolenic acid	2014		Chr07	43158730	Glyma.07G255600	43194662	43196987	35.932	38.257	-
Linolenic acid	2014		Chr07	43158730	Glyma.07G255700	43196988	43201191	38.258	42.461	alpha/beta-Hydrolases superfamily protein
Linolenic acid	2014		Chr07	43158730	Glyma.07G255800	43205202	43208925	46.472	50.195	alpha/beta-Hydrolases superfamily protein
Linolenic acid	2014		Chr07	43158730	Glyma.07G255900	43214683	43218261	55.953	59.531	alpha/beta-Hydrolases superfamily protein
Linolenic acid	2014		Chr07	43158730	Glyma.07G256000	43219539	43221412	60.809	62.682	alpha/beta-Hydrolases superfamily protein
Linolenic acid	2014		Chr07	43158730	Glyma.07G256100	43222307	43226223	63.577	67.493	alpha/beta-Hydrolases superfamily protein
Linolenic acid	2014		Chr07	43158730	Glyma.07G256200	43228132	43232417	69.402	73.687	ribonucleotide reductase 2A
Linolenic acid	2014		Chr07	43158730	Glyma.07G256300	43235471	43236822	76.741	78.092	Family of unknown function (DUF716)
Linolenic acid	2014		Chr07	43158730	Glyma.07G256400	43242042	43242971	83.312	84.241	Family of unknown function (DUF716)
Linolenic acid	2014		Chr07	43158730	Glyma.07G256500	43249966	43256033	91.236	97.303	CBS domain-containing protein with a domain of unknown function (DUF21)
Linolenic acid	2014		Chr07	43158730	Glyma.07G256600	43257765	43261634	99.035	102.904	RNA-binding (RRM/RBD/RNP motifs) family protein
Linolenic acid	2014	rs41662636	Chr10	41662636	Glyma.10G182300	41561515	41570949	-101.121	-91.687	COP1-interacting protein-related
Linolenic acid	2014		Chr10	41662636	Glyma.10G182400	41572844	41575499	-89.792	-87.137	Protein phosphatase 2C family protein
Linolenic acid	2014		Chr10	41662636	Glyma.10G182500	41577972	41579422	-84.664	-83.214	Ribosomal protein L14
Linolenic acid	2014		Chr10	41662636	Glyma.10G182600	41580457	41584383	-82.179	-78.253	glycolipid transfer protein 1
Linolenic acid	2014		Chr10	41662636	Glyma.10G182700	41587622	41590420	-75.014	-72.216	ROP-interactive CRIB motif-containing protein 1
Linolenic acid	2014		Chr10	41662636	Glyma.10G182800	41590798	41594394	-71.838	-68.242	P-loop containing nucleoside triphosphate hydrolases superfamily protein
Linolenic acid	2014		Chr10	41662636	Glyma.10G182900	41602272	41604035	-60.364	-58.601	Plastid-lipid associated protein PAP / fibrillin family protein
Linolenic acid	2014		Chr10	41662636	Glyma.10G183000	41605748	41617854	-56.888	-44.782	fatty alcohol oxidase 3
Linolenic acid	2014		Chr10	41662636	Glyma.10G183100	41618663	41620145	-43.973	-42.491	Alkaline phytoceramidase (aPHC)
Linolenic acid	2014		Chr10	41662636	Glyma.10G183200	41621187	41628008	-41.449	-34.628	cytidinediphosphate diacylglycerol synthase 2
Linolenic acid	2014		Chr10	41662636	Glyma.10G183300	41633437	41645279	-29.199	-17.357	phosphate 1
Linolenic acid	2014		Chr10	41662636	Glyma.10G183400	41657981	41659143	-4.655	-3.493	PLAC8 family protein
Linolenic acid	2014		Chr10	41662636	Glyma.10G183500	41664447	41669277	1.811	6.641	Peroxisomal membrane 22 kDa (Mpv17/PMP22) family protein
Linolenic acid	2014		Chr10	41662636	Glyma.10G183600	41673222	41674327	10.586	11.691	embryo sac development arrest 6
Linolenic acid	2014		Chr10	41662636	Glyma.10G183700	41693181	41698462	30.545	35.826	no pollen germination related 2
Linolenic acid	2014		Chr10	41662636	Glyma.10G183800	41699751	41702224	37.115	39.588	differentiation and greening-like 1
Linolenic acid	2014		Chr10	41662636	Glyma.10G183900	41719265	41728269	56.629	65.633	peptide transporter 3
Linolenic acid	2014		Chr10	41662636	Glyma.10G184000	41733586	41733780	70.95	71.144	-
Linolenic acid	2014		Chr10	41662636	Glyma.10G184100	41743343	41744340	80.707	81.704	-
Linolenic acid	2014		Chr10	41662636	Glyma.10G184200	41745763	41746478	83.127	83.842	-
Linolenic acid	2014		Chr10	41662636	Glyma.10G184300	41747344	41752622	84.708	89.986	disease resistance protein (TIR-NBS-LRR class), putative
Linolenic acid	2014		Chr10	41662636	Glyma.10G184400	41753647	41760553	91.011	97.917	disease resistance protein (TIR-NBS-LRR class), putative
Linolenic acid	2014	rs16701034	Chr12	16701034	Glyma.12G138300	16640043	16640285	-60.991	-60.749	SAUR-like auxin-responsive protein family
Linolenic acid	2014		Chr12	16701034	Glyma.12G138400	16640922	16644347	-60.112	-56.687	target of AVRB operation1
Linolenic acid	2014		Chr12	16701034	Glyma.12G138500	16672850	16673996	-28.184	-27.038	Disease resistance protein (TIR-NBS-LRR class) family
Linolenic acid	2014		Chr12	16701034	Glyma.12G138600	16685179	16690007	-15.855	-11.027	terpene synthase 21
Linolenic acid	2014		Chr12	16701034	Glyma.12G138700	16711377	16713605	10.343	12.571	Major facilitator superfamily protein
Linolenic acid	2014		Chr12	16701034	Glyma.12G138800	16733573	16741923	32.539	40.889	terpene synthase 21
Linolenic acid	2014		Chr12	16701034	Glyma.12G138900	16796004	16803578	94.97	102.544	-
Linolenic acid	2014	rs5344534	Chr16	5344534	Glyma.16G053900	5255082	5257112	-89.452	-87.422	TEOSINTE BRANCHED 1, cycloidea, PCF (TCP)-domain family protein 20
Linolenic acid	2014		Chr16	5344534	Glyma.16G054000	5257996	5259694	-86.538	-84.84	-
Linolenic acid	2014		Chr16	5344534	Glyma.16G054100	5273756	5274087	-70.778	-70.447	Polynucleotidyl transferase, ribonuclease H-like superfamily protein
Linolenic acid	2014		Chr16	5344534	Glyma.16G054200	5278065	5286278	-66.469	-58.256	YELLOW STRIPE like 6
Linolenic acid	2014		Chr16	5344534	Glyma.16G054300	5296840	5305201	-47.694	-39.333	-
Linolenic acid	2014		Chr16	5344534	Glyma.16G054400	5336881	5339714	-7.653	-4.82	WRKY DNA-binding protein 75
Linolenic acid	2014		Chr16	5344534	Glyma.16G054500	5356495	5360676	11.961	16.142	Squamosa promoter-binding protein-like (SBP domain) transcription factor family protein
Linolenic acid	2014		Chr16	5344534	Glyma.16G054600	5365054	5369467	20.52	24.933	-
Linolenic acid	2014		Chr16	5344534	Glyma.16G054700	5396936	5397658	52.402	53.124	-
Linolenic acid	2014		Chr16	5344534	Glyma.16G054800	5406490	5406699	61.956	62.165	Protein of unknown function (DUF 3339)
Linolenic acid	2014		Chr16	5344534	Glyma.16G054900	5408828	5409618	64.294	65.084	Protein of unknown function (DUF 3339)
Linolenic acid	2014		Chr16	5344534	Glyma.16G055000	5411241	5413143	66.707	68.609	-
Linolenic acid	2014		Chr16	5344534	Glyma.16G055100	5415333	5415938	70.799	71.404	Protein of unknown function (DUF 3339)
Linolenic acid	2014		Chr16	5344534	Glyma.16G055200	5420964	5421468	76.43	76.934	Protein of unknown function (DUF 3339)
Linolenic acid	2014		Chr16	5344534	Glyma.16G055300	5427908	5428441	83.374	83.907	pectin methylesterase inhibitor 2
Linolenic acid	2014		Chr16	5344534	Glyma.16G055400	5434277	5434453	89.743	89.919	-
Linolenic acid	2014	rs52833743	Chr18	52833743	Glyma.18G238300	52730921	52735227	-102.822	-98.516	ketopantoate hydroxymethyltransferase 1
Linolenic acid	2014		Chr18	52833743	Glyma.18G238400	52737653	52742585	-96.09	-91.158	alpha/beta-Hydrolases superfamily protein
Linolenic acid	2014		Chr18	52833743	Glyma.18G238500	52743306	52747408	-90.437	-86.335	Diacylglycerol kinase family protein
Linolenic acid	2014		Chr18	52833743	Glyma.18G238600	52750924	52752837	-82.819	-80.906	WRKY DNA-binding protein 24
Linolenic acid	2014		Chr18	52833743	Glyma.18G238700	52756503	52759147	-77.24	-74.596	Late embryogenesis abundant protein
Linolenic acid	2014		Chr18	52833743	Glyma.18G238800	52766041	52769552	-67.702	-64.191	jasmonic acid carboxyl methyltransferase
Linolenic acid	2014		Chr18	52833743	Glyma.18G238900	52783611	52785489	-50.132	-48.254	S-adenosyl-L-methionine-dependent methyltransferases superfamily protein
Linolenic acid	2014		Chr18	52833743	Glyma.18G239000	52786341	52791907	-47.402	-41.836	S-adenosyl-L-methionine-dependent methyltransferases superfamily protein
Linolenic acid	2014		Chr18	52833743	Glyma.18G239100	52795866	52797691	-37.877	-36.052	S-adenosyl-L-methionine-dependent methyltransferases superfamily protein
Linolenic acid	2014		Chr18	52833743	Glyma.18G239200	52799308	52808909	-34.435	-24.834	GRIP-related ARF-binding domain-containing protein 1
Linolenic acid	2014		Chr18	52833743	Glyma.18G239300	52810679	52813112	-23.064	-20.631	Reticulon family protein
Linolenic acid	2014		Chr18	52833743	Glyma.18G239400	52818011	52818496	-15.732	-15.247	RING/U-box superfamily protein
Linolenic acid	2014		Chr18	52833743	Glyma.18G239500	52829416	52832308	-4.327	-1.435	Subtilisin-like serine endopeptidase family protein
Linolenic acid	2014		Chr18	52833743	Glyma.18G239600	52837347	52840571	3.604	6.828	wall associated kinase-like 2
Linolenic acid	2014		Chr18	52833743	Glyma.18G239700	52842315	52844380	8.572	10.637	wall associated kinase-like 2
Linolenic acid	2014		Chr18	52833743	Glyma.18G239800	52849880	52858283	16.137	24.54	UDP-Glycosyltransferase superfamily protein
Linolenic acid	2014		Chr18	52833743	Glyma.18G239900	52858638	52865263	24.895	31.52	cytochrome P450, family 97, subfamily A, polypeptide 3
Linolenic acid	2014		Chr18	52833743	Glyma.18G240000	52870270	52871779	36.527	38.036	Late embryogenesis abundant protein (LEA) family protein
Linolenic acid	2014		Chr18	52833743	Glyma.18G240100	52884598	52887433	50.855	53.69	Alpha-1,4-glucan-protein synthase family protein
Linolenic acid	2014		Chr18	52833743	Glyma.18G240200	52893955	52902351	60.212	68.608	Membrane insertion protein, OxaA/YidC with tetratricopeptide repeat domain
Linolenic acid	2014		Chr18	52833743	Glyma.18G240300	52905607	52912754	71.864	79.011	-
Linolenic acid	2014		Chr18	52833743	Glyma.18G240400	52914082	52916967	80.339	83.224	CAX interacting protein 1
Linolenic acid	2014		Chr18	52833743	Glyma.18G240500	52917757	52920917	84.014	87.174	Haloacid dehalogenase-like hydrolase (HAD) superfamily protein
Linolenic acid	2014		Chr18	52833743	Glyma.18G240600	52922157	52933250	88.414	99.507	Protein kinase family protein with ARM repeat domain
Linolenic acid	2015	rs14900419	Chr13	14900419	Glyma.13G051600	14805645	14808133	-94.774	-92.286	cytochrome P450, family 79, subfamily B, polypeptide 2
Linolenic acid	2015		Chr13	14900419	Glyma.13G051700	14815833	14816997	-84.586	-83.422	Pollen Ole e 1 allergen and extensin family protein
Linolenic acid	2015		Chr13	14900419	Glyma.13G051800	14852264	14858729	-48.155	-41.69	UDP-glucosyl transferase 85A2
Linolenic acid	2015		Chr13	14900419	Glyma.13G051900	14875818	14877672	-24.601	-22.747	Pollen Ole e 1 allergen and extensin family protein
Linolenic acid	2015		Chr13	14900419	Glyma.13G052000	14887728	14891935	-12.691	-8.484	RING/U-box superfamily protein
Linolenic acid	2015		Chr13	14900419	Glyma.13G052100	14902730	14924713	2.311	24.294	AGAMOUS-like 8
Linolenic acid	2015		Chr13	14900419	Glyma.13G052200	14934398	14936703	33.979	36.284	BTB/POZ domain-containing protein
Linolenic acid	2015		Chr13	14900419	Glyma.13G052300	14939773	14940715	39.354	40.296	BTB/POZ domain-containing protein
Linolenic acid	2015		Chr13	14900419	Glyma.13G052400	14945122	14946581	44.703	46.162	-
Linolenic acid	2015		Chr13	14900419	Glyma.13G052500	14946865	14947805	46.446	47.386	-
Linolenic acid	2015		Chr13	14900419	Glyma.13G052600	14947806	14950192	47.387	49.773	BTB/POZ domain-containing protein
Linolenic acid	2015		Chr13	14900419	Glyma.13G052700	14956158	14962088	55.739	61.669	K-box region and MADS-box transcription factor family protein
Linolenic acid	2015	rs45949815	Chr14	45949815	Glyma.14G193800	45860185	45866449	-89.63	-83.366	phospholipase C 2
Linolenic acid	2015		Chr14	45949815	Glyma.14G193900	45884076	45890019	-65.739	-59.796	Double Clp-N motif-containing P-loop nucleoside triphosphate hydrolases superfamily protein
Linolenic acid	2015		Chr14	45949815	Glyma.14G194000	45892841	45893979	-56.974	-55.836	zinc ion binding;nucleic acid binding
Linolenic acid	2015		Chr14	45949815	Glyma.14G194100	45920719	45923885	-29.096	-25.93	zinc finger (CCCH-type) family protein
Linolenic acid	2015		Chr14	45949815	Glyma.14G194200	45926955	45929221	-22.86	-20.594	-
Linolenic acid	2015		Chr14	45949815	Glyma.14G194300	45935668	45939896	-14.147	-9.919	fatty acid desaturase 8
Linolenic acid	2015		Chr14	45949815	Glyma.14G194400	45951636	45954741	1.821	4.926	Pentatricopeptide repeat (PPR-like) superfamily protein
Linolenic acid	2015		Chr14	45949815	Glyma.14G194500	45962394	45965333	12.579	15.518	Selenoprotein, Rdx type
Linolenic acid	2015		Chr14	45949815	Glyma.14G194600	45965417	45970808	15.602	20.993	alternative NAD(P)H dehydrogenase 1
Linolenic acid	2015		Chr14	45949815	Glyma.14G194700	45971353	45977130	21.538	27.315	Ankyrin repeat family protein
Linolenic acid	2015		Chr14	45949815	Glyma.14G194800	45979044	45989577	29.229	39.762	PHD finger transcription factor, putative
Linolenic acid	2015		Chr14	45949815	Glyma.14G194900	45995088	46000183	45.273	50.368	Plant protein of unknown function (DUF828)
Linolenic acid	2015		Chr14	45949815	Glyma.14G195000	46001661	46008431	51.846	58.616	glutamine-dependent asparagine synthase 1
Linolenic acid	2015		Chr14	45949815	Glyma.14G195100	46026444	46026668	76.629	76.853	-
Linolenic acid	2015		Chr14	45949815	Glyma.14G195200	46049236	46051706	99.421	101.891	Protein phosphatase 2C family protein
Linolenic acid , Oleic acid	2015	rs35024325	Chr17	35024325	Glyma.17G211600	34925097	34929797	-99.228	-94.528	Ubiquitin-like superfamily protein
Linolenic acid	2015		Chr17	35024325	Glyma.17G211700	34934396	34940464	-89.929	-83.861	Protein kinase superfamily protein
Linolenic acid	2015		Chr17	35024325	Glyma.17G211800	34959886	34960107	-64.439	-64.218	RING/U-box superfamily protein
Linolenic acid	2015		Chr17	35024325	Glyma.17G211900	34972755	34975910	-51.57	-48.415	Myosin heavy chain-related protein
Linolenic acid	2015		Chr17	35024325	Glyma.17G212000	34997177	34998757	-27.148	-25.568	zinc ion binding;nucleic acid binding
Linolenic acid	2015		Chr17	35024325	Glyma.17G212100	35010757	35014587	-13.568	-9.738	adenine phosphoribosyltransferase 5
Linolenic acid	2015		Chr17	35024325	Glyma.17G212200	35064075	35065120	39.75	40.795	Bifunctional inhibitor/lipid-transfer protein/seed storage 2S albumin superfamily protein
Linolenic acid	2015		Chr17	35024325	Glyma.17G212300	35122156	35129564	97.831	105.239	Exostosin family protein
Linolenic acid	2015	rs13718585	Chr19	13718585	Glyma.19G063300	13702920	13713914	-15.665	-4.671	Transducin/WD40 repeat-like superfamily protein
Linolenic acid	2015		Chr19	13718585	Glyma.19G063400	13707161	13715829	-11.424	-2.756	Oleosin family protein
Linolenic acid	2015		Chr19	13718585	Glyma.19G063500	13718604	13721982	0.019	3.397	PIF1 helicase
