# Supplementary material for: Genome-wide association and transcriptional studies reveal novel genes for unsaturated fatty acid synthesis in a panel of soybean accessions
Source: BMC Genomics. 2019 Jan 21;20:68. doi: 10.1186/s12864-019-5449-z (PMC6341525; doi:10.1186/s12864-019-5449-z)
Supplement: Supplementary file 6 — Figure S2. Functional categories of the genes in 100-kbp flanking regions around peak SNPs. (XLSX 8 kb) [file 12864_2019_5449_MOESM6_ESM.xlsx]

## Sheet: Sheet1
Table S3 Primers for quantitative RT-PCR.
Glyma.14G194300-S	AGTGCTCCTCCACCGTTTA
Glyma.14G194300-A	TGTCCCACCAGGCTATTT
Glyma.20G158300-S	GGACTCCCGACATTAGGC
Glyma.20G158300-A	CACAACAAAGGCACCAAA
Glyma.07G046200-S	CGTCTCCCGACAAGAGTTCA
Glyma.07G046200-A	TTTGCCTATCATCACAGC
Glyma.16G003500-S	AGTTGTGGAAGAGGGTGG
Glyma.16G003500-A	ATGAGGAAATGGGAAGCA
Glyma.20G245500-S	GAGTGATGGAGTGCGTAT
Glyma.20G245500-A	CAATGAGTTTGTGGGAAT
Glyma.07G151300-S	ATTGCCTTGGTATCGTGG
Glyma.07G151300-A	GCTGCCTCAGTAGCCTCA
Glyma.13G068600-S	TGAATCGGGAATAGAACC
Glyma.13G068600-A	CATTGCCCAAGGATAAAG
Glyma.07G254500-S	TCTGGCTCCAAGGTGTTT
Glyma.07G254500-A	TCATCTGTTCCGTTCTCA
